# Supplementary material for: Fast photostable expansion microscopy using QDots and deconvolution
Source: PLoS One. 2025 Jun 13;20(6):e0325155. doi: 10.1371/journal.pone.0325155 (PMC12165338; doi:10.1371/journal.pone.0325155)
Supplement: S1 Table — Average intensity measured over time from Fig 2. The duration of excitation exposure is provided along with the average and normalized intensity of the Alexa dye and QDots. (XLSX) [file pone.0325155.s001.xlsx]

## Sheet: Photostability (F2)
time (s)	QDot Intensity	Alexa 594 Intensity	Normalized Alexa 594	Normalized QDots
0	20699.6	22779	1	0.755782
10	20397.7	21925	0.962508	0.744756
20	20570.1	21088.9	0.925804	0.751052
30	20720.4	20252.2	0.889074	0.756541
40	20847	19424.9	0.852753	0.761162
50	20959.5	18616.6	0.81727	0.765269
60	21076.3	17844.8	0.783386	0.769535
70	21184.2	17115.4	0.751367	0.773474
80	21287	16417.9	0.720745	0.777227
90	21398.2	15758.8	0.691811	0.781286
100	21507	15139.3	0.664615	0.78526
110	21626.7	14553	0.638876	0.789631
120	21734.4	13998.5	0.614535	0.793561
130	21832.8	13487.5	0.592102	0.797157
140	21933.7	12997.1	0.570574	0.800839
150	22035.3	12535.2	0.550294	0.804548
160	22143.1	12096.9	0.531055	0.808486
170	22263.1	11679.7	0.512739	0.812867
180	22366.9	11287.8	0.495535	0.816656
190	22471.7	10914.7	0.479156	0.820483
200	22575.4	10566.2	0.463856	0.824271
210	22686.6	10238	0.449449	0.828328
220	22800.5	9915.38	0.435285	0.832488
230	22917.5	9614.3	0.422068	0.836759
240	23017.8	9327.42	0.409474	0.840421
250	23120.3	9057.62	0.39763	0.844165
260	23220	8802.51	0.38643	0.847803
270	23359.6	8554.34	0.375536	0.852902
280	23461.4	8325.69	0.365498	0.85662
290	23557.2	8106.25	0.355864	0.860116
300	23664.5	7889.4	0.346344	0.864033
310	23778.4	7687.42	0.337478	0.868191
320	23871.5	7496.25	0.329085	0.871594
330	23973	7309.83	0.320901	0.875296
340	24064.8	7135.48	0.313248	0.878649
350	24158.7	6962.35	0.305647	0.882077
360	24247.2	6803.09	0.298656	0.885308
370	24356.3	6646.08	0.291763	0.889294
380	24441.6	6498.01	0.285263	0.892406
390	24565.1	6353.99	0.27894	0.896918
400	24646.9	6216.4	0.2729	0.899903
410	24729.4	6084.07	0.267091	0.902914
420	24819.6	5957.63	0.26154	0.906209
430	24893.5	5835.69	0.256187	0.908907
440	24939.8	5711.79	0.250748	0.910597
450	25037.2	5598.66	0.245781	0.914156
460	25098.6	5492.3	0.241112	0.916397
470	25163.3	5382.99	0.236313	0.918759
480	25237.6	5287.3	0.232112	0.921471
490	25307.3	5192.77	0.227963	0.924015
500	25374.4	5102.39	0.223995	0.926467
510	25437.8	5013.4	0.220088	0.928779
520	25486.5	4926.23	0.216262	0.930559
530	25538.2	4841.92	0.21256	0.932447
540	25589.2	4762.25	0.209063	0.934308
550	25641.7	4683.75	0.205617	0.936224
560	25694.4	4604.19	0.202124	0.938149
570	25735.8	4529.73	0.198855	0.939663
580	25765.1	4459.95	0.195792	0.94073
590	25803.7	4390.61	0.192748	0.942141
600	25845.5	4327.37	0.189972	0.943667
610	25872.7	4269.5	0.187431	0.94466
620	25898.1	4209.11	0.18478	0.945587
630	25931.9	4154.6	0.182387	0.946822
640	25964.2	4099.83	0.179983	0.948
650	26002	4041.53	0.177423	0.949379
660	26034.5	3989.55	0.175141	0.950567
670	26071.9	3940.85	0.173003	0.951932
680	26103.4	3889.21	0.170736	0.953084
690	26127.1	3840.37	0.168592	0.953947
700	26154.6	3788.81	0.166329	0.954952
710	26175.7	3745.31	0.164419	0.955721
720	26200.7	3699.86	0.162424	0.956634
730	26235.6	3667.87	0.161019	0.957908
740	26269.3	3630.85	0.159394	0.95914
750	26286.9	3593.23	0.157743	0.959781
760	26317.1	3557.99	0.156196	0.960887
770	26339.1	3524.37	0.15472	0.961689
780	26365.3	3493.54	0.153366	0.962645
790	26391	3466.02	0.152158	0.963583
800	26410	3437.21	0.150893	0.964276
810	26444.2	3412.15	0.149794	0.965527
820	26469.3	3380.83	0.148419	0.966443
830	26491.8	3355.95	0.147326	0.967264
840	26518.6	3326.1	0.146016	0.968243
850	26535.9	3300.13	0.144876	0.968876
860	26557.1	3275.81	0.143808	0.969647
870	26585.8	3250.55	0.142699	0.970698
880	26603.5	3225.33	0.141592	0.971342
890	26624.3	3199.41	0.140454	0.972103
900	26644	3176.02	0.139427	0.972821
910	26664.1	3153.52	0.138439	0.973553
920	26684.3	3130.36	0.137423	0.974291
930	26706.8	3106.99	0.136397	0.975115
940	26721.3	3084.5	0.13541	0.975645
950	26730.7	3064.07	0.134513	0.975987
960	26739.1	3045.9	0.133715	0.976293
970	26756	3024.58	0.132779	0.976909
980	26779.8	3006.72	0.131995	0.977778
990	26788.7	2987.51	0.131152	0.978105
1000	26801	2968.31	0.130309	0.978553
1010	26806.2	2947.28	0.129386	0.978742
1020	26817.4	2924.96	0.128406	0.979152
1030	26834.1	2904.91	0.127526	0.979761
1040	26838.7	2886.1	0.1267	0.979931
1050	26850.2	2868.84	0.125942	0.980349
1060	26858.3	2852.88	0.125242	0.980646
1070	26867.6	2836.03	0.124501	0.980985
1080	26877.3	2829.88	0.124232	0.981338
1090	26879.5	2825.09	0.124021	0.98142
1100	26885.5	2819.65	0.123783	0.981638
1110	26893.7	2808.83	0.123308	0.98194
1120	26897.6	2797.32	0.122802	0.98208
1130	26904.3	2786.61	0.122332	0.982325
1140	26915.5	2776.18	0.121875	0.982733
1150	26921.4	2763.51	0.121318	0.982949
1160	26924	2750.81	0.120761	0.983044
1170	26926.3	2736.65	0.120139	0.983128
1180	26926.7	2722.43	0.119515	0.983142
1190	26930.4	2711.05	0.119015	0.983279
1200	26928.1	2699.61	0.118513	0.983193
1210	26933.8	2687.73	0.117991	0.983401
1220	26940	2676.94	0.117518	0.983627
1230	26938.6	2669	0.117169	0.983579
1240	26937.7	2658.77	0.11672	0.983544
1250	26935.1	2646.12	0.116165	0.983449
1260	26938.5	2632.96	0.115587	0.983574
1270	26937.7	2620.8	0.115053	0.983545
1280	26933.5	2608.32	0.114505	0.98339
1290	26936.8	2595.01	0.113921	0.983511
1300	26892.7	2576.96	0.113129	0.9819
1310	26865	2559.51	0.112363	0.980889
1320	26922.8	2547.01	0.111814	0.983001
1330	27048.9	2541.89	0.111589	0.987603
1340	27250.7	2532.1	0.111159	0.994974
1350	27364.3	2519.35	0.1106	0.99912
1360	27388.4	2508.22	0.110111	1
1370	27351.4	2498.27	0.109674	0.998649
1380	27341	2488.41	0.109241	0.998269
1390	27310.8	2480.19	0.10888	0.997167
1400	27324.2	2469.7	0.10842	0.997658
1410	27292.5	2462.79	0.108117	0.996499
1420	27310	2453.26	0.107698	0.997137
1430	27312	2447.08	0.107427	0.997211
1440	27306.8	2435.18	0.106904	0.997021
1450	27295	2425.18	0.106465	0.996589
1460	27274	2417.34	0.106121	0.995822
1470	27262.7	2411.06	0.105846	0.995412
1480	27261.2	2406.87	0.105662	0.995356
1490	27228.8	2404.96	0.105578	0.994172
1500	27194.8	2404.24	0.105546	0.99293
1510	27176.2	2401.66	0.105433	0.992254
1520	27176.1	2424.76	0.106447	0.992251
1530	27140.2	2429.56	0.106658	0.990938
1540	27121.7	2428.51	0.106612	0.990264
1550	27058.2	2424.25	0.106424	0.987946
1560	27012.2	2420.48	0.106259	0.986265
1570	26963.9	2415.2	0.106027	0.984502
1580	26930.5	2407.05	0.10567	0.98328
1590	26925.9	2396.23	0.105195	0.983115
1600	26924	2383.06	0.104616	0.983046
1610	26916.2	2360.22	0.103614	0.982758
1620	26901.4	2356.62	0.103456	0.982221
1630	26879.8	2340	0.102726	0.981431
1640	26821.8	2322.14	0.101942	0.979313
1650	26769	2310.78	0.101443	0.977385
1660	26825.1	2299.18	0.100934	0.979435
1670	26821.9	2287.04	0.100401	0.979317
1680	26783	2274.96	0.0998707	0.977896
1690	26784	2268.49	0.0995865	0.977933
1700	26755.2	2260.16	0.0992208	0.976881
1710	26722.9	2254.6	0.098977	0.975701
1720	26687.7	2247.65	0.098672	0.974418
1730	26662.3	2243.55	0.0984917	0.97349
1740	26653.8	2240.42	0.0983544	0.973179
1750	26638.5	2237.03	0.0982058	0.97262
1760	26606.6	2229.21	0.0978623	0.971455
1770	26570.8	2223.67	0.0976189	0.970148
1780	26540.1	2219.63	0.0974417	0.969028
1790	26510.5	2216.9	0.097322	0.967947
1800	26485.7	2210.31	0.0970325	0.967042
1810	26482	2205.69	0.0968299	0.966906
1820	26478.6	2203.32	0.0967256	0.966782
1830	26441.6	2205.17	0.0968071	0.965433
1840	26421.2	2203.65	0.0967404	0.964686
1850	26393.7	2205.92	0.0968399	0.963684
1860	26367	2206.21	0.0968527	0.962706
1870	26338.9	2211.08	0.0970663	0.961683
1880	26307.8	2205.74	0.0968321	0.960547
1890	26276.2	2204.58	0.096781	0.959392
1900	26254.9	2204.76	0.0967888	0.958614
1910	26237.5	2201.96	0.0966661	0.95798
1920	25830.4	2198.39	0.0965091	0.943116
1930	25687	2195.03	0.0963616	0.93788
1940	25672.5	2186.22	0.0959748	0.93735
1950	25645.5	2182.94	0.0958312	0.936362
1960	25625.8	2178.59	0.09564	0.935646
1970	25608.9	2173.82	0.0954305	0.935029
1980	25587.8	2170.01	0.0952634	0.934256
1990	25562.8	2163.72	0.0949874	0.933346
2000	25553.2	2154.75	0.0945934	0.932995
2010	25547.2	2147.65	0.0942819	0.932775
2020	25554.5	2139.92	0.0939425	0.933042
2030	25569.6	2133.13	0.0936445	0.933593
2040	25584.8	2130.18	0.093515	0.93415
2050	25607	2121.3	0.0931249	0.934957
2060	25610.4	2112.45	0.0927365	0.935084
2070	25589.4	2112.18	0.0927248	0.934317
2080	25555.1	2110.9	0.0926685	0.933063
2090	25503.2	2110.51	0.0926513	0.931169
2100	25453.4	2105.89	0.0924484	0.92935
2110	25401.4	2100.76	0.0922234	0.927452
2120	25351	2097.7	0.0920888	0.92561
2130	25305.4	2100.83	0.0922264	0.923947
2140	25256.8	2099.55	0.0921703	0.922173
2150	25211	2098.15	0.092109	0.920499
2160	25172.1	2096.7	0.0920453	0.919079
2170	25131.6	2097.71	0.0920894	0.9176
2180	25096.7	2097.38	0.0920751	0.916325
