# Supplementary material for: Fast photostable expansion microscopy using QDots and deconvolution
Source: PLoS One. 2025 Jun 13;20(6):e0325155. doi: 10.1371/journal.pone.0325155 (PMC12165338; doi:10.1371/journal.pone.0325155)
Supplement: S1 Fig — Raw images acquired for Fig 2 showing photobleaching of the Alexa dye. (ZIP) [file pone.0325155.s002.zip]

Archive with 3 entries (2 files):
- S1 Photostability Images/
- S1 Photostability Images/F2 Alexa after.tif
- S1 Photostability Images/F2 Alexa before.tif
