# Supplementary material for: Fast photostable expansion microscopy using QDots and deconvolution
Source: PLoS One. 2025 Jun 13;20(6):e0325155. doi: 10.1371/journal.pone.0325155 (PMC12165338; doi:10.1371/journal.pone.0325155)
Supplement: S2 Table — Table containing raw data used to generate the point spread function cross-sections in Fig 4. (XLSX) [file pone.0325155.s003.xlsx]

## Sheet: before expansion XY plot
curve 1		curve 2		curve 3		curve 4		curve 5		curve 6		curve 7		curve 8		curve 9		curve 10		curve 11		curve 12		curve 13		curve 14		curve 15				average curve
X1	Y1	X2	Y2	X3	Y3	X4	Y4	X5	Y5	X6	Y6	X7	Y7	X8	Y8	X9	Y9	X10	Y10	X11	Y11	X12	Y12	X13	Y13	X14	Y14	X15	Y15			average X	average Y
15.925	0.04478	15.925	0.04369	15.925	0.10256	15.925	0.11494	15.925	0.09412	15.925	0.04147	15.925	0.05263	15.925	0.0902	15.925	0.05556	15.925	0.06275	15.925	0.07059	15.925	0.1134	15.925	0.04425	15.925	0.03571	15.925	0.13333			-15.9146	0.07254
15.7625	0.04478	15.7625	0.04854	15.7625	0.12821	15.7625	0.11494	15.7625	0.09412	15.7625	0.04147	15.7625	0.05263	15.7625	0.08627	15.7625	0.05556	15.7625	0.06275	15.7625	0.06667	15.7625	0.10309	15.7625	0.04425	15.7625	0.03571	15.7625	0.1451			-15.7075	0.07157
15.6	0.04478	15.6	0.04854	15.6	0.10256	15.6	0.11494	15.6	0.09412	15.6	0.03687	15.6	0.05263	15.6	0.0902	15.6	0.05556	15.6	0.05882	15.6	0.06667	15.6	0.1134	15.6	0.04425	15.6	0.03175	15.6	0.13725			-15.5005	0.07127
15.4375	0.05224	15.4375	0.04369	15.4375	0.11538	15.4375	0.11494	15.4375	0.09412	15.4375	0.04147	15.4375	0.05263	15.4375	0.07843	15.4375	0.05556	15.4375	0.0549	15.4375	0.06667	15.4375	0.10309	15.4375	0.04425	15.4375	0.03571	15.4375	0.13725			-15.2934	0.07263
15.275	0.05224	15.275	0.04369	15.275	0.10256	15.275	0.11494	15.275	0.09412	15.275	0.03687	15.275	0.05263	15.275	0.07843	15.275	0.05556	15.275	0.0549	15.275	0.07059	15.275	0.1134	15.275	0.04867	15.275	0.03175	15.275	0.13333			-15.0863	0.07298
15.1125	0.05224	15.1125	0.04854	15.1125	0.11538	15.1125	0.10345	15.1125	0.10588	15.1125	0.04147	15.1125	0.05263	15.1125	0.07451	15.1125	0.05556	15.1125	0.05098	15.1125	0.07059	15.1125	0.10309	15.1125	0.04425	15.1125	0.03571	15.1125	0.14118			-14.8792	0.07129
14.95	0.05224	14.95	0.04854	14.95	0.10256	14.95	0.11494	14.95	0.09412	14.95	0.04147	14.95	0.05263	14.95	0.07843	14.95	0.05556	14.95	0.06275	14.95	0.06667	14.95	0.10309	14.95	0.04425	14.95	0.03571	14.95	0.13725			-14.6722	0.07114
14.7875	0.04478	14.7875	0.04369	14.7875	0.11538	14.7875	0.11494	14.7875	0.10588	14.7875	0.04147	14.7875	0.05263	14.7875	0.07059	14.7875	0.05556	14.7875	0.05882	14.7875	0.06667	14.7875	0.10309	14.7875	0.04425	14.7875	0.03571	14.7875	0.14118			-14.4651	0.0708
14.625	0.05224	14.625	0.04854	14.625	0.10256	14.625	0.10345	14.625	0.09412	14.625	0.04147	14.625	0.05263	14.625	0.07451	14.625	0.05556	14.625	0.06667	14.625	0.07059	14.625	0.1134	14.625	0.04867	14.625	0.03571	14.625	0.14118			-14.258	0.07182
14.4625	0.05224	14.4625	0.04369	14.4625	0.11538	14.4625	0.10345	14.4625	0.09412	14.4625	0.04147	14.4625	0.05263	14.4625	0.07059	14.4625	0.05556	14.4625	0.06667	14.4625	0.07059	14.4625	0.10309	14.4625	0.04425	14.4625	0.03571	14.4625	0.14118			-14.051	0.0715
14.3	0.05224	14.3	0.04369	14.3	0.11538	14.3	0.11494	14.3	0.10588	14.3	0.04147	14.3	0.05263	14.3	0.07059	14.3	0.05556	14.3	0.06275	14.3	0.06667	14.3	0.1134	14.3	0.04425	14.3	0.03571	14.3	0.13725			-13.8439	0.07118
14.1375	0.04478	14.1375	0.04369	14.1375	0.11538	14.1375	0.10345	14.1375	0.10588	14.1375	0.04147	14.1375	0.05263	14.1375	0.07451	14.1375	0.05556	14.1375	0.05882	14.1375	0.07451	14.1375	0.10309	14.1375	0.04425	14.1375	0.03571	14.1375	0.14118			-13.6368	0.07134
13.975	0.05224	13.975	0.04369	13.975	0.10256	13.975	0.10345	13.975	0.10588	13.975	0.04147	13.975	0.05263	13.975	0.07843	13.975	0.06173	13.975	0.06275	13.975	0.07059	13.975	0.10309	13.975	0.04425	13.975	0.03571	13.975	0.14902			-13.4298	0.07133
13.8125	0.05224	13.8125	0.04369	13.8125	0.11538	13.8125	0.10345	13.8125	0.10588	13.8125	0.04147	13.8125	0.05263	13.8125	0.07843	13.8125	0.05556	13.8125	0.07059	13.8125	0.07451	13.8125	0.10309	13.8125	0.04867	13.8125	0.03571	13.8125	0.13725			-13.2227	0.07084
13.65	0.04478	13.65	0.04369	13.65	0.12821	13.65	0.10345	13.65	0.09412	13.65	0.04147	13.65	0.05263	13.65	0.07451	13.65	0.05556	13.65	0.06667	13.65	0.07059	13.65	0.1134	13.65	0.04425	13.65	0.03571	13.65	0.1451			-13.0156	0.07411
13.4875	0.05224	13.4875	0.04369	13.4875	0.10256	13.4875	0.11494	13.4875	0.09412	13.4875	0.04147	13.4875	0.05263	13.4875	0.07451	13.4875	0.05556	13.4875	0.07059	13.4875	0.07059	13.4875	0.10309	13.4875	0.04867	13.4875	0.03968	13.4875	0.13725			-12.8086	0.07245
13.325	0.05224	13.325	0.04854	13.325	0.11538	13.325	0.10345	13.325	0.10588	13.325	0.04147	13.325	0.05263	13.325	0.07843	13.325	0.05556	13.325	0.06667	13.325	0.07059	13.325	0.10309	13.325	0.04425	13.325	0.03571	13.325	0.14118			-12.6015	0.07233
13.1625	0.05224	13.1625	0.04369	13.1625	0.11538	13.1625	0.10345	13.1625	0.09412	13.1625	0.04147	13.1625	0.05263	13.1625	0.08235	13.1625	0.05556	13.1625	0.07843	13.1625	0.07059	13.1625	0.1134	13.1625	0.04425	13.1625	0.03571	13.1625	0.14118			-12.3944	0.07166
13	0.05224	13	0.04369	13	0.10256	13	0.10345	13	0.09412	13	0.04608	13	0.05263	13	0.09412	13	0.05556	13	0.07843	13	0.07059	13	0.1134	13	0.04425	13	0.03571	13	0.14118			-12.1873	0.07293
12.8375	0.05224	12.8375	0.04369	12.8375	0.11538	12.8375	0.10345	12.8375	0.09412	12.8375	0.04147	12.8375	0.05263	12.8375	0.09412	12.8375	0.05556	12.8375	0.08627	12.8375	0.07059	12.8375	0.1134	12.8375	0.04425	12.8375	0.03571	12.8375	0.13725			-11.9803	0.07249
12.675	0.05224	12.675	0.04854	12.675	0.12821	12.675	0.10345	12.675	0.09412	12.675	0.04147	12.675	0.05263	12.675	0.09412	12.675	0.05556	12.675	0.07451	12.675	0.07059	12.675	0.10309	12.675	0.04425	12.675	0.03571	12.675	0.14118			-11.7732	0.07275
12.5125	0.05224	12.5125	0.04369	12.5125	0.11538	12.5125	0.10345	12.5125	0.09412	12.5125	0.04147	12.5125	0.05263	12.5125	0.09804	12.5125	0.05556	12.5125	0.08235	12.5125	0.07059	12.5125	0.1134	12.5125	0.04867	12.5125	0.03968	12.5125	0.14118			-11.5661	0.0729
12.35	0.05224	12.35	0.04369	12.35	0.10256	12.35	0.09195	12.35	0.10588	12.35	0.04147	12.35	0.05263	12.35	0.1098	12.35	0.05556	12.35	0.07843	12.35	0.07451	12.35	0.10309	12.35	0.04425	12.35	0.03175	12.35	0.14118			-11.3591	0.07323
12.1875	0.05224	12.1875	0.04854	12.1875	0.11538	12.1875	0.10345	12.1875	0.09412	12.1875	0.03687	12.1875	0.05263	12.1875	0.1098	12.1875	0.06173	12.1875	0.07451	12.1875	0.06667	12.1875	0.12371	12.1875	0.04425	12.1875	0.03175	12.1875	0.14118			-11.152	0.07383
12.025	0.05224	12.025	0.03883	12.025	0.11538	12.025	0.10345	12.025	0.10588	12.025	0.04147	12.025	0.05263	12.025	0.12549	12.025	0.05556	12.025	0.07843	12.025	0.07059	12.025	0.1134	12.025	0.04867	12.025	0.03571	12.025	0.1451			-10.9449	0.07462
11.8625	0.05224	11.8625	0.03883	11.8625	0.10256	11.8625	0.10345	11.8625	0.09412	11.8625	0.04147	11.8625	0.05263	11.8625	0.12157	11.8625	0.05556	11.8625	0.08235	11.8625	0.07451	11.8625	0.10309	11.8625	0.04867	11.8625	0.03571	11.8625	0.14118			-10.7378	0.07348
11.7	0.05224	11.7	0.04369	11.7	0.11538	11.7	0.10345	11.7	0.09412	11.7	0.03687	11.7	0.05263	11.7	0.12157	11.7	0.05556	11.7	0.07059	11.7	0.07059	11.7	0.10309	11.7	0.04867	11.7	0.03571	11.7	0.1451			-10.5308	0.07558
11.5375	0.05224	11.5375	0.04369	11.5375	0.11538	11.5375	0.09195	11.5375	0.09412	11.5375	0.04147	11.5375	0.05263	11.5375	0.13333	11.5375	0.05556	11.5375	0.06667	11.5375	0.07059	11.5375	0.12371	11.5375	0.04867	11.5375	0.03175	11.5375	0.14118			-10.3237	0.076
11.375	0.05224	11.375	0.04854	11.375	0.10256	11.375	0.10345	11.375	0.10588	11.375	0.03687	11.375	0.05263	11.375	0.14118	11.375	0.05556	11.375	0.07059	11.375	0.07059	11.375	0.1134	11.375	0.04425	11.375	0.03175	11.375	0.14902			-10.1166	0.07624
11.2125	0.05224	11.2125	0.04854	11.2125	0.11538	11.2125	0.09195	11.2125	0.09412	11.2125	0.04147	11.2125	0.05263	11.2125	0.13725	11.2125	0.05556	11.2125	0.07843	11.2125	0.07059	11.2125	0.1134	11.2125	0.04425	11.2125	0.03571	11.2125	0.13333			-9.90957	0.07905
11.05	0.05224	11.05	0.04854	11.05	0.10256	11.05	0.09195	11.05	0.09412	11.05	0.04147	11.05	0.05263	11.05	0.14902	11.05	0.05556	11.05	0.07843	11.05	0.07451	11.05	0.1134	11.05	0.04425	11.05	0.03175	11.05	0.13725			-9.7025	0.07692
10.8875	0.05224	10.8875	0.04369	10.8875	0.11538	10.8875	0.09195	10.8875	0.09412	10.8875	0.04147	10.8875	0.05263	10.8875	0.14902	10.8875	0.05556	10.8875	0.08627	10.8875	0.07059	10.8875	0.1134	10.8875	0.04425	10.8875	0.03968	10.8875	0.13725			-9.49543	0.07784
10.725	0.05224	10.725	0.04369	10.725	0.11538	10.725	0.10345	10.725	0.10588	10.725	0.04147	10.725	0.05263	10.725	0.16078	10.725	0.05556	10.725	0.08627	10.725	0.07451	10.725	0.1134	10.725	0.04425	10.725	0.03571	10.725	0.12941			-9.28836	0.07918
10.5625	0.05224	10.5625	0.04369	10.5625	0.11538	10.5625	0.09195	10.5625	0.09412	10.5625	0.04147	10.5625	0.05263	10.5625	0.14118	10.5625	0.05556	10.5625	0.08627	10.5625	0.07059	10.5625	0.1134	10.5625	0.04425	10.5625	0.03571	10.5625	0.14118			-9.08129	0.07697
10.4	0.05224	10.4	0.04369	10.4	0.11538	10.4	0.09195	10.4	0.10588	10.4	0.04147	10.4	0.05263	10.4	0.1451	10.4	0.05556	10.4	0.09412	10.4	0.07059	10.4	0.1134	10.4	0.04867	10.4	0.03571	10.4	0.13725			-8.87422	0.07623
10.2375	0.05224	10.2375	0.03883	10.2375	0.11538	10.2375	0.09195	10.2375	0.10588	10.2375	0.04147	10.2375	0.05263	10.2375	0.1451	10.2375	0.05556	10.2375	0.09412	10.2375	0.07843	10.2375	0.1134	10.2375	0.04867	10.2375	0.03571	10.2375	0.13725			-8.66715	0.07739
10.075	0.05224	10.075	0.04854	10.075	0.10256	10.075	0.10345	10.075	0.10588	10.075	0.04608	10.075	0.05263	10.075	0.15294	10.075	0.05556	10.075	0.0902	10.075	0.07059	10.075	0.1134	10.075	0.04425	10.075	0.03571	10.075	0.13333			-8.46009	0.07913
9.9125	0.05224	9.9125	0.04854	9.9125	0.11538	9.9125	0.09195	9.9125	0.09412	9.9125	0.04147	9.9125	0.05263	9.9125	0.14118	9.9125	0.05556	9.9125	0.0902	9.9125	0.07059	9.9125	0.1134	9.9125	0.04425	9.9125	0.03571	9.9125	0.13333			-8.25302	0.07934
9.75	0.0597	9.75	0.04369	9.75	0.12821	9.75	0.09195	9.75	0.09412	9.75	0.04147	9.75	0.05263	9.75	0.13333	9.75	0.05556	9.75	0.09412	9.75	0.07451	9.75	0.1134	9.75	0.04425	9.75	0.03968	9.75	0.13725			-8.04595	0.08248
9.5875	0.05224	9.5875	0.04854	9.5875	0.11538	9.5875	0.09195	9.5875	0.10588	9.5875	0.04147	9.5875	0.05263	9.5875	0.13333	9.5875	0.05556	9.5875	0.07451	9.5875	0.07451	9.5875	0.1134	9.5875	0.04867	9.5875	0.03571	9.5875	0.14118			-7.83888	0.08292
9.425	0.05224	9.425	0.04854	9.425	0.11538	9.425	0.09195	9.425	0.09412	9.425	0.04147	9.425	0.05263	9.425	0.13333	9.425	0.05556	9.425	0.08235	9.425	0.07451	9.425	0.12371	9.425	0.04425	9.425	0.03571	9.425	0.13333			-7.63181	0.08142
9.2625	0.05224	9.2625	0.04369	9.2625	0.12821	9.2625	0.09195	9.2625	0.09412	9.2625	0.04147	9.2625	0.05263	9.2625	0.12941	9.2625	0.05556	9.2625	0.09412	9.2625	0.07843	9.2625	0.1134	9.2625	0.04867	9.2625	0.03571	9.2625	0.12941			-7.42474	0.0822
9.1	0.05224	9.1	0.04369	9.1	0.12821	9.1	0.09195	9.1	0.09412	9.1	0.04608	9.1	0.05263	9.1	0.12549	9.1	0.06173	9.1	0.09412	9.1	0.07451	9.1	0.12371	9.1	0.04425	9.1	0.03968	9.1	0.13725			-7.21767	0.08316
8.9375	0.05224	8.9375	0.04854	8.9375	0.11538	8.9375	0.09195	8.9375	0.10588	8.9375	0.04147	8.9375	0.05263	8.9375	0.12941	8.9375	0.05556	8.9375	0.09804	8.9375	0.07059	8.9375	0.1134	8.9375	0.04425	8.9375	0.03571	8.9375	0.12549			-7.0106	0.08359
8.775	0.05224	8.775	0.03883	8.775	0.11538	8.775	0.09195	8.775	0.10588	8.775	0.04147	8.775	0.05263	8.775	0.15686	8.775	0.05556	8.775	0.09804	8.775	0.07843	8.775	0.12371	8.775	0.04425	8.775	0.03571	8.775	0.12941			-6.80353	0.08337
8.6125	0.05224	8.6125	0.04369	8.6125	0.12821	8.6125	0.09195	8.6125	0.10588	8.6125	0.04147	8.6125	0.05263	8.6125	0.15294	8.6125	0.05556	8.6125	0.0902	8.6125	0.07451	8.6125	0.13402	8.6125	0.04425	8.6125	0.03571	8.6125	0.12941			-6.59646	0.08622
8.45	0.05224	8.45	0.04369	8.45	0.12821	8.45	0.09195	8.45	0.10588	8.45	0.04147	8.45	0.05263	8.45	0.16863	8.45	0.05556	8.45	0.10196	8.45	0.07843	8.45	0.13402	8.45	0.04867	8.45	0.03968	8.45	0.12941			-6.38939	0.08552
8.2875	0.05224	8.2875	0.04369	8.2875	0.11538	8.2875	0.09195	8.2875	0.09412	8.2875	0.04147	8.2875	0.05263	8.2875	0.18431	8.2875	0.05556	8.2875	0.10196	8.2875	0.07843	8.2875	0.14433	8.2875	0.04425	8.2875	0.03571	8.2875	0.12549			-6.18232	0.08513
8.125	0.0597	8.125	0.04369	8.125	0.12821	8.125	0.09195	8.125	0.10588	8.125	0.03687	8.125	0.05263	8.125	0.18824	8.125	0.06173	8.125	0.10588	8.125	0.07843	8.125	0.12371	8.125	0.04425	8.125	0.03968	8.125	0.12549			-5.97525	0.08425
7.9625	0.0597	7.9625	0.04854	7.9625	0.11538	7.9625	0.09195	7.9625	0.10588	7.9625	0.04147	7.9625	0.05263	7.9625	0.20784	7.9625	0.06173	7.9625	0.10588	7.9625	0.07843	7.9625	0.13402	7.9625	0.04425	7.9625	0.03968	7.9625	0.12549			-5.76818	0.08332
7.8	0.0597	7.8	0.04854	7.8	0.12821	7.8	0.09195	7.8	0.09412	7.8	0.04608	7.8	0.05263	7.8	0.18824	7.8	0.06173	7.8	0.11373	7.8	0.08627	7.8	0.12371	7.8	0.0531	7.8	0.03968	7.8	0.13725			-5.56111	0.08486
7.6375	0.0597	7.6375	0.04854	7.6375	0.12821	7.6375	0.09195	7.6375	0.09412	7.6375	0.04608	7.6375	0.05263	7.6375	0.17647	7.6375	0.06173	7.6375	0.12157	7.6375	0.08627	7.6375	0.15464	7.6375	0.04867	7.6375	0.03571	7.6375	0.12941			-5.35404	0.08803
7.475	0.0597	7.475	0.04854	7.475	0.11538	7.475	0.09195	7.475	0.10588	7.475	0.04147	7.475	0.05263	7.475	0.18431	7.475	0.06173	7.475	0.11765	7.475	0.07843	7.475	0.14433	7.475	0.04867	7.475	0.04365	7.475	0.12941			-5.14697	0.08884
7.3125	0.0597	7.3125	0.0534	7.3125	0.11538	7.3125	0.09195	7.3125	0.10588	7.3125	0.04147	7.3125	0.05263	7.3125	0.2	7.3125	0.05556	7.3125	0.10196	7.3125	0.07843	7.3125	0.14433	7.3125	0.04867	7.3125	0.04365	7.3125	0.12157			-4.9399	0.09202
7.15	0.0597	7.15	0.04854	7.15	0.12821	7.15	0.09195	7.15	0.10588	7.15	0.04147	7.15	0.05263	7.15	0.21961	7.15	0.05556	7.15	0.10588	7.15	0.08627	7.15	0.14433	7.15	0.04867	7.15	0.04365	7.15	0.12549			-4.73283	0.09201
6.9875	0.0597	6.9875	0.04854	6.9875	0.11538	6.9875	0.10345	6.9875	0.10588	6.9875	0.04147	6.9875	0.05263	6.9875	0.20784	6.9875	0.05556	6.9875	0.12549	6.9875	0.08235	6.9875	0.16495	6.9875	0.04425	6.9875	0.04365	6.9875	0.12941			-4.52576	0.09509
6.825	0.0597	6.825	0.0534	6.825	0.12821	6.825	0.09195	6.825	0.10588	6.825	0.04608	6.825	0.05263	6.825	0.18431	6.825	0.06173	6.825	0.15294	6.825	0.08235	6.825	0.16495	6.825	0.04867	6.825	0.04365	6.825	0.13333			-4.31869	0.09806
6.6625	0.0597	6.6625	0.04854	6.6625	0.11538	6.6625	0.09195	6.6625	0.10588	6.6625	0.04147	6.6625	0.05263	6.6625	0.18431	6.6625	0.05556	6.6625	0.14118	6.6625	0.08235	6.6625	0.13402	6.6625	0.04425	6.6625	0.05159	6.6625	0.13333			-4.11162	0.10339
6.5	0.0597	6.5	0.04854	6.5	0.12821	6.5	0.09195	6.5	0.09412	6.5	0.04608	6.5	0.07018	6.5	0.18824	6.5	0.06173	6.5	0.1451	6.5	0.08235	6.5	0.13402	6.5	0.04867	6.5	0.04365	6.5	0.13333			-3.90455	0.10598
6.3375	0.0597	6.3375	0.04854	6.3375	0.11538	6.3375	0.10345	6.3375	0.10588	6.3375	0.04147	6.3375	0.05263	6.3375	0.19216	6.3375	0.06173	6.3375	0.13725	6.3375	0.08235	6.3375	0.14433	6.3375	0.04867	6.3375	0.05159	6.3375	0.12549			-3.69748	0.10738
6.175	0.06716	6.175	0.0534	6.175	0.11538	6.175	0.10345	6.175	0.10588	6.175	0.04147	6.175	0.07018	6.175	0.19608	6.175	0.0679	6.175	0.11373	6.175	0.07843	6.175	0.17526	6.175	0.05752	6.175	0.04762	6.175	0.12941			-3.49042	0.10547
6.0125	0.0597	6.0125	0.04854	6.0125	0.12821	6.0125	0.10345	6.0125	0.10588	6.0125	0.04608	6.0125	0.05263	6.0125	0.19608	6.0125	0.0679	6.0125	0.11765	6.0125	0.09412	6.0125	0.15464	6.0125	0.04867	6.0125	0.04762	6.0125	0.13333			-3.28335	0.11092
5.85	0.06716	5.85	0.0534	5.85	0.11538	5.85	0.10345	5.85	0.09412	5.85	0.04608	5.85	0.05263	5.85	0.18431	5.85	0.0679	5.85	0.12549	5.85	0.08235	5.85	0.15464	5.85	0.04867	5.85	0.05159	5.85	0.13725			-3.07628	0.11989
5.6875	0.06716	5.6875	0.04854	5.6875	0.11538	5.6875	0.10345	5.6875	0.10588	5.6875	0.04608	5.6875	0.07018	5.6875	0.17647	5.6875	0.07407	5.6875	0.12941	5.6875	0.0902	5.6875	0.15464	5.6875	0.04867	5.6875	0.04762	5.6875	0.12549			-2.86921	0.12332
5.525	0.0597	5.525	0.04854	5.525	0.12821	5.525	0.10345	5.525	0.10588	5.525	0.04608	5.525	0.07018	5.525	0.18824	5.525	0.07407	5.525	0.12549	5.525	0.0902	5.525	0.15464	5.525	0.0531	5.525	0.05556	5.525	0.13333			-2.66214	0.13144
5.3625	0.06716	5.3625	0.0534	5.3625	0.12821	5.3625	0.10345	5.3625	0.10588	5.3625	0.04608	5.3625	0.07018	5.3625	0.18039	5.3625	0.07407	5.3625	0.10588	5.3625	0.0902	5.3625	0.15464	5.3625	0.05752	5.3625	0.05556	5.3625	0.12941			-2.45507	0.1364
5.2	0.06716	5.2	0.0534	5.2	0.11538	5.2	0.10345	5.2	0.10588	5.2	0.05991	5.2	0.07018	5.2	0.18039	5.2	0.08025	5.2	0.12941	5.2	0.09412	5.2	0.13402	5.2	0.05752	5.2	0.05159	5.2	0.13725			-2.248	0.13891
5.0375	0.06716	5.0375	0.0534	5.0375	0.12821	5.0375	0.10345	5.0375	0.10588	5.0375	0.0553	5.0375	0.07018	5.0375	0.17647	5.0375	0.08025	5.0375	0.11373	5.0375	0.0902	5.0375	0.12371	5.0375	0.0531	5.0375	0.05952	5.0375	0.13333			-2.04093	0.14466
4.875	0.07463	4.875	0.0534	4.875	0.12821	4.875	0.11494	4.875	0.10588	4.875	0.0553	4.875	0.07018	4.875	0.16863	4.875	0.08025	4.875	0.11373	4.875	0.0902	4.875	0.13402	4.875	0.05752	4.875	0.05952	4.875	0.12549			-1.83386	0.16112
4.7125	0.07463	4.7125	0.0534	4.7125	0.12821	4.7125	0.10345	4.7125	0.10588	4.7125	0.0553	4.7125	0.07018	4.7125	0.18431	4.7125	0.08642	4.7125	0.11373	4.7125	0.0902	4.7125	0.12371	4.7125	0.04867	4.7125	0.05556	4.7125	0.12941			-1.62679	0.17448
4.55	0.07463	4.55	0.0534	4.55	0.12821	4.55	0.11494	4.55	0.10588	4.55	0.05069	4.55	0.07018	4.55	0.16863	4.55	0.08025	4.55	0.1098	4.55	0.09804	4.55	0.12371	4.55	0.0531	4.55	0.06349	4.55	0.13725			-1.41972	0.19438
4.3875	0.07463	4.3875	0.05825	4.3875	0.12821	4.3875	0.10345	4.3875	0.10588	4.3875	0.0553	4.3875	0.07018	4.3875	0.16471	4.3875	0.07407	4.3875	0.14118	4.3875	0.08627	4.3875	0.12371	4.3875	0.0531	4.3875	0.05952	4.3875	0.14118			-1.21265	0.21576
4.225	0.07463	4.225	0.05825	4.225	0.12821	4.225	0.11494	4.225	0.10588	4.225	0.0553	4.225	0.07018	4.225	0.16471	4.225	0.07407	4.225	0.1451	4.225	0.10196	4.225	0.14433	4.225	0.05752	4.225	0.06349	4.225	0.14118			-1.00558	0.23054
4.0625	0.08209	4.0625	0.05825	4.0625	0.12821	4.0625	0.11494	4.0625	0.10588	4.0625	0.0553	4.0625	0.07018	4.0625	0.16863	4.0625	0.07407	4.0625	0.14902	4.0625	0.09804	4.0625	0.1134	4.0625	0.0531	4.0625	0.05952	4.0625	0.1451			-0.79851	0.31505
3.9	0.08209	3.9	0.05825	3.9	0.12821	3.9	0.11494	3.9	0.10588	3.9	0.05069	3.9	0.07018	3.9	0.16471	3.9	0.08642	3.9	0.12157	3.9	0.10196	3.9	0.12371	3.9	0.05752	3.9	0.06349	3.9	0.15686			-0.59144	0.36535
3.7375	0.08209	3.7375	0.05825	3.7375	0.14103	3.7375	0.11494	3.7375	0.10588	3.7375	0.06452	3.7375	0.08772	3.7375	0.16471	3.7375	0.08025	3.7375	0.10196	3.7375	0.09412	3.7375	0.13402	3.7375	0.06195	3.7375	0.06746	3.7375	0.17255			-0.38437	0.51237
3.575	0.08209	3.575	0.05825	3.575	0.12821	3.575	0.11494	3.575	0.10588	3.575	0.05991	3.575	0.07018	3.575	0.17255	3.575	0.08025	3.575	0.10588	3.575	0.09804	3.575	0.13402	3.575	0.05752	3.575	0.06349	3.575	0.18824			-0.1773	0.82973
3.4125	0.08955	3.4125	0.06311	3.4125	0.14103	3.4125	0.12644	3.4125	0.10588	3.4125	0.06452	3.4125	0.08772	3.4125	0.17255	3.4125	0.08025	3.4125	0.1098	3.4125	0.10588	3.4125	0.13402	3.4125	0.07522	3.4125	0.07937	3.4125	0.17255			0.02977	0.98304
3.25	0.08209	3.25	0.06311	3.25	0.12821	3.25	0.11494	3.25	0.10588	3.25	0.06452	3.25	0.08772	3.25	0.2	3.25	0.08025	3.25	0.11373	3.25	0.1098	3.25	0.15464	3.25	0.06195	3.25	0.06349	3.25	0.19608			0.23684	0.79553
3.0875	0.08955	3.0875	0.06796	3.0875	0.12821	3.0875	0.12644	3.0875	0.11765	3.0875	0.06452	3.0875	0.08772	3.0875	0.22353	3.0875	0.08025	3.0875	0.11373	3.0875	0.11373	3.0875	0.14433	3.0875	0.0708	3.0875	0.07143	3.0875	0.21961			0.44391	0.4749
2.925	0.09701	2.925	0.07282	2.925	0.14103	2.925	0.12644	2.925	0.11765	2.925	0.06452	2.925	0.08772	2.925	0.21569	2.925	0.09259	2.925	0.1098	2.925	0.1098	2.925	0.14433	2.925	0.0708	2.925	0.0754	2.925	0.22745			0.65098	0.29432
2.7625	0.09701	2.7625	0.07767	2.7625	0.14103	2.7625	0.12644	2.7625	0.11765	2.7625	0.06452	2.7625	0.08772	2.7625	0.21569	2.7625	0.09259	2.7625	0.11765	2.7625	0.12549	2.7625	0.13402	2.7625	0.07522	2.7625	0.0873	2.7625	0.19608			0.85805	0.28861
2.6	0.10448	2.6	0.08252	2.6	0.15385	2.6	0.13793	2.6	0.12941	2.6	0.07834	2.6	0.10526	2.6	0.23529	2.6	0.10494	2.6	0.11765	2.6	0.12941	2.6	0.13402	2.6	0.0885	2.6	0.0873	2.6	0.20784			1.06512	0.22069
2.4375	0.10448	2.4375	0.07282	2.4375	0.15385	2.4375	0.13793	2.4375	0.12941	2.4375	0.06452	2.4375	0.08772	2.4375	0.27843	2.4375	0.09259	2.4375	0.13333	2.4375	0.13333	2.4375	0.15464	2.4375	0.07522	2.4375	0.08333	2.4375	0.26667			1.27218	0.20808
2.275	0.10448	2.275	0.09223	2.275	0.15385	2.275	0.13793	2.275	0.14118	2.275	0.09217	2.275	0.10526	2.275	0.32549	2.275	0.10494	2.275	0.15686	2.275	0.1451	2.275	0.13402	2.275	0.07965	2.275	0.09524	2.275	0.31373			1.47925	0.1922
2.1125	0.1194	2.1125	0.08252	2.1125	0.15385	2.1125	0.14943	2.1125	0.14118	2.1125	0.08756	2.1125	0.10526	2.1125	0.34902	2.1125	0.11111	2.1125	0.1451	2.1125	0.12941	2.1125	0.16495	2.1125	0.0885	2.1125	0.09127	2.1125	0.24706			1.68632	0.16591
1.95	0.10448	1.95	0.09223	1.95	0.15385	1.95	0.13793	1.95	0.12941	1.95	0.07834	1.95	0.10526	1.95	0.33725	1.95	0.11111	1.95	0.16471	1.95	0.15686	1.95	0.18557	1.95	0.09292	1.95	0.09921	1.95	0.30588			1.89339	0.15546
1.7875	0.12687	1.7875	0.1165	1.7875	0.16667	1.7875	0.17241	1.7875	0.15294	1.7875	0.10138	1.7875	0.12281	1.7875	0.3451	1.7875	0.12346	1.7875	0.20392	1.7875	0.15294	1.7875	0.17526	1.7875	0.10619	1.7875	0.11508	1.7875	0.29412			2.10046	0.14482
1.625	0.13433	1.625	0.09709	1.625	0.15385	1.625	0.16092	1.625	0.15294	1.625	0.10138	1.625	0.10526	1.625	0.43529	1.625	0.16049	1.625	0.22353	1.625	0.15294	1.625	0.17526	1.625	0.09292	1.625	0.10317	1.625	0.24706			2.30753	0.14262
1.4625	0.14179	1.4625	0.1165	1.4625	0.19231	1.4625	0.16092	1.4625	0.16471	1.4625	0.1106	1.4625	0.14035	1.4625	0.4902	1.4625	0.21605	1.4625	0.25882	1.4625	0.21176	1.4625	0.18557	1.4625	0.12832	1.4625	0.13889	1.4625	0.27059			2.5146	0.12896
1.3	0.17164	1.3	0.15534	1.3	0.20513	1.3	0.2069	1.3	0.18824	1.3	0.14286	1.3	0.15789	1.3	0.45098	1.3	0.24074	1.3	0.30196	1.3	0.2	1.3	0.16495	1.3	0.13274	1.3	0.15873	1.3	0.27843			2.72167	0.11943
1.1375	0.16418	1.1375	0.1165	1.1375	0.16667	1.1375	0.18391	1.1375	0.16471	1.1375	0.11521	1.1375	0.14035	1.1375	0.45098	1.1375	0.22222	1.1375	0.29804	1.1375	0.2	1.1375	0.17526	1.1375	0.11947	1.1375	0.13095	1.1375	0.30196			2.92874	0.11682
0.975	0.1791	0.975	0.1699	0.975	0.24359	0.975	0.2069	0.975	0.2	0.975	0.16129	0.975	0.19298	0.975	0.52941	0.975	0.24691	0.975	0.30588	0.975	0.28235	0.975	0.21649	0.975	0.18584	0.975	0.20635	0.975	0.43137			3.13581	0.11278
0.8125	0.23881	0.8125	0.22816	0.8125	0.29487	0.8125	0.27586	0.8125	0.25882	0.8125	0.23502	0.8125	0.24561	0.8125	0.6549	0.8125	0.26543	0.8125	0.34902	0.8125	0.29804	0.8125	0.26804	0.8125	0.23009	0.8125	0.2381	0.8125	0.47059			3.34288	0.10772
0.65	0.24627	0.65	0.19903	0.65	0.24359	0.65	0.28736	0.65	0.24706	0.65	0.20276	0.65	0.21053	0.65	0.78431	0.65	0.28395	0.65	0.4549	0.65	0.23529	0.65	0.2268	0.65	0.18584	0.65	0.20238	0.65	0.40392			3.54995	0.10221
0.4875	0.24627	0.4875	0.2767	0.4875	0.34615	0.4875	0.31034	0.4875	0.29412	0.4875	0.27189	0.4875	0.33333	0.4875	0.90196	0.4875	0.45679	0.4875	0.60392	0.4875	0.50588	0.4875	0.23711	0.4875	0.36726	0.4875	0.40873	0.4875	0.52941			3.75702	0.10174
0.325	0.48507	0.325	0.54369	0.325	0.61538	0.325	0.55172	0.325	0.56471	0.325	0.53917	0.325	0.61404	0.325	0.98824	0.325	0.74691	0.325	0.77647	0.325	0.87843	0.325	0.42268	0.325	0.68584	0.325	0.74206	0.325	0.78824			3.96409	0.09882
0.1625	0.80597	0.1625	0.86893	0.1625	0.88462	0.1625	0.86207	0.1625	0.84706	0.1625	0.85714	0.1625	0.91228	0.1625	1	0.1625	0.99383	0.1625	0.91373	0.1625	1	0.1625	0.73196	0.1625	0.93363	0.1625	1	0.1625	1			4.17116	0.09945
0	1	0	1	0	1	0	1	0	1	0	1	0	1	0	1	0	1	0	1	0	1	0	1	0	1	0	1	0	1			4.37823	0.0962
-0.1625	0.92537	-0.1625	0.83981	-0.1625	0.80769	-0.1625	0.91954	-0.1625	0.88235	-0.1625	0.86636	-0.1625	0.84211	-0.1625	1	-0.1625	0.82099	-0.1625	0.98824	-0.1625	0.7098	-0.1625	0.92784	-0.1625	0.75664	-0.1625	0.70635	-0.1625	0.82353			4.5853	0.09535
-0.325	0.64179	-0.325	0.5	-0.325	0.48718	-0.325	0.6092	-0.325	0.57647	-0.325	0.51613	-0.325	0.54386	-0.325	0.94118	-0.325	0.54938	-0.325	0.94118	-0.325	0.36078	-0.325	0.61856	-0.325	0.4292	-0.325	0.38889	-0.325	0.64314			4.79237	0.09516
-0.4875	0.35821	-0.4875	0.23786	-0.4875	0.26923	-0.4875	0.34483	-0.4875	0.30588	-0.4875	0.23502	-0.4875	0.26316	-0.4875	0.81961	-0.4875	0.42593	-0.4875	0.84706	-0.4875	0.2549	-0.4875	0.56701	-0.4875	0.21681	-0.4875	0.20635	-0.4875	0.4902			4.99944	0.09454
-0.65	0.23881	-0.65	0.20874	-0.65	0.26923	-0.65	0.25287	-0.65	0.24706	-0.65	0.19816	-0.65	0.22807	-0.65	0.72941	-0.65	0.48148	-0.65	0.7098	-0.65	0.31373	-0.65	0.5567	-0.65	0.24336	-0.65	0.24603	-0.65	0.35294			5.20651	0.09595
-0.8125	0.28358	-0.8125	0.2233	-0.8125	0.28205	-0.8125	0.26437	-0.8125	0.27059	-0.8125	0.21198	-0.8125	0.24561	-0.8125	0.63922	-0.8125	0.39506	-0.8125	0.55686	-0.8125	0.24314	-0.8125	0.37113	-0.8125	0.22566	-0.8125	0.21032	-0.8125	0.25098			5.41358	0.09511
-0.975	0.22388	-0.975	0.15534	-0.975	0.19231	-0.975	0.22989	-0.975	0.22353	-0.975	0.15207	-0.975	0.19298	-0.975	0.54902	-0.975	0.25926	-0.975	0.43137	-0.975	0.16078	-0.975	0.23711	-0.975	0.15044	-0.975	0.13492	-0.975	0.22745			5.62065	0.09447
-1.1375	0.14925	-1.1375	0.12621	-1.1375	0.20513	-1.1375	0.18391	-1.1375	0.15294	-1.1375	0.12442	-1.1375	0.14035	-1.1375	0.44314	-1.1375	0.25309	-1.1375	0.44314	-1.1375	0.21569	-1.1375	0.21649	-1.1375	0.14602	-1.1375	0.15476	-1.1375	0.23529			5.82772	0.09247
-1.3	0.18657	-1.3	0.14078	-1.3	0.19231	-1.3	0.1954	-1.3	0.2	-1.3	0.1659	-1.3	0.17544	-1.3	0.33725	-1.3	0.24691	-1.3	0.52941	-1.3	0.18039	-1.3	0.2268	-1.3	0.15487	-1.3	0.14286	-1.3	0.21569			6.03478	0.0938
-1.4625	0.16418	-1.4625	0.11165	-1.4625	0.15385	-1.4625	0.18391	-1.4625	0.17647	-1.4625	0.12442	-1.4625	0.12281	-1.4625	0.26275	-1.4625	0.18519	-1.4625	0.53725	-1.4625	0.13333	-1.4625	0.24742	-1.4625	0.11062	-1.4625	0.09921	-1.4625	0.16863			6.24185	0.09343
-1.625	0.12687	-1.625	0.1068	-1.625	0.17949	-1.625	0.16092	-1.625	0.15294	-1.625	0.10599	-1.625	0.12281	-1.625	0.19608	-1.625	0.19136	-1.625	0.43922	-1.625	0.17647	-1.625	0.24742	-1.625	0.12832	-1.625	0.12302	-1.625	0.16078			6.44892	0.09162
-1.7875	0.14179	-1.7875	0.11165	-1.7875	0.19231	-1.7875	0.17241	-1.7875	0.17647	-1.7875	0.12903	-1.7875	0.12281	-1.7875	0.18039	-1.7875	0.17901	-1.7875	0.37647	-1.7875	0.1451	-1.7875	0.20619	-1.7875	0.11062	-1.7875	0.11508	-1.7875	0.1451			6.65599	0.08957
-1.95	0.13433	-1.95	0.08738	-1.95	0.14103	-1.95	0.14943	-1.95	0.14118	-1.95	0.09677	-1.95	0.10526	-1.95	0.17647	-1.95	0.19136	-1.95	0.3451	-1.95	0.13333	-1.95	0.17526	-1.95	0.08407	-1.95	0.09524	-1.95	0.14118			6.86306	0.09353
-2.1125	0.1194	-2.1125	0.09709	-2.1125	0.15385	-2.1125	0.13793	-2.1125	0.12941	-2.1125	0.09217	-2.1125	0.10526	-2.1125	0.14902	-2.1125	0.19136	-2.1125	0.32157	-2.1125	0.13725	-2.1125	0.17526	-2.1125	0.10619	-2.1125	0.09921	-2.1125	0.13333			7.07013	0.09127
-2.275	0.1194	-2.275	0.09223	-2.275	0.14103	-2.275	0.14943	-2.275	0.15294	-2.275	0.10138	-2.275	0.10526	-2.275	0.18039	-2.275	0.14815	-2.275	0.2902	-2.275	0.11373	-2.275	0.17526	-2.275	0.0885	-2.275	0.0873	-2.275	0.12549			7.2772	0.08827
-2.4375	0.11194	-2.4375	0.08738	-2.4375	0.12821	-2.4375	0.13793	-2.4375	0.11765	-2.4375	0.07834	-2.4375	0.08772	-2.4375	0.18039	-2.4375	0.18519	-2.4375	0.28627	-2.4375	0.12549	-2.4375	0.18557	-2.4375	0.09292	-2.4375	0.09524	-2.4375	0.1451			7.48427	0.0883
-2.6	0.11194	-2.6	0.09223	-2.6	0.15385	-2.6	0.14943	-2.6	0.12941	-2.6	0.09677	-2.6	0.10526	-2.6	0.16471	-2.6	0.18519	-2.6	0.25098	-2.6	0.11765	-2.6	0.16495	-2.6	0.09735	-2.6	0.0873	-2.6	0.1451			7.69134	0.08881
-2.7625	0.10448	-2.7625	0.07282	-2.7625	0.12821	-2.7625	0.13793	-2.7625	0.11765	-2.7625	0.08756	-2.7625	0.08772	-2.7625	0.19216	-2.7625	0.16049	-2.7625	0.18824	-2.7625	0.1098	-2.7625	0.15464	-2.7625	0.07522	-2.7625	0.0873	-2.7625	0.13725			7.89841	0.08784
-2.925	0.09701	-2.925	0.08252	-2.925	0.12821	-2.925	0.12644	-2.925	0.12941	-2.925	0.08295	-2.925	0.08772	-2.925	0.20392	-2.925	0.16049	-2.925	0.18039	-2.925	0.1098	-2.925	0.14433	-2.925	0.0885	-2.925	0.09127	-2.925	0.14118			8.10548	0.08597
-3.0875	0.10448	-3.0875	0.07767	-3.0875	0.12821	-3.0875	0.12644	-3.0875	0.12941	-3.0875	0.07834	-3.0875	0.08772	-3.0875	0.18039	-3.0875	0.15432	-3.0875	0.19216	-3.0875	0.09804	-3.0875	0.14433	-3.0875	0.08407	-3.0875	0.06746	-3.0875	0.14118			8.31255	0.08421
-3.25	0.09701	-3.25	0.06311	-3.25	0.14103	-3.25	0.12644	-3.25	0.11765	-3.25	0.06912	-3.25	0.08772	-3.25	0.13725	-3.25	0.16049	-3.25	0.16078	-3.25	0.10196	-3.25	0.14433	-3.25	0.07965	-3.25	0.0754	-3.25	0.12157			8.51962	0.08369
-3.4125	0.09701	-3.4125	0.06796	-3.4125	0.12821	-3.4125	0.11494	-3.4125	0.11765	-3.4125	0.07834	-3.4125	0.08772	-3.4125	0.1098	-3.4125	0.12963	-3.4125	0.17647	-3.4125	0.0902	-3.4125	0.13402	-3.4125	0.0708	-3.4125	0.06349	-3.4125	0.12157			8.72669	0.0816
-3.575	0.08955	-3.575	0.06311	-3.575	0.12821	-3.575	0.11494	-3.575	0.11765	-3.575	0.06912	-3.575	0.08772	-3.575	0.12941	-3.575	0.12346	-3.575	0.16078	-3.575	0.08627	-3.575	0.13402	-3.575	0.0708	-3.575	0.06746	-3.575	0.13333			8.93376	0.07877
-3.7375	0.08209	-3.7375	0.07282	-3.7375	0.12821	-3.7375	0.11494	-3.7375	0.11765	-3.7375	0.06912	-3.7375	0.08772	-3.7375	0.16078	-3.7375	0.12963	-3.7375	0.15686	-3.7375	0.0902	-3.7375	0.14433	-3.7375	0.0708	-3.7375	0.06746	-3.7375	0.12941			9.14083	0.0803
-3.9	0.08209	-3.9	0.06311	-3.9	0.12821	-3.9	0.11494	-3.9	0.11765	-3.9	0.06912	-3.9	0.08772	-3.9	0.16863	-3.9	0.14198	-3.9	0.13725	-3.9	0.0902	-3.9	0.13402	-3.9	0.06637	-3.9	0.06349	-3.9	0.12549			9.3479	0.07892
-4.0625	0.08209	-4.0625	0.06311	-4.0625	0.12821	-4.0625	0.11494	-4.0625	0.11765	-4.0625	0.06912	-4.0625	0.08772	-4.0625	0.15686	-4.0625	0.12346	-4.0625	0.13725	-4.0625	0.0902	-4.0625	0.13402	-4.0625	0.07522	-4.0625	0.06746	-4.0625	0.12549			9.55497	0.07892
-4.225	0.08209	-4.225	0.06796	-4.225	0.11538	-4.225	0.11494	-4.225	0.11765	-4.225	0.06912	-4.225	0.07018	-4.225	0.13725	-4.225	0.10494	-4.225	0.14902	-4.225	0.0902	-4.225	0.13402	-4.225	0.06637	-4.225	0.06349	-4.225	0.11765			9.76204	0.08014
-4.3875	0.08209	-4.3875	0.06311	-4.3875	0.12821	-4.3875	0.11494	-4.3875	0.10588	-4.3875	0.06912	-4.3875	0.07018	-4.3875	0.10588	-4.3875	0.09259	-4.3875	0.14118	-4.3875	0.08235	-4.3875	0.13402	-4.3875	0.0708	-4.3875	0.05952	-4.3875	0.12941			9.96911	0.07933
-4.55	0.08209	-4.55	0.06311	-4.55	0.12821	-4.55	0.10345	-4.55	0.12941	-4.55	0.06452	-4.55	0.07018	-4.55	0.10196	-4.55	0.09259	-4.55	0.12157	-4.55	0.08627	-4.55	0.12371	-4.55	0.06637	-4.55	0.05556	-4.55	0.13333			10.1762	0.08046
-4.7125	0.07463	-4.7125	0.06311	-4.7125	0.11538	-4.7125	0.10345	-4.7125	0.10588	-4.7125	0.0553	-4.7125	0.07018	-4.7125	0.11373	-4.7125	0.10494	-4.7125	0.11373	-4.7125	0.08627	-4.7125	0.12371	-4.7125	0.06637	-4.7125	0.05556	-4.7125	0.12549			10.3833	0.08026
-4.875	0.07463	-4.875	0.05825	-4.875	0.12821	-4.875	0.10345	-4.875	0.11765	-4.875	0.06452	-4.875	0.07018	-4.875	0.1098	-4.875	0.11111	-4.875	0.1098	-4.875	0.08627	-4.875	0.12371	-4.875	0.06195	-4.875	0.05556	-4.875	0.12157			10.5903	0.07904
-5.0375	0.07463	-5.0375	0.05825	-5.0375	0.12821	-5.0375	0.10345	-5.0375	0.10588	-5.0375	0.06452	-5.0375	0.07018	-5.0375	0.09804	-5.0375	0.10494	-5.0375	0.08627	-5.0375	0.0902	-5.0375	0.12371	-5.0375	0.06637	-5.0375	0.05556	-5.0375	0.12549			10.7974	0.08017
-5.2	0.06716	-5.2	0.0534	-5.2	0.14103	-5.2	0.10345	-5.2	0.10588	-5.2	0.05991	-5.2	0.07018	-5.2	0.09804	-5.2	0.09877	-5.2	0.07451	-5.2	0.08235	-5.2	0.12371	-5.2	0.06195	-5.2	0.05159	-5.2	0.12941			11.0045	0.07822
-5.3625	0.07463	-5.3625	0.0534	-5.3625	0.12821	-5.3625	0.10345	-5.3625	0.10588	-5.3625	0.0553	-5.3625	0.07018	-5.3625	0.07843	-5.3625	0.11111	-5.3625	0.08627	-5.3625	0.08235	-5.3625	0.12371	-5.3625	0.06637	-5.3625	0.05952	-5.3625	0.12157			11.2115	0.07766
-5.525	0.06716	-5.525	0.05825	-5.525	0.12821	-5.525	0.10345	-5.525	0.10588	-5.525	0.05991	-5.525	0.07018	-5.525	0.07059	-5.525	0.10494	-5.525	0.08627	-5.525	0.07843	-5.525	0.12371	-5.525	0.05752	-5.525	0.05159	-5.525	0.11765			11.4186	0.07829
-5.6875	0.06716	-5.6875	0.0534	-5.6875	0.12821	-5.6875	0.10345	-5.6875	0.10588	-5.6875	0.05069	-5.6875	0.07018	-5.6875	0.06667	-5.6875	0.08642	-5.6875	0.08235	-5.6875	0.07451	-5.6875	0.12371	-5.6875	0.0531	-5.6875	0.04762	-5.6875	0.12157			11.6257	0.07703
-5.85	0.07463	-5.85	0.0534	-5.85	0.12821	-5.85	0.10345	-5.85	0.10588	-5.85	0.0553	-5.85	0.07018	-5.85	0.07451	-5.85	0.08025	-5.85	0.08627	-5.85	0.07451	-5.85	0.12371	-5.85	0.05752	-5.85	0.04365	-5.85	0.13333			11.8327	0.07655
-6.0125	0.06716	-6.0125	0.05825	-6.0125	0.11538	-6.0125	0.11494	-6.0125	0.10588	-6.0125	0.05069	-6.0125	0.07018	-6.0125	0.07843	-6.0125	0.08642	-6.0125	0.09804	-6.0125	0.07843	-6.0125	0.1134	-6.0125	0.0531	-6.0125	0.05159	-6.0125	0.12157			12.0398	0.0787
-6.175	0.06716	-6.175	0.05825	-6.175	0.12821	-6.175	0.10345	-6.175	0.10588	-6.175	0.05069	-6.175	0.07018	-6.175	0.07059	-6.175	0.09259	-6.175	0.10588	-6.175	0.07843	-6.175	0.12371	-6.175	0.0531	-6.175	0.04762	-6.175	0.12157			12.2469	0.07644
-6.3375	0.06716	-6.3375	0.0534	-6.3375	0.12821	-6.3375	0.10345	-6.3375	0.10588	-6.3375	0.05069	-6.3375	0.07018	-6.3375	0.07843	-6.3375	0.08642	-6.3375	0.1098	-6.3375	0.07451	-6.3375	0.12371	-6.3375	0.05752	-6.3375	0.04762	-6.3375	0.11373			12.4539	0.07627
-6.5	0.06716	-6.5	0.0534	-6.5	0.12821	-6.5	0.10345	-6.5	0.10588	-6.5	0.05991	-6.5	0.07018	-6.5	0.08627	-6.5	0.08025	-6.5	0.12941	-6.5	0.07843	-6.5	0.12371	-6.5	0.0531	-6.5	0.04365	-6.5	0.12549			12.661	0.07605
-6.6625	0.06716	-6.6625	0.05825	-6.6625	0.12821	-6.6625	0.10345	-6.6625	0.10588	-6.6625	0.0553	-6.6625	0.07018	-6.6625	0.08235	-6.6625	0.07407	-6.6625	0.11765	-6.6625	0.07451	-6.6625	0.12371	-6.6625	0.0531	-6.6625	0.04365	-6.6625	0.12549			12.8681	0.07586
-6.825	0.06716	-6.825	0.05825	-6.825	0.11538	-6.825	0.10345	-6.825	0.10588	-6.825	0.04608	-6.825	0.07018	-6.825	0.08235	-6.825	0.07407	-6.825	0.11373	-6.825	0.07059	-6.825	0.12371	-6.825	0.05752	-6.825	0.03968	-6.825	0.11765			13.0752	0.07509
-6.9875	0.06716	-6.9875	0.0534	-6.9875	0.11538	-6.9875	0.10345	-6.9875	0.10588	-6.9875	0.04608	-6.9875	0.07018	-6.9875	0.0902	-6.9875	0.0679	-6.9875	0.11373	-6.9875	0.07451	-6.9875	0.12371	-6.9875	0.0531	-6.9875	0.04762	-6.9875	0.12157			13.2822	0.0745
-7.15	0.0597	-7.15	0.05825	-7.15	0.12821	-7.15	0.10345	-7.15	0.09412	-7.15	0.05069	-7.15	0.07018	-7.15	0.08627	-7.15	0.0679	-7.15	0.1098	-7.15	0.07451	-7.15	0.12371	-7.15	0.05752	-7.15	0.04762	-7.15	0.12157			13.4893	0.07345
-7.3125	0.06716	-7.3125	0.0534	-7.3125	0.11538	-7.3125	0.10345	-7.3125	0.10588	-7.3125	0.0553	-7.3125	0.07018	-7.3125	0.08235	-7.3125	0.0679	-7.3125	0.1098	-7.3125	0.07059	-7.3125	0.12371	-7.3125	0.04867	-7.3125	0.04365	-7.3125	0.12157			13.6964	0.07436
-7.475	0.06716	-7.475	0.0534	-7.475	0.11538	-7.475	0.10345	-7.475	0.09412	-7.475	0.05069	-7.475	0.07018	-7.475	0.08627	-7.475	0.07407	-7.475	0.11373	-7.475	0.07843	-7.475	0.1134	-7.475	0.04867	-7.475	0.04365	-7.475	0.11765			13.9034	0.07416
-7.6375	0.0597	-7.6375	0.0534	-7.6375	0.11538	-7.6375	0.10345	-7.6375	0.10588	-7.6375	0.05069	-7.6375	0.05263	-7.6375	0.0902	-7.6375	0.07407	-7.6375	0.11373	-7.6375	0.07059	-7.6375	0.1134	-7.6375	0.04867	-7.6375	0.04365	-7.6375	0.12549			14.1105	0.07313
-7.8	0.06716	-7.8	0.0534	-7.8	0.12821	-7.8	0.10345	-7.8	0.10588	-7.8	0.04608	-7.8	0.05263	-7.8	0.09804	-7.8	0.07407	-7.8	0.1098	-7.8	0.06667	-7.8	0.1134	-7.8	0.0531	-7.8	0.04365	-7.8	0.12941			14.3176	0.074
-7.9625	0.0597	-7.9625	0.0534	-7.9625	0.12821	-7.9625	0.10345	-7.9625	0.09412	-7.9625	0.05069	-7.9625	0.05263	-7.9625	0.10588	-7.9625	0.07407	-7.9625	0.11765	-7.9625	0.06667	-7.9625	0.12371	-7.9625	0.04867	-7.9625	0.03968	-7.9625	0.12157			14.5246	0.07298
-8.125	0.0597	-8.125	0.0534	-8.125	0.11538	-8.125	0.10345	-8.125	0.10588	-8.125	0.04608	-8.125	0.05263	-8.125	0.08235	-8.125	0.07407	-8.125	0.11373	-8.125	0.07451	-8.125	0.12371	-8.125	0.04867	-8.125	0.03968	-8.125	0.14118			14.7317	0.07313
-8.2875	0.06716	-8.2875	0.04854	-8.2875	0.11538	-8.2875	0.10345	-8.2875	0.09412	-8.2875	0.05069	-8.2875	0.05263	-8.2875	0.07843	-8.2875	0.0679	-8.2875	0.10588	-8.2875	0.06667	-8.2875	0.1134	-8.2875	0.04867	-8.2875	0.04365	-8.2875	0.12157			14.9388	0.0727
-8.45	0.0597	-8.45	0.04854	-8.45	0.11538	-8.45	0.10345	-8.45	0.10588	-8.45	0.04608	-8.45	0.05263	-8.45	0.07059	-8.45	0.07407	-8.45	0.11373	-8.45	0.06667	-8.45	0.1134	-8.45	0.04867	-8.45	0.04365	-8.45	0.12549			15.1458	0.07287
-8.6125	0.0597	-8.6125	0.04854	-8.6125	0.12821	-8.6125	0.10345	-8.6125	0.10588	-8.6125	0.04608	-8.6125	0.05263	-8.6125	0.06667	-8.6125	0.0679	-8.6125	0.10196	-8.6125	0.06667	-8.6125	0.1134	-8.6125	0.0531	-8.6125	0.03968	-8.6125	0.11765			15.3529	0.07246
-8.775	0.0597	-8.775	0.04854	-8.775	0.12821	-8.775	0.10345	-8.775	0.09412	-8.775	0.04608	-8.775	0.05263	-8.775	0.0549	-8.775	0.0679	-8.775	0.0902	-8.775	0.06667	-8.775	0.1134	-8.775	0.04867	-8.775	0.03968	-8.775	0.12549			15.56	0.07279
-8.9375	0.0597	-8.9375	0.0534	-8.9375	0.11538	-8.9375	0.10345	-8.9375	0.09412	-8.9375	0.04608	-8.9375	0.05263	-8.9375	0.0549	-8.9375	0.08025	-8.9375	0.0902	-8.9375	0.06667	-8.9375	0.12371	-8.9375	0.04425	-8.9375	0.03968	-8.9375	0.12157			15.767	0.07489
-9.1	0.0597	-9.1	0.04854	-9.1	0.12821	-9.1	0.10345	-9.1	0.09412	-9.1	0.04608	-9.1	0.05263	-9.1	0.05098	-9.1	0.07407	-9.1	0.09412	-9.1	0.06667	-9.1	0.12371	-9.1	0.04425	-9.1	0.04762	-9.1	0.12157			15.9741	0.07376
-9.2625	0.0597	-9.2625	0.0534	-9.2625	0.12821	-9.2625	0.10345	-9.2625	0.10588	-9.2625	0.04608	-9.2625	0.05263	-9.2625	0.0549	-9.2625	0.07407	-9.2625	0.09804	-9.2625	0.06667	-9.2625	0.13402	-9.2625	0.04867	-9.2625	0.04762	-9.2625	0.11765
-9.425	0.0597	-9.425	0.0534	-9.425	0.11538	-9.425	0.10345	-9.425	0.10588	-9.425	0.04147	-9.425	0.05263	-9.425	0.06275	-9.425	0.07407	-9.425	0.10588	-9.425	0.06667	-9.425	0.12371	-9.425	0.04425	-9.425	0.03968	-9.425	0.12157
-9.5875	0.0597	-9.5875	0.04854	-9.5875	0.11538	-9.5875	0.10345	-9.5875	0.10588	-9.5875	0.04147	-9.5875	0.05263	-9.5875	0.06667	-9.5875	0.0679	-9.5875	0.10588	-9.5875	0.06667	-9.5875	0.12371	-9.5875	0.04867	-9.5875	0.03571	-9.5875	0.12157
-9.75	0.0597	-9.75	0.0534	-9.75	0.11538	-9.75	0.10345	-9.75	0.09412	-9.75	0.04608	-9.75	0.05263	-9.75	0.06275	-9.75	0.07407	-9.75	0.10196	-9.75	0.06275	-9.75	0.1134	-9.75	0.04867	-9.75	0.03571	-9.75	0.12549
-9.9125	0.0597	-9.9125	0.0534	-9.9125	0.12821	-9.9125	0.11494	-9.9125	0.09412	-9.9125	0.05069	-9.9125	0.05263	-9.9125	0.06275	-9.9125	0.07407	-9.9125	0.10588	-9.9125	0.06667	-9.9125	0.1134	-9.9125	0.04867	-9.9125	0.03968	-9.9125	0.12157
-10.075	0.0597	-10.075	0.04854	-10.075	0.11538	-10.075	0.10345	-10.075	0.10588	-10.075	0.04147	-10.075	0.05263	-10.075	0.05882	-10.075	0.07407	-10.075	0.08235	-10.075	0.06667	-10.075	0.12371	-10.075	0.04867	-10.075	0.03968	-10.075	0.12157
-10.2375	0.0597	-10.2375	0.0534	-10.2375	0.12821	-10.2375	0.10345	-10.2375	0.10588	-10.2375	0.04608	-10.2375	0.05263	-10.2375	0.05882	-10.2375	0.07407	-10.2375	0.08627	-10.2375	0.06667	-10.2375	0.1134	-10.2375	0.04425	-10.2375	0.03571	-10.2375	0.11765
-10.4	0.0597	-10.4	0.0534	-10.4	0.11538	-10.4	0.10345	-10.4	0.09412	-10.4	0.04608	-10.4	0.05263	-10.4	0.0549	-10.4	0.07407	-10.4	0.08235	-10.4	0.06667	-10.4	0.1134	-10.4	0.0531	-10.4	0.03968	-10.4	0.12549
-10.5625	0.06716	-10.5625	0.0534	-10.5625	0.11538	-10.5625	0.10345	-10.5625	0.10588	-10.5625	0.04608	-10.5625	0.05263	-10.5625	0.0549	-10.5625	0.07407	-10.5625	0.07059	-10.5625	0.06275	-10.5625	0.1134	-10.5625	0.04867	-10.5625	0.03968	-10.5625	0.12549
-10.725	0.0597	-10.725	0.0534	-10.725	0.12821	-10.725	0.10345	-10.725	0.09412	-10.725	0.04147	-10.725	0.05263	-10.725	0.0549	-10.725	0.0679	-10.725	0.06275	-10.725	0.06667	-10.725	0.1134	-10.725	0.04425	-10.725	0.03571	-10.725	0.12157
-10.8875	0.0597	-10.8875	0.0534	-10.8875	0.11538	-10.8875	0.10345	-10.8875	0.10588	-10.8875	0.04608	-10.8875	0.05263	-10.8875	0.05098	-10.8875	0.07407	-10.8875	0.05882	-10.8875	0.07059	-10.8875	0.13402	-10.8875	0.04425	-10.8875	0.03968	-10.8875	0.11765
-11.05	0.0597	-11.05	0.0534	-11.05	0.11538	-11.05	0.10345	-11.05	0.10588	-11.05	0.04608	-11.05	0.05263	-11.05	0.05098	-11.05	0.07407	-11.05	0.06275	-11.05	0.06667	-11.05	0.1134	-11.05	0.04425	-11.05	0.03571	-11.05	0.12157
-11.2125	0.0597	-11.2125	0.0534	-11.2125	0.11538	-11.2125	0.10345	-11.2125	0.10588	-11.2125	0.04608	-11.2125	0.05263	-11.2125	0.0549	-11.2125	0.07407	-11.2125	0.0549	-11.2125	0.06275	-11.2125	0.12371	-11.2125	0.04425	-11.2125	0.03571	-11.2125	0.12157
-11.375	0.0597	-11.375	0.0534	-11.375	0.11538	-11.375	0.10345	-11.375	0.10588	-11.375	0.04147	-11.375	0.05263	-11.375	0.05098	-11.375	0.07407	-11.375	0.0549	-11.375	0.06667	-11.375	0.1134	-11.375	0.04425	-11.375	0.03968	-11.375	0.12157
-11.5375	0.0597	-11.5375	0.05825	-11.5375	0.11538	-11.5375	0.10345	-11.5375	0.10588	-11.5375	0.04147	-11.5375	0.05263	-11.5375	0.05882	-11.5375	0.0679	-11.5375	0.05098	-11.5375	0.05882	-11.5375	0.12371	-11.5375	0.04425	-11.5375	0.03571	-11.5375	0.11765
-11.7	0.0597	-11.7	0.05825	-11.7	0.11538	-11.7	0.10345	-11.7	0.10588	-11.7	0.04147	-11.7	0.05263	-11.7	0.0549	-11.7	0.0679	-11.7	0.05098	-11.7	0.06275	-11.7	0.1134	-11.7	0.04425	-11.7	0.03968	-11.7	0.11765
-11.8625	0.0597	-11.8625	0.04854	-11.8625	0.11538	-11.8625	0.10345	-11.8625	0.10588	-11.8625	0.04147	-11.8625	0.05263	-11.8625	0.05098	-11.8625	0.07407	-11.8625	0.04706	-11.8625	0.06667	-11.8625	0.12371	-11.8625	0.04425	-11.8625	0.03571	-11.8625	0.12549
-12.025	0.0597	-12.025	0.0534	-12.025	0.11538	-12.025	0.10345	-12.025	0.10588	-12.025	0.04147	-12.025	0.05263	-12.025	0.04706	-12.025	0.0679	-12.025	0.04314	-12.025	0.06275	-12.025	0.13402	-12.025	0.04425	-12.025	0.03571	-12.025	0.11765
-12.1875	0.06716	-12.1875	0.0534	-12.1875	0.11538	-12.1875	0.10345	-12.1875	0.10588	-12.1875	0.04608	-12.1875	0.05263	-12.1875	0.05098	-12.1875	0.0679	-12.1875	0.04314	-12.1875	0.06275	-12.1875	0.12371	-12.1875	0.04425	-12.1875	0.03571	-12.1875	0.12157
-12.35	0.0597	-12.35	0.0534	-12.35	0.12821	-12.35	0.10345	-12.35	0.10588	-12.35	0.04147	-12.35	0.05263	-12.35	0.04706	-12.35	0.0679	-12.35	0.03922	-12.35	0.06275	-12.35	0.1134	-12.35	0.04425	-12.35	0.03571	-12.35	0.11765
-12.5125	0.0597	-12.5125	0.0534	-12.5125	0.12821	-12.5125	0.10345	-12.5125	0.09412	-12.5125	0.04147	-12.5125	0.05263	-12.5125	0.0549	-12.5125	0.0679	-12.5125	0.03529	-12.5125	0.06275	-12.5125	0.1134	-12.5125	0.04867	-12.5125	0.03571	-12.5125	0.12941
-12.675	0.0597	-12.675	0.0534	-12.675	0.11538	-12.675	0.10345	-12.675	0.10588	-12.675	0.04147	-12.675	0.05263	-12.675	0.04706	-12.675	0.07407	-12.675	0.03922	-12.675	0.06667	-12.675	0.12371	-12.675	0.04425	-12.675	0.03571	-12.675	0.12549
-12.8375	0.0597	-12.8375	0.0534	-12.8375	0.11538	-12.8375	0.10345	-12.8375	0.10588	-12.8375	0.04608	-12.8375	0.05263	-12.8375	0.05098	-12.8375	0.0679	-12.8375	0.03529	-12.8375	0.06667	-12.8375	0.12371	-12.8375	0.04425	-12.8375	0.03571	-12.8375	0.12549
-13	0.0597	-13	0.05825	-13	0.12821	-13	0.10345	-13	0.10588	-13	0.04147	-13	0.05263	-13	0.0549	-13	0.0679	-13	0.04314	-13	0.06667	-13	0.12371	-13	0.04867	-13	0.03571	-13	0.12549
-13.1625	0.0597	-13.1625	0.0534	-13.1625	0.11538	-13.1625	0.10345	-13.1625	0.10588	-13.1625	0.04147	-13.1625	0.05263	-13.1625	0.0549	-13.1625	0.0679	-13.1625	0.03922	-13.1625	0.06275	-13.1625	0.1134	-13.1625	0.04867	-13.1625	0.03571	-13.1625	0.11765
-13.325	0.0597	-13.325	0.0534	-13.325	0.11538	-13.325	0.10345	-13.325	0.09412	-13.325	0.04608	-13.325	0.05263	-13.325	0.05098	-13.325	0.0679	-13.325	0.03922	-13.325	0.06275	-13.325	0.10309	-13.325	0.04425	-13.325	0.03571	-13.325	0.11765
-13.4875	0.0597	-13.4875	0.05825	-13.4875	0.11538	-13.4875	0.11494	-13.4875	0.09412	-13.4875	0.04147	-13.4875	0.05263	-13.4875	0.05098	-13.4875	0.0679	-13.4875	0.03922	-13.4875	0.06275	-13.4875	0.12371	-13.4875	0.04867	-13.4875	0.03175	-13.4875	0.12157
-13.65	0.0597	-13.65	0.0534	-13.65	0.11538	-13.65	0.10345	-13.65	0.10588	-13.65	0.04608	-13.65	0.05263	-13.65	0.04706	-13.65	0.0679	-13.65	0.03922	-13.65	0.06275	-13.65	0.1134	-13.65	0.04867	-13.65	0.03571	-13.65	0.11765
-13.8125	0.0597	-13.8125	0.0534	-13.8125	0.11538	-13.8125	0.10345	-13.8125	0.10588	-13.8125	0.04147	-13.8125	0.05263	-13.8125	0.04706	-13.8125	0.0679	-13.8125	0.04314	-13.8125	0.06275	-13.8125	0.1134	-13.8125	0.04867	-13.8125	0.03175	-13.8125	0.12157
-13.975	0.0597	-13.975	0.0534	-13.975	0.11538	-13.975	0.10345	-13.975	0.10588	-13.975	0.04608	-13.975	0.05263	-13.975	0.04706	-13.975	0.0679	-13.975	0.04706	-13.975	0.06275	-13.975	0.10309	-13.975	0.04425	-13.975	0.03571	-13.975	0.12157
-14.1375	0.0597	-14.1375	0.0534	-14.1375	0.11538	-14.1375	0.10345	-14.1375	0.10588	-14.1375	0.04608	-14.1375	0.05263	-14.1375	0.04706	-14.1375	0.0679	-14.1375	0.04314	-14.1375	0.06275	-14.1375	0.1134	-14.1375	0.04425	-14.1375	0.03571	-14.1375	0.12941
-14.3	0.0597	-14.3	0.0534	-14.3	0.11538	-14.3	0.10345	-14.3	0.10588	-14.3	0.04608	-14.3	0.05263	-14.3	0.05098	-14.3	0.0679	-14.3	0.04314	-14.3	0.06667	-14.3	0.1134	-14.3	0.04425	-14.3	0.03571	-14.3	0.11765
-14.4625	0.0597	-14.4625	0.0534	-14.4625	0.11538	-14.4625	0.10345	-14.4625	0.10588	-14.4625	0.04608	-14.4625	0.05263	-14.4625	0.04706	-14.4625	0.0679	-14.4625	0.04706	-14.4625	0.06275	-14.4625	0.10309	-14.4625	0.04425	-14.4625	0.03571	-14.4625	0.11765
-14.625	0.0597	-14.625	0.05825	-14.625	0.12821	-14.625	0.11494	-14.625	0.09412	-14.625	0.04147	-14.625	0.05263	-14.625	0.04706	-14.625	0.0679	-14.625	0.04314	-14.625	0.06275	-14.625	0.10309	-14.625	0.04425	-14.625	0.03175	-14.625	0.11765
-14.7875	0.0597	-14.7875	0.0534	-14.7875	0.11538	-14.7875	0.10345	-14.7875	0.10588	-14.7875	0.04147	-14.7875	0.05263	-14.7875	0.04706	-14.7875	0.0679	-14.7875	0.03922	-14.7875	0.06275	-14.7875	0.1134	-14.7875	0.04425	-14.7875	0.03571	-14.7875	0.12549
-14.95	0.0597	-14.95	0.05825	-14.95	0.11538	-14.95	0.10345	-14.95	0.10588	-14.95	0.04147	-14.95	0.05263	-14.95	0.04706	-14.95	0.0679	-14.95	0.04314	-14.95	0.06667	-14.95	0.10309	-14.95	0.04867	-14.95	0.03571	-14.95	0.12157
-15.1125	0.0597	-15.1125	0.05825	-15.1125	0.14103	-15.1125	0.11494	-15.1125	0.10588	-15.1125	0.04147	-15.1125	0.05263	-15.1125	0.04706	-15.1125	0.0679	-15.1125	0.04314	-15.1125	0.06275	-15.1125	0.10309	-15.1125	0.04425	-15.1125	0.03571	-15.1125	0.12157
-15.275	0.0597	-15.275	0.0534	-15.275	0.12821	-15.275	0.11494	-15.275	0.10588	-15.275	0.04147	-15.275	0.05263	-15.275	0.04706	-15.275	0.0679	-15.275	0.04314	-15.275	0.06667	-15.275	0.1134	-15.275	0.04425	-15.275	0.03571	-15.275	0.11765
-15.4375	0.0597	-15.4375	0.0534	-15.4375	0.11538	-15.4375	0.11494	-15.4375	0.10588	-15.4375	0.04147	-15.4375	0.05263	-15.4375	0.05098	-15.4375	0.0679	-15.4375	0.04706	-15.4375	0.05882	-15.4375	0.10309	-15.4375	0.04425	-15.4375	0.03571	-15.4375	0.11765
-15.6	0.0597	-15.6	0.05825	-15.6	0.11538	-15.6	0.11494	-15.6	0.10588	-15.6	0.04147	-15.6	0.05263	-15.6	0.05098	-15.6	0.0679	-15.6	0.04314	-15.6	0.06275	-15.6	0.10309	-15.6	0.03982	-15.6	0.03571	-15.6	0.11765
-15.7625	0.0597	-15.7625	0.0534	-15.7625	0.11538	-15.7625	0.11494	-15.7625	0.10588	-15.7625	0.04608	-15.7625	0.05263	-15.7625	0.04706	-15.7625	0.07407	-15.7625	0.04314	-15.7625	0.06275	-15.7625	0.10309	-15.7625	0.04425	-15.7625	0.03175	-15.7625	0.12157
-15.925	0.0597	-15.925	0.05825	-15.925	0.12821	-15.925	0.11494	-15.925	0.09412	-15.925	0.04147	-15.925	0.05263	-15.925	0.05098	-15.925	0.0679	-15.925	0.03922	-15.925	0.06275	-15.925	0.1134	-15.925	0.04425	-15.925	0.03571	-15.925	0.12549

## Sheet: before expansion XZ plot
curve 1		curve 2		curve 3		curve 4		curve 5		curve 6		curve 7		curve 8		curve 9		curve 10		curve 11		curve 12		curve 13		curve 14		curve 15				average curve
X1	Y1	X2	Y2	X3	Y3	X4	Y4	X5	Y5	X6	Y6	X7	Y7	X8	Y8	X9	Y9	X10	Y10	X11	Y11	X12	Y12	X13	Y13	X14	Y14	X15	Y15			average X	average Y
41.7625	0.08527	41.4375	0.06863	41.1125	0.11484	60.9375	0.09412	60.9375	0.09302	60.9375	0.04455	60.9375	0.09375	60.9375	0.04472	60.9375	0.10638	44.3625	0.03922	60.9375	0.07442	46.15	0.14118	60.9375	0.04762	60.9375	0.05128	60.9375	0.17118			-60.9326	0.08046
41.6	0.08527	41.275	0.06863	40.95	0.11019	60.775	0.09412	60.775	0.09302	60.775	0.04455	60.775	0.09375	60.775	0.04472	60.775	0.10638	44.2	0.03922	60.775	0.07442	45.9875	0.14118	60.775	0.05291	60.775	0.05128	60.775	0.16558			-60.6294	0.07928
41.4375	0.08527	41.1125	0.06863	40.7875	0.11236	60.6125	0.09412	60.6125	0.09302	60.6125	0.04455	60.6125	0.09375	60.6125	0.04472	60.6125	0.10638	44.0375	0.03922	60.6125	0.07442	45.825	0.14118	60.6125	0.05291	60.6125	0.04615	60.6125	0.16532			-60.3262	0.08118
41.275	0.07752	40.95	0.06863	40.625	0.11344	60.45	0.09412	60.45	0.09302	60.45	0.0396	60.45	0.09375	60.45	0.04472	60.45	0.10638	43.875	0.03922	60.45	0.07442	45.6625	0.14118	60.45	0.04762	60.45	0.04615	60.45	0.15999			-60.023	0.08078
41.1125	0.07752	40.7875	0.06863	40.4625	0.11019	60.2875	0.09412	60.2875	0.09302	60.2875	0.0396	60.2875	0.09375	60.2875	0.04472	60.2875	0.11348	43.7125	0.03922	60.2875	0.07442	45.5	0.14118	60.2875	0.04762	60.2875	0.04615	60.2875	0.16552			-59.7198	0.08107
40.95	0.07752	40.625	0.06622	40.3	0.1091	60.125	0.10588	60.125	0.09302	60.125	0.0396	60.125	0.09375	60.125	0.04472	60.125	0.11348	43.55	0.03529	60.125	0.07907	45.3375	0.14118	60.125	0.04762	60.125	0.04615	60.125	0.16552			-59.4166	0.0819
40.7875	0.07752	40.4625	0.06595	40.1375	0.11236	59.9625	0.10588	59.9625	0.09302	59.9625	0.0396	59.9625	0.09375	59.9625	0.04472	59.9625	0.11348	43.3875	0.03922	59.9625	0.08372	45.175	0.14118	59.9625	0.05291	59.9625	0.04615	59.9625	0.16532			-59.1134	0.08214
40.625	0.07752	40.3	0.06613	39.975	0.11345	59.8	0.10588	59.8	0.09302	59.8	0.0396	59.8	0.09375	59.8	0.04472	59.8	0.11348	43.225	0.03922	59.8	0.08372	45.0125	0.14118	59.8	0.05291	59.8	0.04615	59.8	0.15967			-58.8102	0.08069
40.4625	0.08527	40.1375	0.06613	39.8125	0.11345	59.6375	0.10588	59.6375	0.09302	59.6375	0.0396	59.6375	0.09375	59.6375	0.04472	59.6375	0.11348	43.0625	0.03922	59.6375	0.07907	44.85	0.14118	59.6375	0.05291	59.6375	0.04615	59.6375	0.15987			-58.507	0.08124
40.3	0.08527	39.975	0.06613	39.65	0.11345	59.475	0.10588	59.475	0.09302	59.475	0.0396	59.475	0.09375	59.475	0.04065	59.475	0.10638	42.9	0.03922	59.475	0.07442	44.6875	0.14118	59.475	0.05291	59.475	0.04615	59.475	0.16546			-58.2038	0.08061
40.1375	0.08527	39.8125	0.0656	39.4875	0.11019	59.3125	0.09412	59.3125	0.09302	59.3125	0.0396	59.3125	0.09375	59.3125	0.04065	59.3125	0.10638	42.7375	0.03922	59.3125	0.07442	44.525	0.14118	59.3125	0.05291	59.3125	0.04615	59.3125	0.16552			-57.9006	0.08038
39.975	0.08527	39.65	0.06783	39.325	0.1091	59.15	0.09412	59.15	0.09302	59.15	0.0396	59.15	0.09375	59.15	0.04065	59.15	0.11348	42.575	0.03922	59.15	0.07907	44.3625	0.14118	59.15	0.05291	59.15	0.04615	59.15	0.16552			-57.5974	0.08072
39.8125	0.08527	39.4875	0.07052	39.1625	0.1091	58.9875	0.09412	58.9875	0.09302	58.9875	0.0396	58.9875	0.09375	58.9875	0.04065	58.9875	0.11348	42.4125	0.03922	58.9875	0.07907	44.2	0.14118	58.9875	0.05291	58.9875	0.04615	58.9875	0.16545			-57.2942	0.07994
39.65	0.07752	39.325	0.07114	39	0.1091	58.825	0.09412	58.825	0.09302	58.825	0.0396	58.825	0.09375	58.825	0.04065	58.825	0.11348	42.25	0.03922	58.825	0.07907	44.0375	0.14118	58.825	0.04762	58.825	0.04615	58.825	0.16546			-56.991	0.08133
39.4875	0.08527	39.1625	0.07114	38.8375	0.1091	58.6625	0.10588	58.6625	0.09302	58.6625	0.0396	58.6625	0.09375	58.6625	0.04472	58.6625	0.10638	42.0875	0.03922	58.6625	0.07907	43.875	0.14118	58.6625	0.04762	58.6625	0.04615	58.6625	0.1658			-56.6878	0.08246
39.325	0.08527	39	0.06926	38.675	0.1091	58.5	0.10588	58.5	0.09302	58.5	0.0396	58.5	0.09375	58.5	0.04472	58.5	0.10638	41.925	0.03922	58.5	0.07907	43.7125	0.14118	58.5	0.04762	58.5	0.05128	58.5	0.17171			-56.3846	0.08266
39.1625	0.08527	38.8375	0.06622	38.5125	0.1091	58.3375	0.10588	58.3375	0.09302	58.3375	0.0396	58.3375	0.09375	58.3375	0.04472	58.3375	0.10638	41.7625	0.03922	58.3375	0.08372	43.55	0.14118	58.3375	0.04762	58.3375	0.05128	58.3375	0.17706			-56.0814	0.08382
39	0.07752	38.675	0.06595	38.35	0.11329	58.175	0.10588	58.175	0.09302	58.175	0.0396	58.175	0.09375	58.175	0.04472	58.175	0.10638	41.6	0.03922	58.175	0.08372	43.3875	0.14118	58.175	0.04762	58.175	0.05128	58.175	0.17115			-55.7782	0.08366
38.8375	0.07752	38.5125	0.06801	38.1875	0.11467	58.0125	0.10588	58.0125	0.09302	58.0125	0.0396	58.0125	0.09375	58.0125	0.04472	58.0125	0.10638	41.4375	0.03922	58.0125	0.07907	43.225	0.14118	58.0125	0.04762	58.0125	0.04615	58.0125	0.16524			-55.475	0.08313
38.675	0.07752	38.35	0.06863	38.025	0.11467	57.85	0.09412	57.85	0.09302	57.85	0.0396	57.85	0.09375	57.85	0.04472	57.85	0.10638	41.275	0.03922	57.85	0.07442	43.0625	0.14118	57.85	0.04762	57.85	0.04615	57.85	0.15961			-55.1718	0.08257
38.5125	0.07752	38.1875	0.06863	37.8625	0.11048	57.6875	0.09412	57.6875	0.09302	57.6875	0.04455	57.6875	0.09375	57.6875	0.04472	57.6875	0.10638	41.1125	0.04314	57.6875	0.07442	42.9	0.14118	57.6875	0.04762	57.6875	0.05128	57.6875	0.15996			-54.8686	0.08158
38.35	0.07752	38.025	0.06433	37.7	0.11329	57.525	0.09412	57.525	0.09302	57.525	0.04455	57.525	0.09375	57.525	0.04472	57.525	0.10638	40.95	0.04314	57.525	0.07442	42.7375	0.14118	57.525	0.04762	57.525	0.05128	57.525	0.16529			-54.5654	0.08208
38.1875	0.07752	37.8625	0.06533	37.5375	0.11467	57.3625	0.09412	57.3625	0.09302	57.3625	0.0396	57.3625	0.09375	57.3625	0.04472	57.3625	0.10638	40.7875	0.04314	57.3625	0.07442	42.575	0.14118	57.3625	0.04762	57.3625	0.04615	57.3625	0.15961			-54.2621	0.08177
38.025	0.07752	37.7	0.06612	37.375	0.11467	57.2	0.09412	57.2	0.09302	57.2	0.0396	57.2	0.09375	57.2	0.04878	57.2	0.10638	40.625	0.04314	57.2	0.07442	42.4125	0.14118	57.2	0.04762	57.2	0.05128	57.2	0.15961			-53.959	0.0806
37.8625	0.07752	37.5375	0.06371	37.2125	0.11467	57.0375	0.09412	57.0375	0.09302	57.0375	0.0396	57.0375	0.09375	57.0375	0.04878	57.0375	0.10638	40.4625	0.04314	57.0375	0.07442	42.25	0.14118	57.0375	0.04762	57.0375	0.05128	57.0375	0.15961			-53.6557	0.08132
37.7	0.07752	37.375	0.06291	37.05	0.11467	56.875	0.09412	56.875	0.09302	56.875	0.0396	56.875	0.09375	56.875	0.04878	56.875	0.10638	40.3	0.03922	56.875	0.07442	42.0875	0.14118	56.875	0.04762	56.875	0.05128	56.875	0.15997			-53.3525	0.08149
37.5375	0.07752	37.2125	0.06721	36.8875	0.11048	56.7125	0.09412	56.7125	0.09302	56.7125	0.0396	56.7125	0.09375	56.7125	0.04878	56.7125	0.10638	40.1375	0.03922	56.7125	0.07907	41.925	0.14118	56.7125	0.05291	56.7125	0.05128	56.7125	0.16558			-53.0493	0.08248
37.375	0.07752	37.05	0.06863	36.725	0.11238	56.55	0.09412	56.55	0.09302	56.55	0.0396	56.55	0.09375	56.55	0.04878	56.55	0.10638	39.975	0.03922	56.55	0.07907	41.7625	0.14118	56.55	0.05291	56.55	0.05128	56.55	0.16552			-52.7461	0.08365
37.2125	0.07752	36.8875	0.06863	36.5625	0.11346	56.3875	0.09412	56.3875	0.09302	56.3875	0.0396	56.3875	0.09375	56.3875	0.04878	56.3875	0.10638	39.8125	0.03922	56.3875	0.07442	41.6	0.14118	56.3875	0.04762	56.3875	0.05128	56.3875	0.16552			-52.4429	0.08329
37.05	0.07752	36.725	0.06863	36.4	0.11346	56.225	0.09412	56.225	0.09302	56.225	0.0396	56.225	0.125	56.225	0.04878	56.225	0.10638	39.65	0.03922	56.225	0.07442	41.4375	0.14118	56.225	0.04762	56.225	0.05128	56.225	0.16559			-52.1397	0.08357
36.8875	0.07752	36.5625	0.06674	36.2375	0.11346	56.0625	0.09412	56.0625	0.09302	56.0625	0.0396	56.0625	0.125	56.0625	0.04878	56.0625	0.11348	39.4875	0.03922	56.0625	0.07907	41.275	0.14118	56.0625	0.04762	56.0625	0.05128	56.0625	0.16559			-51.8365	0.0834
36.725	0.07752	36.4	0.06612	36.075	0.11018	55.9	0.09412	55.9	0.09302	55.9	0.0396	55.9	0.125	55.9	0.04878	55.9	0.11348	39.325	0.03922	55.9	0.07907	41.1125	0.14118	55.9	0.05291	55.9	0.05128	55.9	0.16558			-51.5333	0.08286
36.5625	0.07752	36.2375	0.06801	35.9125	0.1091	55.7375	0.09412	55.7375	0.09302	55.7375	0.0396	55.7375	0.125	55.7375	0.04878	55.7375	0.11348	39.1625	0.03922	55.7375	0.07907	40.95	0.14118	55.7375	0.05291	55.7375	0.05128	55.7375	0.16522			-51.2301	0.08351
36.4	0.08527	36.075	0.06863	35.75	0.1091	55.575	0.09412	55.575	0.09302	55.575	0.0396	55.575	0.125	55.575	0.04472	55.575	0.10638	39	0.03922	55.575	0.07442	40.7875	0.14118	55.575	0.05291	55.575	0.05128	55.575	0.15961			-50.9269	0.08248
36.2375	0.08527	35.9125	0.06863	35.5875	0.1091	55.4125	0.10588	55.4125	0.09302	55.4125	0.0396	55.4125	0.09375	55.4125	0.04472	55.4125	0.10638	38.8375	0.03922	55.4125	0.07442	40.625	0.14118	55.4125	0.05291	55.4125	0.05128	55.4125	0.15961			-50.6237	0.08307
36.075	0.08527	35.75	0.06863	35.425	0.1091	55.25	0.10588	55.25	0.09302	55.25	0.0396	55.25	0.09375	55.25	0.04472	55.25	0.10638	38.675	0.04314	55.25	0.07907	40.4625	0.14118	55.25	0.05291	55.25	0.05128	55.25	0.15999			-50.3205	0.08318
35.9125	0.08527	35.5875	0.06433	35.2625	0.1091	55.0875	0.10588	55.0875	0.09302	55.0875	0.0396	55.0875	0.09375	55.0875	0.04472	55.0875	0.10638	38.5125	0.04314	55.0875	0.07907	40.3	0.14118	55.0875	0.05291	55.0875	0.04615	55.0875	0.16521			-50.0173	0.08355
35.75	0.08527	35.425	0.06481	35.1	0.11329	54.925	0.10588	54.925	0.09302	54.925	0.0396	54.925	0.09375	54.925	0.04472	54.925	0.10638	38.35	0.04314	54.925	0.07907	40.1375	0.14118	54.925	0.05291	54.925	0.04615	54.925	0.1593			-49.7141	0.08503
35.5875	0.07752	35.2625	0.06543	34.9375	0.11466	54.7625	0.10588	54.7625	0.09302	54.7625	0.0396	54.7625	0.09375	54.7625	0.04878	54.7625	0.10638	38.1875	0.04314	54.7625	0.07442	39.975	0.15294	54.7625	0.04762	54.7625	0.05128	54.7625	0.15377			-49.4109	0.08387
35.425	0.08527	35.1	0.06543	34.775	0.11047	54.6	0.09412	54.6	0.09302	54.6	0.04455	54.6	0.09375	54.6	0.04878	54.6	0.10638	38.025	0.04314	54.6	0.07442	39.8125	0.15294	54.6	0.04762	54.6	0.05128	54.6	0.15415			-49.1077	0.08379
35.2625	0.08527	34.9375	0.06543	34.6125	0.1091	54.4375	0.09412	54.4375	0.09302	54.4375	0.04455	54.4375	0.09375	54.4375	0.04878	54.4375	0.10638	37.8625	0.04706	54.4375	0.07442	39.65	0.15294	54.4375	0.04762	54.4375	0.05128	54.4375	0.15999			-48.8045	0.08424
35.1	0.08527	34.775	0.06784	34.45	0.1091	54.275	0.09412	54.275	0.09302	54.275	0.04455	54.275	0.09375	54.275	0.04878	54.275	0.10638	37.7	0.04706	54.275	0.07442	39.4875	0.14118	54.275	0.04762	54.275	0.05128	54.275	0.16521			-48.5013	0.08399
34.9375	0.08527	34.6125	0.06863	34.2875	0.1091	54.1125	0.09412	54.1125	0.09302	54.1125	0.04455	54.1125	0.09375	54.1125	0.04878	54.1125	0.10638	37.5375	0.04706	54.1125	0.07442	39.325	0.14118	54.1125	0.04762	54.1125	0.05128	54.1125	0.15968			-48.1981	0.08573
34.775	0.07752	34.45	0.06863	34.125	0.1091	53.95	0.09412	53.95	0.09302	53.95	0.0396	53.95	0.09375	53.95	0.04878	53.95	0.10638	37.375	0.04706	53.95	0.07442	39.1625	0.14118	53.95	0.04762	53.95	0.04615	53.95	0.16			-47.8949	0.08653
34.6125	0.07752	34.2875	0.06863	33.9625	0.1091	53.7875	0.10588	53.7875	0.09302	53.7875	0.0396	53.7875	0.09375	53.7875	0.04878	53.7875	0.10638	37.2125	0.04314	53.7875	0.07442	39	0.14118	53.7875	0.04762	53.7875	0.05128	53.7875	0.16584			-47.5917	0.08758
34.45	0.07752	34.125	0.06863	33.8	0.1091	53.625	0.10588	53.625	0.09302	53.625	0.0396	53.625	0.09375	53.625	0.04878	53.625	0.11348	37.05	0.04314	53.625	0.07442	38.8375	0.14118	53.625	0.04762	53.625	0.05128	53.625	0.17135			-47.2885	0.08881
34.2875	0.07752	33.9625	0.06863	33.6375	0.1091	53.4625	0.10588	53.4625	0.09302	53.4625	0.0396	53.4625	0.09375	53.4625	0.04878	53.4625	0.11348	36.8875	0.04706	53.4625	0.07442	38.675	0.14118	53.4625	0.04762	53.4625	0.05128	53.4625	0.17135			-46.9853	0.08921
34.125	0.07752	33.8	0.06863	33.475	0.1091	53.3	0.10588	53.3	0.09302	53.3	0.0396	53.3	0.09375	53.3	0.04878	53.3	0.10638	36.725	0.04706	53.3	0.07442	38.5125	0.14118	53.3	0.04762	53.3	0.05128	53.3	0.17128			-46.6821	0.09086
33.9625	0.07752	33.6375	0.06863	33.3125	0.1091	53.1375	0.10588	53.1375	0.09302	53.1375	0.0396	53.1375	0.09375	53.1375	0.05285	53.1375	0.10638	36.5625	0.04706	53.1375	0.07442	38.35	0.14118	53.1375	0.04762	53.1375	0.05128	53.1375	0.1716			-46.3789	0.09279
33.8	0.07752	33.475	0.06673	33.15	0.1091	52.975	0.09412	52.975	0.09302	52.975	0.0396	52.975	0.09375	52.975	0.05285	52.975	0.10638	36.4	0.04706	52.975	0.07442	38.1875	0.14118	52.975	0.05291	52.975	0.05128	52.975	0.17712			-46.0757	0.09362
33.6375	0.07752	33.3125	0.06802	32.9875	0.1091	52.8125	0.09412	52.8125	0.09302	52.8125	0.0396	52.8125	0.09375	52.8125	0.05285	52.8125	0.10638	36.2375	0.04706	52.8125	0.07907	38.025	0.14118	52.8125	0.05291	52.8125	0.05128	52.8125	0.17719			-45.7725	0.09507
33.475	0.07752	33.15	0.06863	32.825	0.1091	52.65	0.09412	52.65	0.09302	52.65	0.0396	52.65	0.09375	52.65	0.05285	52.65	0.10638	36.075	0.04706	52.65	0.07907	37.8625	0.14118	52.65	0.05291	52.65	0.05128	52.65	0.17686			-45.4693	0.0957
33.3125	0.07752	32.9875	0.06863	32.6625	0.11329	52.4875	0.09412	52.4875	0.09302	52.4875	0.0396	52.4875	0.09375	52.4875	0.05285	52.4875	0.10638	35.9125	0.04706	52.4875	0.07907	37.7	0.15294	52.4875	0.05291	52.4875	0.05128	52.4875	0.17094			-45.166	0.09718
33.15	0.07752	32.825	0.06863	32.5	0.11465	52.325	0.09412	52.325	0.09302	52.325	0.0396	52.325	0.09375	52.325	0.04878	52.325	0.10638	35.75	0.04706	52.325	0.07907	37.5375	0.15294	52.325	0.05291	52.325	0.05128	52.325	0.16503			-44.8629	0.09839
32.9875	0.07752	32.6625	0.06863	32.3375	0.11046	52.1625	0.10588	52.1625	0.09302	52.1625	0.0396	52.1625	0.09375	52.1625	0.04878	52.1625	0.10638	35.5875	0.04706	52.1625	0.07442	37.375	0.16471	52.1625	0.04762	52.1625	0.05128	52.1625	0.15954			-44.5596	0.09861
32.825	0.07752	32.5	0.06622	32.175	0.1091	52	0.10588	52	0.09302	52	0.0396	52	0.09375	52	0.04878	52	0.11348	35.425	0.04706	52	0.07907	37.2125	0.15294	52	0.05291	52	0.05128	52	0.15961			-44.2564	0.10167
32.6625	0.07752	32.3375	0.06544	32.0125	0.1091	51.8375	0.10588	51.8375	0.09302	51.8375	0.0396	51.8375	0.09375	51.8375	0.04878	51.8375	0.11348	35.2625	0.04706	51.8375	0.07907	37.05	0.15294	51.8375	0.05291	51.8375	0.05128	51.8375	0.15926			-43.9532	0.10408
32.5	0.07752	32.175	0.06785	31.85	0.11329	51.675	0.10588	51.675	0.09302	51.675	0.04455	51.675	0.09375	51.675	0.04878	51.675	0.11348	35.1	0.04706	51.675	0.07907	36.8875	0.14118	51.675	0.04762	51.675	0.04615	51.675	0.15403			-43.65	0.10478
32.3375	0.07752	32.0125	0.06863	31.6875	0.11464	51.5125	0.10588	51.5125	0.09302	51.5125	0.04455	51.5125	0.09375	51.5125	0.04878	51.5125	0.10638	34.9375	0.04706	51.5125	0.07442	36.725	0.14118	51.5125	0.04762	51.5125	0.05128	51.5125	0.15953			-43.3468	0.10913
32.175	0.08527	31.85	0.06863	31.525	0.11464	51.35	0.09412	51.35	0.09302	51.35	0.04455	51.35	0.09375	51.35	0.04878	51.35	0.10638	34.775	0.04706	51.35	0.07442	36.5625	0.14118	51.35	0.04762	51.35	0.05128	51.35	0.15995			-43.0436	0.11131
32.0125	0.08527	31.6875	0.06622	31.3625	0.11046	51.1875	0.09412	51.1875	0.09302	51.1875	0.04455	51.1875	0.09375	51.1875	0.04878	51.1875	0.11348	34.6125	0.04706	51.1875	0.07442	36.4	0.14118	51.1875	0.04762	51.1875	0.05128	51.1875	0.16552			-42.7404	0.11424
31.85	0.08527	31.525	0.06544	31.2	0.1091	51.025	0.09412	51.025	0.09302	51.025	0.0396	51.025	0.09375	51.025	0.04878	51.025	0.11348	34.45	0.04706	51.025	0.07442	36.2375	0.14118	51.025	0.04762	51.025	0.05128	51.025	0.16483			-42.4372	0.11779
31.6875	0.07752	31.3625	0.06544	31.0375	0.1091	50.8625	0.09412	50.8625	0.09302	50.8625	0.04455	50.8625	0.09375	50.8625	0.04878	50.8625	0.11348	34.2875	0.04706	50.8625	0.07442	36.075	0.14118	50.8625	0.04762	50.8625	0.05128	50.8625	0.15343			-42.134	0.12079
31.525	0.07752	31.2	0.06544	30.875	0.1091	50.7	0.09412	50.7	0.09302	50.7	0.04455	50.7	0.09375	50.7	0.04878	50.7	0.10638	34.125	0.04706	50.7	0.07442	35.9125	0.14118	50.7	0.04762	50.7	0.04615	50.7	0.14787			-41.8308	0.12789
31.3625	0.07752	31.0375	0.06353	30.7125	0.1091	50.5375	0.09412	50.5375	0.09302	50.5375	0.04455	50.5375	0.09375	50.5375	0.04878	50.5375	0.10638	33.9625	0.04706	50.5375	0.07442	35.75	0.14118	50.5375	0.04762	50.5375	0.05128	50.5375	0.14865			-41.5276	0.13332
31.2	0.07752	30.875	0.06724	30.55	0.1091	50.375	0.09412	50.375	0.09302	50.375	0.04455	50.375	0.09375	50.375	0.04878	50.375	0.11348	33.8	0.04706	50.375	0.07907	35.5875	0.14118	50.375	0.05291	50.375	0.05128	50.375	0.15942			-41.2244	0.13805
31.0375	0.07752	30.7125	0.06863	30.3875	0.1091	50.2125	0.09412	50.2125	0.09302	50.2125	0.04455	50.2125	0.09375	50.2125	0.04878	50.2125	0.11348	33.6375	0.04706	50.2125	0.07907	35.425	0.14118	50.2125	0.05291	50.2125	0.05128	50.2125	0.15394			-40.9212	0.14484
30.875	0.08527	30.55	0.06863	30.225	0.1091	50.05	0.09412	50.05	0.09302	50.05	0.0396	50.05	0.09375	50.05	0.04878	50.05	0.10638	33.475	0.04706	50.05	0.07907	35.2625	0.14118	50.05	0.04762	50.05	0.05128	50.05	0.15386			-40.618	0.14736
30.7125	0.08527	30.3875	0.06863	30.0625	0.1091	49.8875	0.09412	49.8875	0.09302	49.8875	0.04455	49.8875	0.09375	49.8875	0.04878	49.8875	0.10638	33.3125	0.04706	49.8875	0.07907	35.1	0.14118	49.8875	0.04762	49.8875	0.04615	49.8875	0.15378			-40.3148	0.15346
30.55	0.08527	30.225	0.06863	29.9	0.1091	49.725	0.09412	49.725	0.09302	49.725	0.04455	49.725	0.09375	49.725	0.04878	49.725	0.10638	33.15	0.04706	49.725	0.07442	34.9375	0.14118	49.725	0.04762	49.725	0.05128	49.725	0.15422			-40.0116	0.1602
30.3875	0.08527	30.0625	0.06863	29.7375	0.1091	49.5625	0.09412	49.5625	0.09302	49.5625	0.04455	49.5625	0.09375	49.5625	0.04878	49.5625	0.10638	32.9875	0.04706	49.5625	0.07442	34.775	0.14118	49.5625	0.05291	49.5625	0.05128	49.5625	0.15977			-39.7084	0.1667
30.225	0.08527	29.9	0.06863	29.575	0.11329	49.4	0.09412	49.4	0.09302	49.4	0.0396	49.4	0.09375	49.4	0.04878	49.4	0.10638	32.825	0.04706	49.4	0.07442	34.6125	0.14118	49.4	0.05291	49.4	0.04615	49.4	0.15968			-39.4052	0.17052
30.0625	0.08527	29.7375	0.06863	29.4125	0.11464	49.2375	0.09412	49.2375	0.09302	49.2375	0.0396	49.2375	0.09375	49.2375	0.04878	49.2375	0.10638	32.6625	0.04706	49.2375	0.07442	34.45	0.14118	49.2375	0.04762	49.2375	0.04615	49.2375	0.15925			-39.102	0.17288
29.9	0.08527	29.575	0.06863	29.25	0.11463	49.075	0.10588	49.075	0.09302	49.075	0.0396	49.075	0.09375	49.075	0.04878	49.075	0.10638	32.5	0.05098	49.075	0.07442	34.2875	0.14118	49.075	0.04762	49.075	0.04615	49.075	0.15414			-38.7988	0.17865
29.7375	0.08527	29.4125	0.06622	29.0875	0.11045	48.9125	0.10588	48.9125	0.09302	48.9125	0.04455	48.9125	0.09375	48.9125	0.04878	48.9125	0.11348	32.3375	0.05098	48.9125	0.06977	34.125	0.14118	48.9125	0.04762	48.9125	0.04615	48.9125	0.15998			-38.4956	0.18477
29.575	0.08527	29.25	0.06786	28.925	0.1091	48.75	0.10588	48.75	0.09302	48.75	0.04455	48.75	0.09375	48.75	0.04878	48.75	0.11348	32.175	0.0549	48.75	0.07442	33.9625	0.14118	48.75	0.05291	48.75	0.04615	48.75	0.16524			-38.1924	0.18922
29.4125	0.08527	29.0875	0.06863	28.7625	0.1091	48.5875	0.10588	48.5875	0.09302	48.5875	0.0396	48.5875	0.09375	48.5875	0.04878	48.5875	0.11348	32.0125	0.0549	48.5875	0.07442	33.8	0.14118	48.5875	0.05291	48.5875	0.04615	48.5875	0.15932			-37.8892	0.19269
29.25	0.08527	28.925	0.06863	28.6	0.1091	48.425	0.10588	48.425	0.09302	48.425	0.0396	48.425	0.09375	48.425	0.04878	48.425	0.11348	31.85	0.0549	48.425	0.06977	33.6375	0.14118	48.425	0.05291	48.425	0.04615	48.425	0.15378			-37.586	0.19515
29.0875	0.08527	28.7625	0.06863	28.4375	0.1091	48.2625	0.09412	48.2625	0.09302	48.2625	0.04455	48.2625	0.09375	48.2625	0.04878	48.2625	0.10638	31.6875	0.05098	48.2625	0.07442	33.475	0.14118	48.2625	0.04762	48.2625	0.04615	48.2625	0.15416			-37.2828	0.19746
28.925	0.08527	28.6	0.06672	28.275	0.1091	48.1	0.09412	48.1	0.09302	48.1	0.0495	48.1	0.09375	48.1	0.04878	48.1	0.10638	31.525	0.05098	48.1	0.07442	33.3125	0.14118	48.1	0.04762	48.1	0.05128	48.1	0.16006			-36.9796	0.20019
28.7625	0.08527	28.4375	0.06561	28.1125	0.1091	47.9375	0.09412	47.9375	0.09302	47.9375	0.04455	47.9375	0.09375	47.9375	0.04878	47.9375	0.10638	31.3625	0.0549	47.9375	0.07907	33.15	0.14118	47.9375	0.04762	47.9375	0.05128	47.9375	0.16515			-36.6764	0.20104
28.6	0.08527	28.275	0.06545	27.95	0.11243	47.775	0.09412	47.775	0.09302	47.775	0.04455	47.775	0.09375	47.775	0.05285	47.775	0.10638	31.2	0.0549	47.775	0.07907	32.9875	0.14118	47.775	0.04762	47.775	0.04615	47.775	0.15969			-36.3732	0.20255
28.4375	0.08527	28.1125	0.06545	27.7875	0.11768	47.6125	0.09412	47.6125	0.09302	47.6125	0.04455	47.6125	0.09375	47.6125	0.05285	47.6125	0.10638	31.0375	0.0549	47.6125	0.07442	32.825	0.14118	47.6125	0.04762	47.6125	0.04615	47.6125	0.15924			-36.07	0.20409
28.275	0.08527	27.95	0.06545	27.625	0.11484	47.45	0.10588	47.45	0.09302	47.45	0.04455	47.45	0.09375	47.45	0.05285	47.45	0.11348	30.875	0.0549	47.45	0.06977	32.6625	0.14118	47.45	0.04762	47.45	0.04615	47.45	0.15416			-35.7668	0.20478
28.1125	0.08527	27.7875	0.06545	27.4625	0.11017	47.2875	0.10588	47.2875	0.09302	47.2875	0.04455	47.2875	0.09375	47.2875	0.05691	47.2875	0.11348	30.7125	0.05098	47.2875	0.06977	32.5	0.14118	47.2875	0.04762	47.2875	0.05128	47.2875	0.15999			-35.4635	0.20721
27.95	0.08527	27.625	0.06786	27.3	0.1091	47.125	0.10588	47.125	0.09302	47.125	0.04455	47.125	0.09375	47.125	0.05691	47.125	0.11348	30.55	0.0549	47.125	0.07442	32.3375	0.14118	47.125	0.05291	47.125	0.05128	47.125	0.16513			-35.1604	0.20981
27.7875	0.08527	27.4625	0.07056	27.1375	0.1091	46.9625	0.10588	46.9625	0.09302	46.9625	0.04455	46.9625	0.09375	46.9625	0.05691	46.9625	0.11348	30.3875	0.0549	46.9625	0.07442	32.175	0.14118	46.9625	0.05291	46.9625	0.04615	46.9625	0.15961			-34.8571	0.2101
27.625	0.07752	27.3	0.07117	26.975	0.1091	46.8	0.10588	46.8	0.09302	46.8	0.0396	46.8	0.09375	46.8	0.05285	46.8	0.11348	30.225	0.0549	46.8	0.07442	32.0125	0.15294	46.8	0.04762	46.8	0.04615	46.8	0.15923			-34.5539	0.20928
27.4625	0.07752	27.1375	0.06925	26.8125	0.1091	46.6375	0.10588	46.6375	0.09302	46.6375	0.0396	46.6375	0.09375	46.6375	0.05285	46.6375	0.10638	30.0625	0.0549	46.6375	0.07442	31.85	0.15294	46.6375	0.05291	46.6375	0.04615	46.6375	0.15378			-34.2507	0.20863
27.3	0.07752	26.975	0.06863	26.65	0.1091	46.475	0.10588	46.475	0.09302	46.475	0.0396	46.475	0.09375	46.475	0.05285	46.475	0.10638	29.9	0.0549	46.475	0.07442	31.6875	0.15294	46.475	0.05291	46.475	0.05128	46.475	0.15379			-33.9475	0.20898
27.1375	0.07752	26.8125	0.06863	26.4875	0.1091	46.3125	0.10588	46.3125	0.09302	46.3125	0.0396	46.3125	0.09375	46.3125	0.05285	46.3125	0.10638	29.7375	0.0549	46.3125	0.07442	31.525	0.14118	46.3125	0.05291	46.3125	0.05128	46.3125	0.15387			-33.6443	0.20832
26.975	0.07752	26.65	0.06863	26.325	0.1091	46.15	0.10588	46.15	0.09302	46.15	0.0396	46.15	0.09375	46.15	0.05285	46.15	0.10638	29.575	0.0549	46.15	0.07442	31.3625	0.14118	46.15	0.05291	46.15	0.05128	46.15	0.15378			-33.3411	0.2066
26.8125	0.07752	26.4875	0.06863	26.1625	0.1091	45.9875	0.10588	45.9875	0.09302	45.9875	0.0396	45.9875	0.09375	45.9875	0.05285	45.9875	0.10638	29.4125	0.05882	45.9875	0.07442	31.2	0.15294	45.9875	0.04762	45.9875	0.05128	45.9875	0.15378			-33.0379	0.20526
26.65	0.08527	26.325	0.06863	26	0.1091	45.825	0.10588	45.825	0.09302	45.825	0.04455	45.825	0.09375	45.825	0.05285	45.825	0.10638	29.25	0.05882	45.825	0.07442	31.0375	0.15294	45.825	0.05291	45.825	0.05128	45.825	0.15418			-32.7347	0.20503
26.4875	0.08527	26.1625	0.06863	25.8375	0.1091	45.6625	0.10588	45.6625	0.09302	45.6625	0.04455	45.6625	0.09375	45.6625	0.05285	45.6625	0.10638	29.0875	0.05882	45.6625	0.07442	30.875	0.15294	45.6625	0.05291	45.6625	0.05128	45.6625	0.1597			-32.4315	0.20353
26.325	0.08527	26	0.06863	25.675	0.1091	45.5	0.10588	45.5	0.09302	45.5	0.04455	45.5	0.09375	45.5	0.05285	45.5	0.10638	28.925	0.06275	45.5	0.07442	30.7125	0.14118	45.5	0.05291	45.5	0.05128	45.5	0.1597			-32.1283	0.20227
26.1625	0.08527	25.8375	0.06863	25.5125	0.1091	45.3375	0.10588	45.3375	0.09302	45.3375	0.0396	45.3375	0.09375	45.3375	0.05285	45.3375	0.10638	28.7625	0.06275	45.3375	0.07442	30.55	0.14118	45.3375	0.05291	45.3375	0.05128	45.3375	0.15921			-31.8251	0.20365
26	0.07752	25.675	0.06863	25.35	0.1091	45.175	0.10588	45.175	0.09302	45.175	0.0396	45.175	0.09375	45.175	0.05691	45.175	0.10638	28.6	0.06275	45.175	0.07442	30.3875	0.14118	45.175	0.04762	45.175	0.05641	45.175	0.1537			-31.5219	0.20856
25.8375	0.07752	25.5125	0.06863	25.1875	0.1091	45.0125	0.10588	45.0125	0.09302	45.0125	0.0396	45.0125	0.09375	45.0125	0.05691	45.0125	0.11348	28.4375	0.06275	45.0125	0.07442	30.225	0.14118	45.0125	0.04762	45.0125	0.05641	45.0125	0.1537			-31.2187	0.21348
25.675	0.07752	25.35	0.06863	25.025	0.1091	44.85	0.10588	44.85	0.09302	44.85	0.0396	44.85	0.09375	44.85	0.05691	44.85	0.11348	28.275	0.05882	44.85	0.07907	30.0625	0.14118	44.85	0.05291	44.85	0.05641	44.85	0.1541			-30.9155	0.21672
25.5125	0.07752	25.1875	0.06671	24.8625	0.1091	44.6875	0.10588	44.6875	0.09302	44.6875	0.0396	44.6875	0.09375	44.6875	0.05691	44.6875	0.11348	28.1125	0.06275	44.6875	0.07907	29.9	0.14118	44.6875	0.05291	44.6875	0.05641	44.6875	0.1592			-30.6123	0.22125
25.35	0.07752	25.025	0.06802	24.7	0.11245	44.525	0.10588	44.525	0.09302	44.525	0.0396	44.525	0.09375	44.525	0.05285	44.525	0.11348	27.95	0.06275	44.525	0.07907	29.7375	0.14118	44.525	0.05291	44.525	0.05641	44.525	0.15329			-30.3091	0.22529
25.1875	0.07752	24.8625	0.06863	24.5375	0.11351	44.3625	0.10588	44.3625	0.09302	44.3625	0.0396	44.3625	0.09375	44.3625	0.05285	44.3625	0.11348	27.7875	0.06275	44.3625	0.07442	29.575	0.14118	44.3625	0.04762	44.3625	0.05128	44.3625	0.14819			-30.0059	0.22565
25.025	0.07752	24.7	0.06863	24.375	0.11017	44.2	0.09412	44.2	0.09302	44.2	0.04455	44.2	0.09375	44.2	0.05285	44.2	0.11348	27.625	0.06275	44.2	0.07442	29.4125	0.14118	44.2	0.04762	44.2	0.05128	44.2	0.1541			-29.7027	0.22794
24.8625	0.07752	24.5375	0.06863	24.2125	0.1091	44.0375	0.09412	44.0375	0.09302	44.0375	0.04455	44.0375	0.09375	44.0375	0.05285	44.0375	0.12057	27.4625	0.06275	44.0375	0.07442	29.25	0.14118	44.0375	0.04762	44.0375	0.05128	44.0375	0.15992			-29.3995	0.23015
24.7	0.07752	24.375	0.06863	24.05	0.1091	43.875	0.09412	43.875	0.09302	43.875	0.04455	43.875	0.09375	43.875	0.05285	43.875	0.12057	27.3	0.06275	43.875	0.07907	29.0875	0.14118	43.875	0.05291	43.875	0.05128	43.875	0.16492			-29.0963	0.23169
24.5375	0.07752	24.2125	0.06863	23.8875	0.1091	43.7125	0.09412	43.7125	0.09302	43.7125	0.04455	43.7125	0.09375	43.7125	0.05691	43.7125	0.12057	27.1375	0.06275	43.7125	0.07442	28.925	0.14118	43.7125	0.04762	43.7125	0.05128	43.7125	0.15902			-28.7931	0.2312
24.375	0.07752	24.05	0.06863	23.725	0.1091	43.55	0.09412	43.55	0.09302	43.55	0.0396	43.55	0.09375	43.55	0.05691	43.55	0.12057	26.975	0.06275	43.55	0.07442	28.7625	0.14118	43.55	0.04762	43.55	0.05641	43.55	0.1537			-28.4899	0.22873
24.2125	0.07752	23.8875	0.06863	23.5625	0.1091	43.3875	0.09412	43.3875	0.09302	43.3875	0.04455	43.3875	0.09375	43.3875	0.06098	43.3875	0.11348	26.8125	0.06667	43.3875	0.07442	28.6	0.14118	43.3875	0.04762	43.3875	0.05641	43.3875	0.15421			-28.1867	0.22782
24.05	0.07752	23.725	0.06863	23.4	0.1091	43.225	0.09412	43.225	0.09302	43.225	0.04455	43.225	0.09375	43.225	0.06098	43.225	0.11348	26.65	0.06667	43.225	0.07907	28.4375	0.14118	43.225	0.05291	43.225	0.05641	43.225	0.15929			-27.8835	0.22679
23.8875	0.07752	23.5625	0.06622	23.2375	0.1091	43.0625	0.09412	43.0625	0.09302	43.0625	0.0396	43.0625	0.09375	43.0625	0.06098	43.0625	0.11348	26.4875	0.06667	43.0625	0.07907	28.275	0.14118	43.0625	0.05291	43.0625	0.05128	43.0625	0.15347			-27.5803	0.2243
23.725	0.07752	23.4	0.06546	23.075	0.11245	42.9	0.09412	42.9	0.09302	42.9	0.0396	42.9	0.09375	42.9	0.06098	42.9	0.11348	26.325	0.06667	42.9	0.07442	28.1125	0.14118	42.9	0.05291	42.9	0.05128	42.9	0.14797			-27.2771	0.2255
23.5625	0.07752	23.2375	0.06546	22.9125	0.11351	42.7375	0.09412	42.7375	0.09302	42.7375	0.04455	42.7375	0.09375	42.7375	0.06098	42.7375	0.11348	26.1625	0.06667	42.7375	0.07442	27.95	0.14118	42.7375	0.04762	42.7375	0.04615	42.7375	0.14789			-26.9739	0.22876
23.4	0.07752	23.075	0.06787	22.75	0.11352	42.575	0.09412	42.575	0.09302	42.575	0.04455	42.575	0.09375	42.575	0.06098	42.575	0.11348	26	0.06667	42.575	0.07442	27.7875	0.15294	42.575	0.05291	42.575	0.04615	42.575	0.14831			-26.6707	0.22884
23.2375	0.07752	22.9125	0.06863	22.5875	0.11352	42.4125	0.09412	42.4125	0.09302	42.4125	0.04455	42.4125	0.09375	42.4125	0.06098	42.4125	0.11348	25.8375	0.06667	42.4125	0.07442	27.625	0.15294	42.4125	0.05291	42.4125	0.04615	42.4125	0.1538			-26.3675	0.22574
23.075	0.07752	22.75	0.06863	22.425	0.11352	42.25	0.09412	42.25	0.09302	42.25	0.04455	42.25	0.09375	42.25	0.06098	42.25	0.11348	25.675	0.06667	42.25	0.07442	27.4625	0.15294	42.25	0.05291	42.25	0.04615	42.25	0.15336			-26.0643	0.22134
22.9125	0.08527	22.5875	0.07105	22.2625	0.11352	42.0875	0.09412	42.0875	0.09302	42.0875	0.0396	42.0875	0.09375	42.0875	0.06098	42.0875	0.11348	25.5125	0.06667	42.0875	0.07442	27.3	0.15294	42.0875	0.05291	42.0875	0.04615	42.0875	0.14778			-25.7611	0.21787
22.75	0.08527	22.425	0.07181	22.1	0.11352	41.925	0.09412	41.925	0.09302	41.925	0.0396	41.925	0.09375	41.925	0.06098	41.925	0.11348	25.35	0.06667	41.925	0.07442	27.1375	0.15294	41.925	0.04762	41.925	0.04615	41.925	0.14821			-25.4579	0.21567
22.5875	0.08527	22.2625	0.06939	21.9375	0.11016	41.7625	0.09412	41.7625	0.09302	41.7625	0.04455	41.7625	0.09375	41.7625	0.06098	41.7625	0.11348	25.1875	0.06667	41.7625	0.06977	26.975	0.15294	41.7625	0.04762	41.7625	0.05128	41.7625	0.15403			-25.1546	0.22009
22.425	0.08527	22.1	0.06863	21.775	0.1091	41.6	0.09412	41.6	0.09302	41.6	0.04455	41.6	0.09375	41.6	0.06098	41.6	0.11348	25.025	0.06667	41.6	0.07442	26.8125	0.15294	41.6	0.05291	41.6	0.05128	41.6	0.1595			-24.8514	0.22686
22.2625	0.08527	21.9375	0.06863	21.6125	0.1091	41.4375	0.09412	41.4375	0.09302	41.4375	0.04455	41.4375	0.09375	41.4375	0.06098	41.4375	0.11348	24.8625	0.06667	41.4375	0.07442	26.65	0.15294	41.4375	0.05291	41.4375	0.05128	41.4375	0.15941			-24.5482	0.23565
22.1	0.08527	21.775	0.06863	21.45	0.11329	41.275	0.09412	41.275	0.09302	41.275	0.04455	41.275	0.09375	41.275	0.06098	41.275	0.11348	24.7	0.06667	41.275	0.07442	26.4875	0.14118	41.275	0.04762	41.275	0.04615	41.275	0.15941			-24.245	0.24513
21.9375	0.08527	21.6125	0.06863	21.2875	0.1146	41.1125	0.09412	41.1125	0.09302	41.1125	0.04455	41.1125	0.09375	41.1125	0.06504	41.1125	0.11348	24.5375	0.06667	41.1125	0.07442	26.325	0.14118	41.1125	0.04762	41.1125	0.04615	41.1125	0.15951			-23.9418	0.24859
21.775	0.08527	21.45	0.06863	21.125	0.11042	40.95	0.10588	40.95	0.09302	40.95	0.04455	40.95	0.09375	40.95	0.06504	40.95	0.11348	24.375	0.07059	40.95	0.07442	26.1625	0.14118	40.95	0.04762	40.95	0.05128	40.95	0.15951			-23.6386	0.24683
21.6125	0.08527	21.2875	0.06863	20.9625	0.1091	40.7875	0.10588	40.7875	0.09302	40.7875	0.04455	40.7875	0.09375	40.7875	0.06504	40.7875	0.11348	24.2125	0.07059	40.7875	0.07442	26	0.14118	40.7875	0.05291	40.7875	0.05128	40.7875	0.15906			-23.3354	0.2457
21.45	0.08527	21.125	0.06863	20.8	0.11665	40.625	0.10588	40.625	0.09302	40.625	0.0396	40.625	0.09375	40.625	0.06504	40.625	0.11348	24.05	0.07059	40.625	0.07442	25.8375	0.14118	40.625	0.05291	40.625	0.05128	40.625	0.15316			-23.0322	0.24438
21.2875	0.08527	20.9625	0.06863	20.6375	0.11902	40.4625	0.10588	40.4625	0.09302	40.4625	0.04455	40.4625	0.09375	40.4625	0.06504	40.4625	0.11348	23.8875	0.07059	40.4625	0.07442	25.675	0.14118	40.4625	0.04762	40.4625	0.05128	40.4625	0.14822			-22.729	0.24955
21.125	0.08527	20.8	0.06863	20.475	0.11902	40.3	0.10588	40.3	0.10465	40.3	0.04455	40.3	0.09375	40.3	0.06911	40.3	0.11348	23.725	0.07059	40.3	0.07442	25.5125	0.14118	40.3	0.04762	40.3	0.05128	40.3	0.15404			-22.4258	0.25506
20.9625	0.08527	20.6375	0.06863	20.3125	0.11147	40.1375	0.10588	40.1375	0.10465	40.1375	0.04455	40.1375	0.09375	40.1375	0.06911	40.1375	0.11348	23.5625	0.07059	40.1375	0.07907	25.35	0.14118	40.1375	0.04762	40.1375	0.05128	40.1375	0.15996			-22.1226	0.26134
20.8	0.08527	20.475	0.06669	20.15	0.11329	39.975	0.10588	39.975	0.10465	39.975	0.04455	39.975	0.09375	39.975	0.06911	39.975	0.12057	23.4	0.07059	39.975	0.07907	25.1875	0.14118	39.975	0.04762	39.975	0.05128	39.975	0.16507			-21.8194	0.2648
20.6375	0.08527	20.3125	0.06803	19.9875	0.1146	39.8125	0.10588	39.8125	0.10465	39.8125	0.04455	39.8125	0.09375	39.8125	0.06911	39.8125	0.12057	23.2375	0.07059	39.8125	0.08372	25.025	0.14118	39.8125	0.04762	39.8125	0.05128	39.8125	0.15871			-21.5162	0.2668
20.475	0.08527	20.15	0.06863	19.825	0.1146	39.65	0.10588	39.65	0.10465	39.65	0.0396	39.65	0.09375	39.65	0.06911	39.65	0.12057	23.075	0.07059	39.65	0.07907	24.8625	0.14118	39.65	0.04762	39.65	0.05128	39.65	0.14788			-21.213	0.26575
20.3125	0.08527	19.9875	0.06863	19.6625	0.1146	39.4875	0.10588	39.4875	0.09302	39.4875	0.04455	39.4875	0.09375	39.4875	0.06504	39.4875	0.11348	22.9125	0.07451	39.4875	0.07442	24.7	0.14118	39.4875	0.04762	39.4875	0.04615	39.4875	0.14778			-20.9098	0.26686
20.15	0.08527	19.825	0.06863	19.5	0.1146	39.325	0.10588	39.325	0.09302	39.325	0.04455	39.325	0.09375	39.325	0.06504	39.325	0.11348	22.75	0.07451	39.325	0.07442	24.5375	0.14118	39.325	0.05291	39.325	0.04615	39.325	0.14823			-20.6066	0.26888
19.9875	0.08527	19.6625	0.06622	19.3375	0.11041	39.1625	0.10588	39.1625	0.09302	39.1625	0.04455	39.1625	0.09375	39.1625	0.06504	39.1625	0.11348	22.5875	0.07843	39.1625	0.07907	24.375	0.14118	39.1625	0.05291	39.1625	0.04615	39.1625	0.15359			-20.3034	0.27223
19.825	0.08527	19.5	0.06546	19.175	0.11248	39	0.10588	39	0.09302	39	0.0396	39	0.09375	39	0.06504	39	0.11348	22.425	0.07843	39	0.07907	24.2125	0.14118	39	0.05291	39	0.04615	39	0.15359			-20.0002	0.27379
19.6625	0.07752	19.3375	0.06741	19.0125	0.11353	38.8375	0.09412	38.8375	0.09302	38.8375	0.04455	38.8375	0.09375	38.8375	0.06504	38.8375	0.11348	22.2625	0.07843	38.8375	0.07907	24.05	0.14118	38.8375	0.04762	38.8375	0.04615	38.8375	0.15313			-19.697	0.27589
19.5	0.07752	19.175	0.06802	18.85	0.11016	38.675	0.10588	38.675	0.09302	38.675	0.04455	38.675	0.09375	38.675	0.06504	38.675	0.11348	22.1	0.07843	38.675	0.07907	23.8875	0.14118	38.675	0.04762	38.675	0.05128	38.675	0.14825			-19.3938	0.2787
19.3375	0.07752	19.0125	0.06608	18.6875	0.1091	38.5125	0.10588	38.5125	0.09302	38.5125	0.04455	38.5125	0.09375	38.5125	0.06504	38.5125	0.11348	21.9375	0.07451	38.5125	0.07442	23.725	0.14118	38.5125	0.04762	38.5125	0.05128	38.5125	0.1537			-19.0906	0.27872
19.175	0.07752	18.85	0.06788	18.525	0.1091	38.35	0.10588	38.35	0.09302	38.35	0.04455	38.35	0.09375	38.35	0.06504	38.35	0.11348	21.775	0.07451	38.35	0.07907	23.5625	0.14118	38.35	0.05291	38.35	0.05128	38.35	0.1538			-18.7874	0.28197
19.0125	0.07752	18.6875	0.06863	18.3625	0.11666	38.1875	0.10588	38.1875	0.09302	38.1875	0.0396	38.1875	0.09375	38.1875	0.06504	38.1875	0.11348	21.6125	0.07451	38.1875	0.07907	23.4	0.14118	38.1875	0.05291	38.1875	0.04615	38.1875	0.15324			-18.4842	0.28525
18.85	0.08527	18.525	0.06863	18.2	0.11902	38.025	0.10588	38.025	0.09302	38.025	0.0396	38.025	0.09375	38.025	0.06504	38.025	0.11348	21.45	0.07843	38.025	0.07442	23.2375	0.15294	38.025	0.04762	38.025	0.04615	38.025	0.14789			-18.181	0.29349
18.6875	0.08527	18.3625	0.06863	18.0375	0.11902	37.8625	0.10588	37.8625	0.09302	37.8625	0.04455	37.8625	0.09375	37.8625	0.06098	37.8625	0.11348	21.2875	0.07843	37.8625	0.07442	23.075	0.15294	37.8625	0.05291	37.8625	0.04615	37.8625	0.14778			-17.8778	0.30489
18.525	0.08527	18.2	0.06863	17.875	0.11902	37.7	0.10588	37.7	0.09302	37.7	0.04455	37.7	0.09375	37.7	0.06098	37.7	0.12057	21.125	0.08235	37.7	0.07442	22.9125	0.15294	37.7	0.05291	37.7	0.05128	37.7	0.14779			-17.5746	0.31339
18.3625	0.08527	18.0375	0.06863	17.7125	0.11564	37.5375	0.10588	37.5375	0.09302	37.5375	0.04455	37.5375	0.09375	37.5375	0.06098	37.5375	0.12057	20.9625	0.08235	37.5375	0.07907	22.75	0.15294	37.5375	0.05291	37.5375	0.05128	37.5375	0.14789			-17.2714	0.31302
18.2	0.08527	17.875	0.06863	17.55	0.11459	37.375	0.10588	37.375	0.09302	37.375	0.0396	37.375	0.09375	37.375	0.06504	37.375	0.11348	20.8	0.08627	37.375	0.07907	22.5875	0.14118	37.375	0.05291	37.375	0.04615	37.375	0.14837			-16.9682	0.31172
18.0375	0.07752	17.7125	0.06863	17.3875	0.11797	37.2125	0.10588	37.2125	0.10465	37.2125	0.0396	37.2125	0.09375	37.2125	0.06504	37.2125	0.11348	20.6375	0.08627	37.2125	0.07442	22.425	0.14118	37.2125	0.04762	37.2125	0.05128	37.2125	0.15381			-16.665	0.3048
17.875	0.07752	17.55	0.06863	17.225	0.11902	37.05	0.10588	37.05	0.10465	37.05	0.04455	37.05	0.09375	37.05	0.06504	37.05	0.11348	20.475	0.08627	37.05	0.07442	22.2625	0.14118	37.05	0.05291	37.05	0.05128	37.05	0.15428			-16.3618	0.29606
17.7125	0.07752	17.3875	0.06863	17.0625	0.11902	36.8875	0.10588	36.8875	0.10465	36.8875	0.04455	36.8875	0.09375	36.8875	0.06911	36.8875	0.11348	20.3125	0.08627	36.8875	0.07442	22.1	0.14118	36.8875	0.05291	36.8875	0.05128	36.8875	0.15973			-16.0586	0.28522
17.55	0.07752	17.225	0.06863	16.9	0.11902	36.725	0.10588	36.725	0.10465	36.725	0.04455	36.725	0.09375	36.725	0.06911	36.725	0.11348	20.15	0.0902	36.725	0.07442	21.9375	0.14118	36.725	0.05291	36.725	0.05128	36.725	0.15935			-15.7553	0.28218
17.3875	0.07752	17.0625	0.06863	16.7375	0.11902	36.5625	0.10588	36.5625	0.10465	36.5625	0.0396	36.5625	0.09375	36.5625	0.06911	36.5625	0.11348	19.9875	0.0902	36.5625	0.07442	21.775	0.14118	36.5625	0.05291	36.5625	0.05128	36.5625	0.15391			-15.4521	0.2884
17.225	0.08527	16.9	0.06863	16.575	0.11902	36.4	0.10588	36.4	0.09302	36.4	0.0396	36.4	0.09375	36.4	0.06911	36.4	0.11348	19.825	0.0902	36.4	0.06977	21.6125	0.15294	36.4	0.05291	36.4	0.05641	36.4	0.15332			-15.1489	0.29466
17.0625	0.08527	16.7375	0.06863	16.4125	0.11902	36.2375	0.10588	36.2375	0.09302	36.2375	0.04455	36.2375	0.09375	36.2375	0.06911	36.2375	0.11348	19.6625	0.0902	36.2375	0.06977	21.45	0.15294	36.2375	0.05291	36.2375	0.05641	36.2375	0.1479			-14.8457	0.30962
16.9	0.08527	16.575	0.06863	16.25	0.11902	36.075	0.10588	36.075	0.09302	36.075	0.04455	36.075	0.09375	36.075	0.06911	36.075	0.12057	19.5	0.08627	36.075	0.07442	21.2875	0.15294	36.075	0.05291	36.075	0.05641	36.075	0.14838			-14.5425	0.32439
16.7375	0.08527	16.4125	0.06863	16.0875	0.12241	35.9125	0.10588	35.9125	0.09302	35.9125	0.04455	35.9125	0.09375	35.9125	0.06911	35.9125	0.12057	19.3375	0.08627	35.9125	0.07907	21.125	0.14118	35.9125	0.05291	35.9125	0.05641	35.9125	0.15322			-14.2393	0.33775
16.575	0.08527	16.25	0.06863	15.925	0.12346	35.75	0.10588	35.75	0.09302	35.75	0.04455	35.75	0.09375	35.75	0.06911	35.75	0.12057	19.175	0.08627	35.75	0.07907	20.9625	0.14118	35.75	0.05291	35.75	0.05128	35.75	0.14741			-13.9361	0.34904
16.4125	0.08527	16.0875	0.06863	15.7625	0.12346	35.5875	0.10588	35.5875	0.09302	35.5875	0.04455	35.5875	0.09375	35.5875	0.07317	35.5875	0.11348	19.0125	0.0902	35.5875	0.07442	20.8	0.14118	35.5875	0.05291	35.5875	0.05128	35.5875	0.14247			-13.6329	0.36016
16.25	0.08527	15.925	0.06863	15.6	0.12346	35.425	0.10588	35.425	0.09302	35.425	0.04455	35.425	0.09375	35.425	0.07317	35.425	0.11348	18.85	0.0902	35.425	0.07442	20.6375	0.14118	35.425	0.05291	35.425	0.05128	35.425	0.14828			-13.3297	0.36228
16.0875	0.08527	15.7625	0.06863	15.4375	0.12346	35.2625	0.10588	35.2625	0.09302	35.2625	0.04455	35.2625	0.09375	35.2625	0.07317	35.2625	0.11348	18.6875	0.0902	35.2625	0.07907	20.475	0.14118	35.2625	0.05291	35.2625	0.05128	35.2625	0.15419			-13.0265	0.36116
15.925	0.08527	15.6	0.06863	15.275	0.12425	35.1	0.10588	35.1	0.09302	35.1	0.04455	35.1	0.09375	35.1	0.07317	35.1	0.11348	18.525	0.09412	35.1	0.07907	20.3125	0.14118	35.1	0.05291	35.1	0.05128	35.1	0.15911			-12.7233	0.35893
15.7625	0.08527	15.4375	0.06863	15.1125	0.13207	34.9375	0.10588	34.9375	0.09302	34.9375	0.04455	34.9375	0.09375	34.9375	0.07317	34.9375	0.11348	18.3625	0.09412	34.9375	0.07907	20.15	0.14118	34.9375	0.05291	34.9375	0.05128	34.9375	0.15321			-12.4201	0.35375
15.6	0.08527	15.275	0.06863	14.95	0.13442	34.775	0.10588	34.775	0.09302	34.775	0.04455	34.775	0.09375	34.775	0.07317	34.775	0.11348	18.2	0.09804	34.775	0.07907	19.9875	0.14118	34.775	0.05291	34.775	0.04615	34.775	0.14789			-12.1169	0.34748
15.4375	0.08527	15.1125	0.06863	14.7875	0.13441	34.6125	0.10588	34.6125	0.09302	34.6125	0.04455	34.6125	0.09375	34.6125	0.07317	34.6125	0.11348	18.0375	0.09804	34.6125	0.07442	19.825	0.15294	34.6125	0.05291	34.6125	0.04615	34.6125	0.14778			-11.8137	0.34337
15.275	0.08527	14.95	0.06863	14.625	0.13441	34.45	0.10588	34.45	0.09302	34.45	0.04455	34.45	0.09375	34.45	0.07317	34.45	0.11348	17.875	0.10196	34.45	0.07442	19.6625	0.15294	34.45	0.05291	34.45	0.04615	34.45	0.14828			-11.5105	0.33768
15.1125	0.09302	14.7875	0.0706	14.4625	0.13781	34.2875	0.10588	34.2875	0.09302	34.2875	0.04455	34.2875	0.09375	34.2875	0.07317	34.2875	0.11348	17.7125	0.10588	34.2875	0.07907	19.5	0.14118	34.2875	0.05291	34.2875	0.04615	34.2875	0.15309			-11.2073	0.3309
14.95	0.09302	14.625	0.0712	14.3	0.13886	34.125	0.10588	34.125	0.09302	34.125	0.04455	34.125	0.09375	34.125	0.07317	34.125	0.11348	17.55	0.10588	34.125	0.07907	19.3375	0.14118	34.125	0.05291	34.125	0.04615	34.125	0.14778			-10.9041	0.32287
14.7875	0.09302	14.4625	0.0712	14.1375	0.13886	33.9625	0.10588	33.9625	0.09302	33.9625	0.04455	33.9625	0.09375	33.9625	0.07724	33.9625	0.11348	17.3875	0.10588	33.9625	0.07442	19.175	0.15294	33.9625	0.05291	33.9625	0.04615	33.9625	0.14778			-10.6009	0.31843
14.625	0.10078	14.3	0.0712	13.975	0.13886	33.8	0.10588	33.8	0.09302	33.8	0.04455	33.8	0.09375	33.8	0.07724	33.8	0.11348	17.225	0.10588	33.8	0.07442	19.0125	0.15294	33.8	0.04762	33.8	0.05128	33.8	0.14829			-10.2977	0.32095
14.4625	0.10078	14.1375	0.0712	13.8125	0.13886	33.6375	0.10588	33.6375	0.09302	33.6375	0.04455	33.6375	0.09375	33.6375	0.07724	33.6375	0.12057	17.0625	0.1098	33.6375	0.07442	18.85	0.15294	33.6375	0.04762	33.6375	0.05641	33.6375	0.1537			-9.99448	0.33565
14.3	0.10853	13.975	0.07361	13.65	0.13964	33.475	0.10588	33.475	0.09302	33.475	0.0396	33.475	0.09375	33.475	0.07724	33.475	0.12057	16.9	0.1098	33.475	0.07442	18.6875	0.14118	33.475	0.04762	33.475	0.05128	33.475	0.15321			-9.69128	0.35635
14.1375	0.10853	13.8125	0.07435	13.4875	0.14328	33.3125	0.10588	33.3125	0.09302	33.3125	0.0396	33.3125	0.09375	33.3125	0.07724	33.3125	0.11348	16.7375	0.1098	33.3125	0.07442	18.525	0.14118	33.3125	0.04762	33.3125	0.05128	33.3125	0.14802			-9.38808	0.38107
13.975	0.10853	13.65	0.07435	13.325	0.14433	33.15	0.10588	33.15	0.09302	33.15	0.0396	33.15	0.09375	33.15	0.0813	33.15	0.11348	16.575	0.11373	33.15	0.07442	18.3625	0.14118	33.15	0.04762	33.15	0.05128	33.15	0.14802			-9.08487	0.40686
13.8125	0.11628	13.4875	0.07677	13.1625	0.14433	32.9875	0.10588	32.9875	0.09302	32.9875	0.04455	32.9875	0.09375	32.9875	0.0813	32.9875	0.11348	16.4125	0.11373	32.9875	0.07442	18.2	0.14118	32.9875	0.05291	32.9875	0.05128	32.9875	0.14854			-8.78167	0.43392
13.65	0.11628	13.325	0.08188	13	0.15191	32.825	0.10588	32.825	0.09302	32.825	0.04455	32.825	0.09375	32.825	0.0813	32.825	0.11348	16.25	0.11373	32.825	0.07442	18.0375	0.14118	32.825	0.05291	32.825	0.05128	32.825	0.15393			-8.47847	0.45605
13.4875	0.11628	13.1625	0.08322	12.8375	0.15424	32.6625	0.10588	32.6625	0.09302	32.6625	0.04455	32.6625	0.09375	32.6625	0.0813	32.6625	0.11348	16.0875	0.11765	32.6625	0.07442	17.875	0.14118	32.6625	0.05291	32.6625	0.05128	32.6625	0.1533			-8.17526	0.47548
13.325	0.11628	13	0.08564	12.675	0.15424	32.5	0.10588	32.5	0.09302	32.5	0.04455	32.5	0.09375	32.5	0.0813	32.5	0.11348	15.925	0.11765	32.5	0.07442	17.7125	0.15294	32.5	0.05291	32.5	0.04615	32.5	0.14741			-7.87206	0.48653
13.1625	0.11628	12.8375	0.08638	12.5125	0.15424	32.3375	0.10588	32.3375	0.09302	32.3375	0.0396	32.3375	0.09375	32.3375	0.0813	32.3375	0.11348	15.7625	0.12157	32.3375	0.07442	17.55	0.15294	32.3375	0.05291	32.3375	0.05128	32.3375	0.14225			-7.56886	0.48972
13	0.11628	12.675	0.09075	12.35	0.15424	32.175	0.10588	32.175	0.09302	32.175	0.04455	32.175	0.09375	32.175	0.0813	32.175	0.11348	15.6	0.12157	32.175	0.07442	17.3875	0.15294	32.175	0.05291	32.175	0.05128	32.175	0.14288			-7.26565	0.49028
12.8375	0.11628	12.5125	0.09406	12.1875	0.16183	32.0125	0.10588	32.0125	0.09302	32.0125	0.04455	32.0125	0.09375	32.0125	0.0813	32.0125	0.12057	15.4375	0.12157	32.0125	0.07442	17.225	0.15294	32.0125	0.05291	32.0125	0.05641	32.0125	0.14774			-6.96245	0.47961
12.675	0.12403	12.35	0.09466	12.025	0.16416	31.85	0.10588	31.85	0.09302	31.85	0.04455	31.85	0.09375	31.85	0.0813	31.85	0.12057	15.275	0.12549	31.85	0.07442	17.0625	0.15294	31.85	0.05291	31.85	0.05128	31.85	0.14182			-6.65925	0.46455
12.5125	0.12403	12.1875	0.09904	11.8625	0.16416	31.6875	0.10588	31.6875	0.09302	31.6875	0.0396	31.6875	0.09375	31.6875	0.0813	31.6875	0.12057	15.1125	0.12941	31.6875	0.07442	16.9	0.14118	31.6875	0.05291	31.6875	0.05128	31.6875	0.13683			-6.35604	0.45439
12.35	0.12403	12.025	0.10038	11.7	0.16416	31.525	0.10588	31.525	0.09302	31.525	0.0396	31.525	0.09375	31.525	0.07724	31.525	0.12057	14.95	0.12941	31.525	0.07442	16.7375	0.14118	31.525	0.05291	31.525	0.05128	31.525	0.14251			-6.05284	0.44683
12.1875	0.13178	11.8625	0.10038	11.5375	0.16757	31.3625	0.10588	31.3625	0.09302	31.3625	0.0396	31.3625	0.09375	31.3625	0.07724	31.3625	0.11348	14.7875	0.13333	31.3625	0.07442	16.575	0.14118	31.3625	0.05291	31.3625	0.05128	31.3625	0.14832			-5.74964	0.4422
12.025	0.13178	11.7	0.10038	11.375	0.17621	31.2	0.10588	31.2	0.09302	31.2	0.0396	31.2	0.09375	31.2	0.07724	31.2	0.11348	14.625	0.13725	31.2	0.07907	16.4125	0.14118	31.2	0.05291	31.2	0.05128	31.2	0.15316			-5.44643	0.43705
11.8625	0.13178	11.5375	0.10038	11.2125	0.17853	31.0375	0.10588	31.0375	0.09302	31.0375	0.04455	31.0375	0.09375	31.0375	0.07724	31.0375	0.11348	14.4625	0.14118	31.0375	0.07907	16.25	0.14118	31.0375	0.05291	31.0375	0.05128	31.0375	0.14778			-5.14323	0.43862
11.7	0.13178	11.375	0.10038	11.05	0.18195	30.875	0.10588	30.875	0.09302	30.875	0.04455	30.875	0.09375	30.875	0.07724	30.875	0.11348	14.3	0.14118	30.875	0.07907	16.0875	0.14118	30.875	0.05291	30.875	0.05128	30.875	0.14831			-4.84003	0.44318
11.5375	0.13178	11.2125	0.10279	10.8875	0.18299	30.7125	0.10588	30.7125	0.09302	30.7125	0.04455	30.7125	0.09375	30.7125	0.0813	30.7125	0.11348	14.1375	0.14118	30.7125	0.07907	15.925	0.14118	30.7125	0.05291	30.7125	0.04615	30.7125	0.1536			-4.53682	0.45677
11.375	0.13178	11.05	0.10791	10.725	0.18299	30.55	0.10588	30.55	0.09302	30.55	0.0495	30.55	0.09375	30.55	0.0813	30.55	0.11348	13.975	0.1451	30.55	0.07442	15.7625	0.14118	30.55	0.05291	30.55	0.05128	30.55	0.15437			-4.23362	0.47977
11.2125	0.13178	10.8875	0.11363	10.5625	0.18299	30.3875	0.10588	30.3875	0.09302	30.3875	0.0495	30.3875	0.09375	30.3875	0.0813	30.3875	0.12057	13.8125	0.1451	30.3875	0.07907	15.6	0.14118	30.3875	0.0582	30.3875	0.05128	30.3875	0.15932			-3.93042	0.50597
11.05	0.13953	10.725	0.11737	10.4	0.18299	30.225	0.10588	30.225	0.09302	30.225	0.04455	30.225	0.09375	30.225	0.0813	30.225	0.12057	13.65	0.1451	30.225	0.07907	15.4375	0.14118	30.225	0.0582	30.225	0.05641	30.225	0.15392			-3.62721	0.53531
10.8875	0.14729	10.5625	0.12249	10.2375	0.18299	30.0625	0.10588	30.0625	0.09302	30.0625	0.04455	30.0625	0.09375	30.0625	0.0813	30.0625	0.12057	13.4875	0.14902	30.0625	0.07907	15.275	0.14118	30.0625	0.0582	30.0625	0.05641	30.0625	0.15316			-3.32401	0.56563
10.725	0.14729	10.4	0.1258	10.075	0.183	29.9	0.10588	29.9	0.09302	29.9	0.04455	29.9	0.09375	29.9	0.0813	29.9	0.11348	13.325	0.15294	29.9	0.07907	15.1125	0.14118	29.9	0.0582	29.9	0.05641	29.9	0.14791			-3.02081	0.60514
10.5625	0.15504	10.2375	0.12881	9.9125	0.18642	29.7375	0.10588	29.7375	0.09302	29.7375	0.0495	29.7375	0.09375	29.7375	0.0813	29.7375	0.11348	13.1625	0.15686	29.7375	0.07907	14.95	0.14118	29.7375	0.05291	29.7375	0.06154	29.7375	0.14792			-2.71761	0.6509
10.4	0.15504	10.075	0.13393	9.75	0.19164	29.575	0.10588	29.575	0.09302	29.575	0.0495	29.575	0.09375	29.575	0.0813	29.575	0.12057	13	0.16471	29.575	0.07907	14.7875	0.14118	29.575	0.05291	29.575	0.06154	29.575	0.14749			-2.4144	0.7026
10.2375	0.16279	9.9125	0.13724	9.5875	0.19634	29.4125	0.10588	29.4125	0.09302	29.4125	0.04455	29.4125	0.09375	29.4125	0.0813	29.4125	0.12057	12.8375	0.16863	29.4125	0.07907	14.625	0.14118	29.4125	0.05291	29.4125	0.05641	29.4125	0.14213			-2.1112	0.76021
10.075	0.16279	9.75	0.14223	9.425	0.19738	29.25	0.10588	29.25	0.09302	29.25	0.0396	29.25	0.09375	29.25	0.0813	29.25	0.12057	12.675	0.17255	29.25	0.07442	14.4625	0.14118	29.25	0.05291	29.25	0.05128	29.25	0.14212			-1.808	0.81715
9.9125	0.17054	9.5875	0.14794	9.2625	0.20499	29.0875	0.10588	29.0875	0.09302	29.0875	0.04455	29.0875	0.09375	29.0875	0.0813	29.0875	0.12057	12.5125	0.17647	29.0875	0.07442	14.3	0.14118	29.0875	0.05291	29.0875	0.04615	29.0875	0.14253			-1.50479	0.86369
9.75	0.17054	9.425	0.15125	9.1	0.21491	28.925	0.10588	28.925	0.09302	28.925	0.04455	28.925	0.09375	28.925	0.08537	28.925	0.12057	12.35	0.18431	28.925	0.07442	14.1375	0.14118	28.925	0.05291	28.925	0.05128	28.925	0.1482			-1.20159	0.89732
9.5875	0.17829	9.2625	0.15426	8.9375	0.22141	28.7625	0.10588	28.7625	0.09302	28.7625	0.04455	28.7625	0.09375	28.7625	0.08537	28.7625	0.12057	12.1875	0.18824	28.7625	0.07907	13.975	0.14118	28.7625	0.05291	28.7625	0.05128	28.7625	0.15291			-0.89839	0.92796
9.425	0.18605	9.1	0.15697	8.775	0.23029	28.6	0.10588	28.6	0.09302	28.6	0.04455	28.6	0.09375	28.6	0.08537	28.6	0.12057	12.025	0.19216	28.6	0.07907	13.8125	0.14118	28.6	0.05291	28.6	0.04615	28.6	0.14725			-0.59518	0.95522
9.2625	0.18605	8.9375	0.16196	8.6125	0.2402	28.4375	0.10588	28.4375	0.09302	28.4375	0.04455	28.4375	0.09375	28.4375	0.08537	28.4375	0.11348	11.8625	0.19216	28.4375	0.07442	13.65	0.14118	28.4375	0.05291	28.4375	0.04615	28.4375	0.14213			-0.29198	0.98099
9.1	0.1938	8.775	0.17206	8.45	0.25012	28.275	0.10588	28.275	0.09302	28.275	0.04455	28.275	0.09375	28.275	0.08537	28.275	0.11348	11.7	0.19608	28.275	0.07442	13.4875	0.14118	28.275	0.05291	28.275	0.05128	28.275	0.14215			0.01122	0.99972
8.9375	0.20155	8.6125	0.18109	8.2875	0.26423	28.1125	0.10588	28.1125	0.09302	28.1125	0.04455	28.1125	0.09375	28.1125	0.08943	28.1125	0.11348	11.5375	0.19608	28.1125	0.07907	13.325	0.14118	28.1125	0.05291	28.1125	0.05128	28.1125	0.14282			0.31443	0.99009
8.775	0.2093	8.45	0.18982	8.125	0.27198	27.95	0.10588	27.95	0.09302	27.95	0.04455	27.95	0.09375	27.95	0.08943	27.95	0.11348	11.375	0.2	27.95	0.07907	13.1625	0.14118	27.95	0.0582	27.95	0.05128	27.95	0.1476			0.61763	0.97486
8.6125	0.21705	8.2875	0.19825	7.9625	0.28504	27.7875	0.10588	27.7875	0.09302	27.7875	0.04455	27.7875	0.09375	27.7875	0.08943	27.7875	0.11348	11.2125	0.2	27.7875	0.07907	13	0.14118	27.7875	0.0582	27.7875	0.05128	27.7875	0.14212			0.92083	0.95645
8.45	0.22481	8.125	0.20897	7.8	0.29623	27.625	0.10588	27.625	0.09302	27.625	0.04455	27.625	0.09375	27.625	0.08943	27.625	0.11348	11.05	0.20392	27.625	0.07442	12.8375	0.14118	27.625	0.05291	27.625	0.05128	27.625	0.142			1.22404	0.93585
8.2875	0.23256	7.9625	0.22281	7.6375	0.30614	27.4625	0.10588	27.4625	0.09302	27.4625	0.04455	27.4625	0.09375	27.4625	0.08943	27.4625	0.11348	10.8875	0.20784	27.4625	0.07442	12.675	0.14118	27.4625	0.05291	27.4625	0.05128	27.4625	0.14257			1.52724	0.91083
8.125	0.24031	7.8	0.23981	7.475	0.31606	27.3	0.10588	27.3	0.09302	27.3	0.04455	27.3	0.09375	27.3	0.08943	27.3	0.11348	10.725	0.20784	27.3	0.07442	12.5125	0.14118	27.3	0.05291	27.3	0.05128	27.3	0.14848			1.83044	0.88072
7.9625	0.25581	7.6375	0.25512	7.3125	0.32942	27.1375	0.10588	27.1375	0.09302	27.1375	0.04455	27.1375	0.09375	27.1375	0.08943	27.1375	0.11348	10.5625	0.21176	27.1375	0.07907	12.35	0.14118	27.1375	0.0582	27.1375	0.05128	27.1375	0.15326			2.13365	0.84741
7.8	0.27132	7.475	0.26969	7.15	0.34037	26.975	0.10588	26.975	0.09302	26.975	0.04455	26.975	0.09375	26.975	0.08943	26.975	0.11348	10.4	0.21569	26.975	0.07907	12.1875	0.14118	26.975	0.0582	26.975	0.04615	26.975	0.14791			2.43685	0.81814
7.6375	0.27907	7.3125	0.28427	6.9875	0.35029	26.8125	0.10588	26.8125	0.09302	26.8125	0.04455	26.8125	0.09375	26.8125	0.08943	26.8125	0.11348	10.2375	0.21961	26.8125	0.07907	12.025	0.14118	26.8125	0.05291	26.8125	0.05128	26.8125	0.1479			2.74005	0.78588
7.475	0.29457	7.15	0.29643	6.825	0.36783	26.65	0.10588	26.65	0.09302	26.65	0.0495	26.65	0.09375	26.65	0.0935	26.65	0.12057	10.075	0.22353	26.65	0.07442	11.8625	0.14118	26.65	0.05291	26.65	0.05128	26.65	0.14836			3.04326	0.75211
7.3125	0.31008	6.9875	0.30744	6.6625	0.38767	26.4875	0.10588	26.4875	0.09302	26.4875	0.0495	26.4875	0.09375	26.4875	0.0935	26.4875	0.12057	9.9125	0.22745	26.4875	0.07442	11.7	0.14118	26.4875	0.05291	26.4875	0.05128	26.4875	0.15426			3.34646	0.71781
7.15	0.32558	6.825	0.31875	6.5	0.40751	26.325	0.10588	26.325	0.09302	26.325	0.0495	26.325	0.09375	26.325	0.0935	26.325	0.12057	9.75	0.22745	26.325	0.07442	11.5375	0.14118	26.325	0.0582	26.325	0.05128	26.325	0.15835			3.64966	0.68637
6.9875	0.34109	6.6625	0.33019	6.3375	0.41972	26.1625	0.10588	26.1625	0.09302	26.1625	0.04455	26.1625	0.09375	26.1625	0.0935	26.1625	0.12057	9.5875	0.23137	26.1625	0.07442	11.375	0.14118	26.1625	0.0582	26.1625	0.05128	26.1625	0.1479			3.95287	0.65666
6.825	0.35659	6.5	0.34163	6.175	0.43726	26	0.10588	26	0.10465	26	0.04455	26	0.09375	26	0.09756	26	0.12057	9.425	0.23922	26	0.07442	11.2125	0.15294	26	0.0582	26	0.05128	26	0.14836			4.25607	0.62824
6.6625	0.37209	6.3375	0.35945	6.0125	0.46473	25.8375	0.10588	25.8375	0.10465	25.8375	0.0495	25.8375	0.09375	25.8375	0.09756	25.8375	0.11348	9.2625	0.24706	25.8375	0.07442	11.05	0.15294	25.8375	0.05291	25.8375	0.05128	25.8375	0.1537			4.55927	0.60045
6.5	0.3876	6.175	0.37962	5.85	0.48686	25.675	0.10588	25.675	0.10465	25.675	0.0495	25.675	0.09375	25.675	0.09756	25.675	0.12057	9.1	0.2549	25.675	0.07442	10.8875	0.15294	25.675	0.05291	25.675	0.05128	25.675	0.15426			4.86247	0.57217
6.3375	0.4031	6.0125	0.39992	5.6875	0.5067	25.5125	0.10588	25.5125	0.10465	25.5125	0.04455	25.5125	0.09375	25.5125	0.09756	25.5125	0.12057	8.9375	0.26275	25.5125	0.07907	10.725	0.15294	25.5125	0.05291	25.5125	0.05128	25.5125	0.1589			5.16568	0.53989
6.175	0.4186	5.85	0.41779	5.525	0.52653	25.35	0.10588	25.35	0.10465	25.35	0.04455	25.35	0.09375	25.35	0.09756	25.35	0.12057	8.775	0.26667	25.35	0.07907	10.5625	0.15294	25.35	0.05291	25.35	0.05128	25.35	0.15312			5.46888	0.50738
6.0125	0.43411	5.6875	0.43737	5.3625	0.55055	25.1875	0.10588	25.1875	0.09302	25.1875	0.04455	25.1875	0.09375	25.1875	0.10163	25.1875	0.12057	8.6125	0.27451	25.1875	0.07907	10.4	0.16471	25.1875	0.05291	25.1875	0.05128	25.1875	0.14736			5.77208	0.47438
5.85	0.44961	5.525	0.46206	5.2	0.57165	25.025	0.10588	25.025	0.09302	25.025	0.0495	25.025	0.09375	25.025	0.10163	25.025	0.11348	8.45	0.27843	25.025	0.07907	10.2375	0.16471	25.025	0.0582	25.025	0.05128	25.025	0.14228			6.07529	0.44246
5.6875	0.47287	5.3625	0.48765	5.0375	0.59148	24.8625	0.10588	24.8625	0.09302	24.8625	0.0495	24.8625	0.09375	24.8625	0.10163	24.8625	0.11348	8.2875	0.28235	24.8625	0.08372	10.075	0.16471	24.8625	0.0582	24.8625	0.05128	24.8625	0.14228			6.37849	0.41376
5.525	0.49612	5.2	0.51353	4.875	0.6155	24.7	0.10588	24.7	0.09302	24.7	0.0495	24.7	0.09375	24.7	0.10163	24.7	0.11348	8.125	0.2902	24.7	0.08372	9.9125	0.16471	24.7	0.0582	24.7	0.04615	24.7	0.14169			6.68169	0.38767
5.3625	0.51938	5.0375	0.53954	4.7125	0.63659	24.5375	0.10588	24.5375	0.09302	24.5375	0.0495	24.5375	0.09375	24.5375	0.10163	24.5375	0.11348	7.9625	0.30196	24.5375	0.07907	9.75	0.16471	24.5375	0.0582	24.5375	0.05128	24.5375	0.13696			6.9849	0.36274
5.2	0.55039	4.875	0.56314	4.55	0.65643	24.375	0.10588	24.375	0.09302	24.375	0.0495	24.375	0.09375	24.375	0.10569	24.375	0.11348	7.8	0.31373	24.375	0.07907	9.5875	0.15294	24.375	0.0582	24.375	0.05128	24.375	0.14273			7.2881	0.34143
5.0375	0.57364	4.7125	0.57522	4.3875	0.66863	24.2125	0.10588	24.2125	0.09302	24.2125	0.0495	24.2125	0.09375	24.2125	0.10569	24.2125	0.12057	7.6375	0.32941	24.2125	0.07907	9.425	0.15294	24.2125	0.0582	24.2125	0.05641	24.2125	0.14852			7.5913	0.31883
4.875	0.5969	4.55	0.58607	4.225	0.682	24.05	0.10588	24.05	0.09302	24.05	0.0495	24.05	0.09375	24.05	0.10569	24.05	0.12057	7.475	0.34118	24.05	0.07907	9.2625	0.15294	24.05	0.0582	24.05	0.05641	24.05	0.15442			7.89451	0.2963
4.7125	0.60465	4.3875	0.5975	4.0625	0.69295	23.8875	0.10588	23.8875	0.09302	23.8875	0.0495	23.8875	0.09375	23.8875	0.10569	23.8875	0.12057	7.3125	0.35294	23.8875	0.08372	9.1	0.15294	23.8875	0.0582	23.8875	0.05641	23.8875	0.15843			8.19771	0.27498
4.55	0.62016	4.225	0.60894	3.9	0.70633	23.725	0.10588	23.725	0.09302	23.725	0.0495	23.725	0.09375	23.725	0.10976	23.725	0.12057	7.15	0.36471	23.725	0.07907	8.9375	0.15294	23.725	0.0582	23.725	0.05641	23.725	0.14792			8.50091	0.25528
4.3875	0.63566	4.0625	0.62037	3.7375	0.72146	23.5625	0.10588	23.5625	0.10465	23.5625	0.0495	23.5625	0.09375	23.5625	0.10976	23.5625	0.12057	6.9875	0.38039	23.5625	0.07907	8.775	0.15294	23.5625	0.0582	23.5625	0.05128	23.5625	0.14851			8.80412	0.2378
4.225	0.65116	3.9	0.63663	3.575	0.73608	23.4	0.10588	23.4	0.10465	23.4	0.0495	23.4	0.09375	23.4	0.11382	23.4	0.12057	6.825	0.39216	23.4	0.07907	8.6125	0.15294	23.4	0.0582	23.4	0.05128	23.4	0.1543			9.10732	0.2256
4.0625	0.66667	3.7375	0.65234	3.4125	0.74703	23.2375	0.10588	23.2375	0.10465	23.2375	0.0495	23.2375	0.09375	23.2375	0.11382	23.2375	0.12057	6.6625	0.40392	23.2375	0.07907	8.45	0.15294	23.2375	0.0582	23.2375	0.05128	23.2375	0.15961			9.41052	0.21284
3.9	0.68217	3.575	0.66703	3.25	0.76113	23.075	0.10588	23.075	0.10465	23.075	0.0495	23.075	0.09375	23.075	0.11382	23.075	0.12057	6.5	0.41569	23.075	0.08372	8.2875	0.15294	23.075	0.06349	23.075	0.05128	23.075	0.15902			9.71373	0.20362
3.7375	0.68992	3.4125	0.684	3.0875	0.7723	22.9125	0.10588	22.9125	0.10465	22.9125	0.0495	22.9125	0.09375	22.9125	0.11382	22.9125	0.12057	6.3375	0.43137	22.9125	0.08372	8.125	0.16471	22.9125	0.06349	22.9125	0.05128	22.9125	0.15265			10.0169	0.19339
3.575	0.70543	3.25	0.69928	2.925	0.7864	22.75	0.10588	22.75	0.10465	22.75	0.04455	22.75	0.09375	22.75	0.11789	22.75	0.12057	6.175	0.45098	22.75	0.08372	7.9625	0.17647	22.75	0.06349	22.75	0.05128	22.75	0.14231			10.3201	0.18381
3.4125	0.72093	3.0875	0.71343	2.7625	0.79756	22.5875	0.10588	22.5875	0.10465	22.5875	0.04455	22.5875	0.09375	22.5875	0.11789	22.5875	0.11348	6.0125	0.46667	22.5875	0.07907	7.8	0.18824	22.5875	0.0582	22.5875	0.05128	22.5875	0.14303			10.6233	0.17598
3.25	0.73643	2.925	0.72787	2.6	0.81166	22.425	0.10588	22.425	0.10465	22.425	0.04455	22.425	0.09375	22.425	0.11789	22.425	0.11348	5.85	0.48627	22.425	0.07907	7.6375	0.18824	22.425	0.0582	22.425	0.05128	22.425	0.14821			10.9265	0.17091
3.0875	0.74419	2.7625	0.74002	2.4375	0.827	22.2625	0.10588	22.2625	0.10465	22.2625	0.04455	22.2625	0.09375	22.2625	0.11789	22.2625	0.11348	5.6875	0.50196	22.2625	0.07907	7.475	0.2	22.2625	0.0582	22.2625	0.05128	22.2625	0.14821			11.2297	0.16454
2.925	0.75969	2.6	0.75345	2.275	0.83816	22.1	0.10588	22.1	0.10465	22.1	0.04455	22.1	0.09375	22.1	0.11789	22.1	0.11348	5.525	0.51765	22.1	0.07907	7.3125	0.2	22.1	0.0582	22.1	0.05128	22.1	0.14881			11.5329	0.15989
2.7625	0.76744	2.4375	0.76989	2.1125	0.85226	21.9375	0.10588	21.9375	0.10465	21.9375	0.04455	21.9375	0.09375	21.9375	0.11789	21.9375	0.11348	5.3625	0.52941	21.9375	0.07907	7.15	0.2	21.9375	0.0582	21.9375	0.05128	21.9375	0.15398			11.8361	0.15566
2.6	0.77519	2.275	0.78505	1.95	0.86688	21.775	0.10588	21.775	0.10465	21.775	0.0495	21.775	0.09375	21.775	0.11789	21.775	0.11348	5.2	0.53725	21.775	0.07907	6.9875	0.21176	21.775	0.0582	21.775	0.05128	21.775	0.15458			12.1394	0.15315
2.4375	0.7907	2.1125	0.8016	1.7875	0.88201	21.6125	0.10588	21.6125	0.10465	21.6125	0.0495	21.6125	0.09375	21.6125	0.11789	21.6125	0.12057	5.0375	0.54902	21.6125	0.08372	6.825	0.22353	21.6125	0.0582	21.6125	0.05128	21.6125	0.15975			12.4426	0.14792
2.275	0.8062	1.95	0.81876	1.625	0.89664	21.45	0.10588	21.45	0.10465	21.45	0.0495	21.45	0.09375	21.45	0.11789	21.45	0.12057	4.875	0.56078	21.45	0.08372	6.6625	0.23529	21.45	0.0582	21.45	0.05128	21.45	0.15974			12.7458	0.14494
2.1125	0.82171	1.7875	0.83591	1.4625	0.90758	21.2875	0.10588	21.2875	0.10465	21.2875	0.0495	21.2875	0.09375	21.2875	0.11789	21.2875	0.11348	4.7125	0.57647	21.2875	0.07907	6.5	0.24706	21.2875	0.0582	21.2875	0.05128	21.2875	0.15902			13.049	0.14075
1.95	0.83721	1.625	0.85548	1.3	0.92515	21.125	0.10588	21.125	0.10465	21.125	0.0495	21.125	0.09375	21.125	0.11789	21.125	0.11348	4.55	0.59608	21.125	0.07907	6.3375	0.25882	21.125	0.0582	21.125	0.05128	21.125	0.15399			13.3522	0.13511
1.7875	0.85271	1.4625	0.87375	1.1375	0.94151	20.9625	0.09412	20.9625	0.10465	20.9625	0.0495	20.9625	0.09375	20.9625	0.11789	20.9625	0.11348	4.3875	0.61176	20.9625	0.08372	6.175	0.27059	20.9625	0.06349	20.9625	0.05128	20.9625	0.15399			13.6554	0.13244
1.625	0.87597	1.3	0.89344	0.975	0.95614	20.8	0.09412	20.8	0.10465	20.8	0.0495	20.8	0.09375	20.8	0.11789	20.8	0.12057	4.225	0.63137	20.8	0.08837	6.0125	0.27059	20.8	0.06349	20.8	0.05641	20.8	0.15399			13.9586	0.12742
1.4625	0.89147	1.1375	0.91371	0.8125	0.97126	20.6375	0.09412	20.6375	0.10465	20.6375	0.0495	20.6375	0.09375	20.6375	0.12195	20.6375	0.12057	4.0625	0.65098	20.6375	0.08837	5.85	0.28235	20.6375	0.06349	20.6375	0.05641	20.6375	0.15399			14.2618	0.1241
1.3	0.91473	0.975	0.93198	0.65	0.99007	20.475	0.09412	20.475	0.10465	20.475	0.0495	20.475	0.09375	20.475	0.12602	20.475	0.12057	3.9	0.66667	20.475	0.08837	5.6875	0.29412	20.475	0.06349	20.475	0.05641	20.475	0.15397			14.565	0.12198
1.1375	0.93798	0.8125	0.94726	0.4875	0.9946	20.3125	0.09412	20.3125	0.10465	20.3125	0.0495	20.3125	0.09375	20.3125	0.12602	20.3125	0.11348	3.7375	0.68235	20.3125	0.08372	5.525	0.29412	20.3125	0.06349	20.3125	0.05128	20.3125	0.15386			14.8682	0.11871
0.975	0.95349	0.65	0.9594	0.325	0.99459	20.15	0.10588	20.15	0.10465	20.15	0.05446	20.15	0.09375	20.15	0.13008	20.15	0.11348	3.575	0.69804	20.15	0.08372	5.3625	0.30588	20.15	0.06349	20.15	0.05128	20.15	0.154			15.1714	0.11701
0.8125	0.96899	0.4875	0.97324	0.1625	0.99877	19.9875	0.10588	19.9875	0.10465	19.9875	0.05446	19.9875	0.09375	19.9875	0.13415	19.9875	0.11348	3.4125	0.7098	19.9875	0.08372	5.2	0.30588	19.9875	0.06878	19.9875	0.05128	19.9875	0.15412			15.4746	0.11432
0.65	0.97674	0.325	0.98738	0	1	19.825	0.10588	19.825	0.10465	19.825	0.05446	19.825	0.09375	19.825	0.13415	19.825	0.11348	3.25	0.72549	19.825	0.08372	5.0375	0.31765	19.825	0.06878	19.825	0.05641	19.825	0.15397			15.7778	0.11321
0.4875	0.9845	0.1625	0.99941	-0.1625	1	19.6625	0.10588	19.6625	0.10465	19.6625	0.05446	19.6625	0.09375	19.6625	0.13415	19.6625	0.11348	3.0875	0.74118	19.6625	0.08372	4.875	0.31765	19.6625	0.06349	19.6625	0.05641	19.6625	0.15383			16.081	0.11172
0.325	0.99225	0	1	-0.325	0.99233	19.5	0.10588	19.5	0.10465	19.5	0.05446	19.5	0.09375	19.5	0.13415	19.5	0.12057	2.925	0.75294	19.5	0.08372	4.7125	0.32941	19.5	0.06349	19.5	0.05641	19.5	0.15371			16.3842	0.10928
0.1625	1	-0.1625	0.99498	-0.4875	0.97893	19.3375	0.10588	19.3375	0.10465	19.3375	0.05446	19.3375	0.09375	19.3375	0.13415	19.3375	0.12057	2.7625	0.76863	19.3375	0.08372	4.55	0.32941	19.3375	0.06349	19.3375	0.06154	19.3375	0.15386			16.6874	0.10783
0	1	-0.325	0.98925	-0.65	0.96798	19.175	0.10588	19.175	0.10465	19.175	0.05446	19.175	0.09375	19.175	0.13415	19.175	0.12057	2.6	0.78039	19.175	0.08372	4.3875	0.34118	19.175	0.06349	19.175	0.06154	19.175	0.15397			16.9906	0.1073
-0.1625	1	-0.4875	0.98111	-0.8125	0.95039	19.0125	0.10588	19.0125	0.10465	19.0125	0.05446	19.0125	0.09375	19.0125	0.13415	19.0125	0.12057	2.4375	0.79608	19.0125	0.08372	4.225	0.35294	19.0125	0.06349	19.0125	0.06154	19.0125	0.15384			17.2938	0.10702
-0.325	0.99225	-0.65	0.97467	-0.975	0.93473	18.85	0.10588	18.85	0.10465	18.85	0.05446	18.85	0.09375	18.85	0.13821	18.85	0.12057	2.275	0.81176	18.85	0.08837	4.0625	0.36471	18.85	0.06349	18.85	0.06154	18.85	0.15446			17.597	0.10605
-0.4875	0.99225	-0.8125	0.96292	-1.1375	0.91193	18.6875	0.10588	18.6875	0.10465	18.6875	0.05446	18.6875	0.125	18.6875	0.13821	18.6875	0.12057	2.1125	0.83137	18.6875	0.08837	3.9	0.37647	18.6875	0.06349	18.6875	0.05641	18.6875	0.15946			17.9002	0.10311
-0.65	0.99225	-0.975	0.94697	-1.3	0.8832	18.525	0.10588	18.525	0.10465	18.525	0.05446	18.525	0.125	18.525	0.14228	18.525	0.12057	1.95	0.85098	18.525	0.08837	3.7375	0.38824	18.525	0.0582	18.525	0.05641	18.525	0.16009			18.2034	0.10275
-0.8125	0.97674	-1.1375	0.92831	-1.4625	0.85343	18.3625	0.10588	18.3625	0.10465	18.3625	0.05446	18.3625	0.125	18.3625	0.14228	18.3625	0.12057	1.7875	0.86667	18.3625	0.09302	3.575	0.42353	18.3625	0.06349	18.3625	0.05641	18.3625	0.16458			18.5066	0.10111
-0.975	0.95349	-1.3	0.91348	-1.625	0.82716	18.2	0.10588	18.2	0.10465	18.2	0.05446	18.2	0.125	18.2	0.14634	18.2	0.12057	1.625	0.88627	18.2	0.09302	3.4125	0.47059	18.2	0.06349	18.2	0.05641	18.2	0.15946			18.8098	0.09977
-1.1375	0.93023	-1.4625	0.89552	-1.7875	0.79842	18.0375	0.10588	18.0375	0.10465	18.0375	0.05446	18.0375	0.125	18.0375	0.15041	18.0375	0.12057	1.4625	0.90196	18.0375	0.09767	3.25	0.50588	18.0375	0.06349	18.0375	0.05641	18.0375	0.15882			19.113	0.0983
-1.3	0.91473	-1.625	0.86662	-1.95	0.76099	17.875	0.10588	17.875	0.10465	17.875	0.05941	17.875	0.125	17.875	0.15447	17.875	0.11348	1.3	0.91765	17.875	0.09767	3.0875	0.55294	17.875	0.06349	17.875	0.06154	17.875	0.15371			19.4162	0.09716
-1.4625	0.89147	-1.7875	0.83248	-2.1125	0.72479	17.7125	0.10588	17.7125	0.10465	17.7125	0.05941	17.7125	0.125	17.7125	0.15447	17.7125	0.12057	1.1375	0.93333	17.7125	0.10233	2.925	0.58824	17.7125	0.06878	17.7125	0.06154	17.7125	0.15451			19.7194	0.09805
-1.625	0.86047	-1.95	0.79763	-2.275	0.68614	17.55	0.10588	17.55	0.10465	17.55	0.05941	17.55	0.125	17.55	0.15854	17.55	0.12057	0.975	0.94902	17.55	0.10698	2.7625	0.62353	17.55	0.07407	17.55	0.06154	17.55	0.15974			20.0226	0.09745
-1.7875	0.82171	-2.1125	0.76519	-2.4375	0.64645	17.3875	0.10588	17.3875	0.10465	17.3875	0.05941	17.3875	0.125	17.3875	0.15854	17.3875	0.12057	0.8125	0.96471	17.3875	0.10698	2.6	0.64706	17.3875	0.07407	17.3875	0.06154	17.3875	0.15961			20.3258	0.0952
-1.95	0.78295	-2.275	0.73105	-2.6	0.60677	17.225	0.10588	17.225	0.11628	17.225	0.05941	17.225	0.125	17.225	0.15854	17.225	0.12057	0.65	0.97255	17.225	0.10233	2.4375	0.67059	17.225	0.06878	17.225	0.06154	17.225	0.15961			20.629	0.09649
-2.1125	0.75194	-2.4375	0.6966	-2.7625	0.56709	17.0625	0.10588	17.0625	0.11628	17.0625	0.05941	17.0625	0.125	17.0625	0.15854	17.0625	0.11348	0.4875	0.98039	17.0625	0.10233	2.275	0.70588	17.0625	0.06878	17.0625	0.06154	17.0625	0.16025			20.9322	0.09451
-2.275	0.71318	-2.6	0.65986	-2.925	0.53508	16.9	0.10588	16.9	0.11628	16.9	0.06436	16.9	0.125	16.9	0.15854	16.9	0.12057	0.325	0.98824	16.9	0.10233	2.1125	0.72941	16.9	0.06878	16.9	0.06154	16.9	0.16538			21.2355	0.09514
-2.4375	0.67442	-2.7625	0.62482	-3.0875	0.49765	16.7375	0.10588	16.7375	0.11628	16.7375	0.06436	16.7375	0.125	16.7375	0.15854	16.7375	0.12057	0.1625	0.99216	16.7375	0.09767	1.95	0.77647	16.7375	0.07407	16.7375	0.06154	16.7375	0.16552			21.5387	0.09596
-2.6	0.63566	-2.925	0.59049	-3.25	0.45797	16.575	0.10588	16.575	0.11628	16.575	0.06436	16.575	0.125	16.575	0.1626	16.575	0.12057	0	1	16.575	0.09767	1.7875	0.82353	16.575	0.07407	16.575	0.06667	16.575	0.16552			21.8419	0.09368
-2.7625	0.5969	-3.0875	0.55616	-3.4125	0.42596	16.4125	0.10588	16.4125	0.11628	16.4125	0.06931	16.4125	0.125	16.4125	0.1626	16.4125	0.12057	-0.1625	0.98824	16.4125	0.10233	1.625	0.85882	16.4125	0.07407	16.4125	0.06667	16.4125	0.16617			22.1451	0.09364
-2.925	0.56589	-3.25	0.53029	-3.575	0.40806	16.25	0.10588	16.25	0.11628	16.25	0.06931	16.25	0.125	16.25	0.16667	16.25	0.12057	-0.325	0.98039	16.25	0.10233	1.4625	0.90588	16.25	0.07937	16.25	0.06667	16.25	0.17128			22.4483	0.09375
-3.0875	0.52713	-3.4125	0.50728	-3.7375	0.39779	16.0875	0.10588	16.0875	0.11628	16.0875	0.06931	16.0875	0.125	16.0875	0.17073	16.0875	0.12766	-0.4875	0.97255	16.0875	0.10233	1.3	0.94118	16.0875	0.07937	16.0875	0.07179	16.0875	0.17194			22.7515	0.09487
-3.25	0.50388	-3.575	0.48641	-3.9	0.38457	15.925	0.10588	15.925	0.11628	15.925	0.06931	15.925	0.125	15.925	0.17073	15.925	0.12766	-0.65	0.96471	15.925	0.10698	1.1375	0.95294	15.925	0.07937	15.925	0.07179	15.925	0.17717			23.0547	0.0952
-3.4125	0.48837	-3.7375	0.46612	-4.0625	0.3778	15.7625	0.10588	15.7625	0.11628	15.7625	0.06931	15.7625	0.125	15.7625	0.1748	15.7625	0.12766	-0.8125	0.95294	15.7625	0.10698	0.975	0.96471	15.7625	0.07937	15.7625	0.07692	15.7625	0.17703			23.3579	0.09329
-3.575	0.47287	-3.9	0.44584	-4.225	0.3656	15.6	0.11765	15.6	0.11628	15.6	0.06931	15.6	0.125	15.6	0.17886	15.6	0.12057	-0.975	0.92549	15.6	0.11163	0.8125	0.97647	15.6	0.07937	15.6	0.07692	15.6	0.17639			23.6611	0.0922
-3.7375	0.44961	-4.0625	0.42999	-4.3875	0.35815	15.4375	0.11765	15.4375	0.11628	15.4375	0.06931	15.4375	0.125	15.4375	0.18293	15.4375	0.12057	-1.1375	0.90196	15.4375	0.11628	0.65	0.98824	15.4375	0.07407	15.4375	0.08205	15.4375	0.17145			23.9643	0.09254
-3.9	0.43411	-4.225	0.41985	-4.55	0.35625	15.275	0.12941	15.275	0.11628	15.275	0.06931	15.275	0.125	15.275	0.18699	15.275	0.11348	-1.3	0.87843	15.275	0.11628	0.4875	1	15.275	0.07407	15.275	0.08205	15.275	0.17226			24.2675	0.09146
-4.0625	0.42636	-4.3875	0.40899	-4.7125	0.35186	15.1125	0.12941	15.1125	0.11628	15.1125	0.07426	15.1125	0.125	15.1125	0.18699	15.1125	0.11348	-1.4625	0.85098	15.1125	0.12093	0.325	1	15.1125	0.07937	15.1125	0.08205	15.1125	0.17748			24.5707	0.09006
-4.225	0.4186	-4.55	0.39755	-4.875	0.35414	14.95	0.12941	14.95	0.11628	14.95	0.07426	14.95	0.125	14.95	0.18699	14.95	0.11348	-1.625	0.82745	14.95	0.12093	0.1625	1	14.95	0.07937	14.95	0.08205	14.95	0.17736			24.8739	0.09037
-4.3875	0.41085	-4.7125	0.38812	-5.0375	0.35098	14.7875	0.12941	14.7875	0.12791	14.7875	0.07921	14.7875	0.125	14.7875	0.19106	14.7875	0.11348	-1.7875	0.79608	14.7875	0.11628	0	1	14.7875	0.07937	14.7875	0.07692	14.7875	0.17818			25.1771	0.09008
-4.55	0.4031	-4.875	0.38169	-5.2	0.35744	14.625	0.12941	14.625	0.12791	14.625	0.08416	14.625	0.125	14.625	0.19106	14.625	0.12057	-1.95	0.76078	14.625	0.11628	-0.1625	1	14.625	0.08466	14.625	0.07692	14.625	0.1841			25.4803	0.09141
-4.7125	0.39535	-5.0375	0.38039	-5.3625	0.35967	14.4625	0.12941	14.4625	0.12791	14.4625	0.08416	14.4625	0.125	14.4625	0.19106	14.4625	0.12057	-2.1125	0.72941	14.4625	0.11163	-0.325	1	14.4625	0.08995	14.4625	0.07692	14.4625	0.18934			25.7835	0.09085
-4.875	0.39535	-5.2	0.37595	-5.525	0.36736	14.3	0.12941	14.3	0.12791	14.3	0.08416	14.3	0.125	14.3	0.19106	14.3	0.12057	-2.275	0.69804	14.3	0.11163	-0.4875	0.98824	14.3	0.09524	14.3	0.08205	14.3	0.19013			26.0867	0.09052
-5.0375	0.39535	-5.3625	0.37022	-5.6875	0.37727	14.1375	0.12941	14.1375	0.12791	14.1375	0.08416	14.1375	0.125	14.1375	0.19106	14.1375	0.12057	-2.4375	0.66667	14.1375	0.11628	-0.65	0.98824	14.1375	0.09524	14.1375	0.08718	14.1375	0.19508			26.3899	0.09104
-5.2	0.39535	-5.525	0.36893	-5.85	0.3795	13.975	0.12941	13.975	0.13953	13.975	0.08911	13.975	0.125	13.975	0.19512	13.975	0.12057	-2.6	0.63922	13.975	0.12093	-0.8125	0.97647	13.975	0.09524	13.975	0.08718	13.975	0.19508			26.6931	0.09071
-5.3625	0.39535	-5.6875	0.37335	-6.0125	0.38718	13.8125	0.14118	13.8125	0.13953	13.8125	0.08911	13.8125	0.15625	13.8125	0.19512	13.8125	0.12057	-2.7625	0.61176	13.8125	0.12558	-0.975	0.96471	13.8125	0.10053	13.8125	0.09231	13.8125	0.19573			26.9963	0.08959
-5.525	0.39535	-5.85	0.37463	-6.175	0.39292	13.65	0.14118	13.65	0.13953	13.65	0.08911	13.65	0.15625	13.65	0.19512	13.65	0.12057	-2.925	0.58431	13.65	0.13023	-1.1375	0.96471	13.65	0.10053	13.65	0.09744	13.65	0.20067			27.2995	0.08938
-5.6875	0.4031	-6.0125	0.37664	-6.3375	0.39745	13.4875	0.14118	13.4875	0.13953	13.4875	0.09406	13.4875	0.15625	13.4875	0.19919	13.4875	0.12057	-3.0875	0.56471	13.4875	0.13488	-1.3	0.95294	13.4875	0.10053	13.4875	0.09744	13.4875	0.19997			27.6027	0.0891
-5.85	0.41085	-6.175	0.38166	-6.5	0.40615	13.325	0.14118	13.325	0.13953	13.325	0.09406	13.325	0.15625	13.325	0.19919	13.325	0.12057	-3.25	0.55686	13.325	0.13953	-1.4625	0.94118	13.325	0.10582	13.325	0.10256	13.325	0.19476			27.9059	0.08976
-6.0125	0.4186	-6.3375	0.38737	-6.6625	0.41607	13.1625	0.14118	13.1625	0.15116	13.1625	0.09406	13.1625	0.15625	13.1625	0.20325	13.1625	0.12057	-3.4125	0.5451	13.1625	0.14419	-1.625	0.92941	13.1625	0.11111	13.1625	0.10256	13.1625	0.19409			28.2091	0.08814
-6.175	0.42636	-6.5	0.40234	-6.825	0.43017	13	0.14118	13	0.15116	13	0.09901	13	0.1875	13	0.20732	13	0.12057	-3.575	0.54118	13	0.15349	-1.7875	0.90588	13	0.1164	13	0.10769	13	0.18918			28.5123	0.08826
-6.3375	0.44186	-6.6625	0.4196	-6.9875	0.44129	12.8375	0.14118	12.8375	0.15116	12.8375	0.09901	12.8375	0.1875	12.8375	0.21138	12.8375	0.12057	-3.7375	0.54902	12.8375	0.15814	-1.95	0.89412	12.8375	0.12169	12.8375	0.10769	12.8375	0.18932			28.8155	0.08955
-6.5	0.45736	-6.825	0.43472	-7.15	0.4589	12.675	0.14118	12.675	0.15116	12.675	0.10396	12.675	0.1875	12.675	0.21545	12.675	0.12057	-3.9	0.55294	12.675	0.16279	-2.1125	0.88235	12.675	0.12698	12.675	0.10769	12.675	0.18931			29.1187	0.088
-6.6625	0.46512	-6.9875	0.45129	-7.3125	0.47522	12.5125	0.14118	12.5125	0.15116	12.5125	0.10396	12.5125	0.1875	12.5125	0.21951	12.5125	0.12057	-4.0625	0.55294	12.5125	0.16279	-2.275	0.85882	12.5125	0.12698	12.5125	0.11282	12.5125	0.18983			29.4219	0.0891
-6.825	0.48062	-7.15	0.46641	-7.475	0.49052	12.35	0.15294	12.35	0.15116	12.35	0.10396	12.35	0.1875	12.35	0.22358	12.35	0.12057	-4.225	0.54902	12.35	0.16279	-2.4375	0.84706	12.35	0.12698	12.35	0.11282	12.35	0.19475			29.7251	0.08922
-6.9875	0.49612	-7.3125	0.48095	-7.6375	0.50164	12.1875	0.15294	12.1875	0.15116	12.1875	0.10891	12.1875	0.1875	12.1875	0.22764	12.1875	0.12766	-4.3875	0.54118	12.1875	0.16744	-2.6	0.83529	12.1875	0.13228	12.1875	0.11795	12.1875	0.19477			30.0283	0.08949
-7.15	0.51163	-7.475	0.49789	-7.8	0.51926	12.025	0.16471	12.025	0.15116	12.025	0.10891	12.025	0.1875	12.025	0.23171	12.025	0.12766	-4.55	0.53725	12.025	0.16744	-2.7625	0.82353	12.025	0.13228	12.025	0.11795	12.025	0.19493			30.3315	0.08995
-7.3125	0.51938	-7.6375	0.51109	-7.9625	0.53557	11.8625	0.16471	11.8625	0.15116	11.8625	0.11386	11.8625	0.1875	11.8625	0.23577	11.8625	0.12766	-4.7125	0.53333	11.8625	0.16744	-2.925	0.82353	11.8625	0.13228	11.8625	0.12308	11.8625	0.19579			30.6348	0.08825
-7.475	0.53488	-7.8	0.52504	-8.125	0.54669	11.7	0.16471	11.7	0.15116	11.7	0.12376	11.7	0.1875	11.7	0.2439	11.7	0.12766	-4.875	0.52941	11.7	0.17209	-3.0875	0.81176	11.7	0.13228	11.7	0.12821	11.7	0.201			30.938	0.08829
-7.6375	0.54264	-7.9625	0.53272	-8.2875	0.54538	11.5375	0.16471	11.5375	0.15116	11.5375	0.12871	11.5375	0.1875	11.5375	0.25203	11.5375	0.12766	-5.0375	0.52941	11.5375	0.17674	-3.25	0.81176	11.5375	0.13757	11.5375	0.13333	11.5375	0.20117			31.2412	0.08762
-7.8	0.55039	-8.125	0.53361	-8.45	0.53666	11.375	0.16471	11.375	0.15116	11.375	0.13366	11.375	0.1875	11.375	0.2561	11.375	0.12057	-5.2	0.52549	11.375	0.1814	-3.4125	0.81176	11.375	0.13757	11.375	0.13846	11.375	0.20273			31.5444	0.08682
-7.9625	0.55814	-8.2875	0.53552	-8.6125	0.51903	11.2125	0.16471	11.2125	0.15116	11.2125	0.13366	11.2125	0.1875	11.2125	0.26423	11.2125	0.12057	-5.3625	0.52549	11.2125	0.18605	-3.575	0.78824	11.2125	0.14286	11.2125	0.14359	11.2125	0.21299			31.8476	0.08895
-8.125	0.55039	-8.45	0.5361	-8.775	0.49918	11.05	0.16471	11.05	0.16279	11.05	0.13861	11.05	0.1875	11.05	0.26829	11.05	0.12057	-5.525	0.52549	11.05	0.1907	-3.7375	0.75294	11.05	0.14286	11.05	0.14359	11.05	0.21454			32.1508	0.08775
-8.2875	0.54264	-8.6125	0.53571	-8.9375	0.48705	10.8875	0.17647	10.8875	0.16279	10.8875	0.13861	10.8875	0.1875	10.8875	0.27236	10.8875	0.12766	-5.6875	0.51373	10.8875	0.19535	-3.9	0.71765	10.8875	0.14286	10.8875	0.14359	10.8875	0.22535			32.454	0.08671
-8.45	0.54264	-8.775	0.5267	-9.1	0.46171	10.725	0.17647	10.725	0.16279	10.725	0.13861	10.725	0.1875	10.725	0.27642	10.725	0.12766	-5.85	0.50196	10.725	0.2	-4.0625	0.69412	10.725	0.14815	10.725	0.14359	10.725	0.23197			32.7572	0.0873
-8.6125	0.53488	-8.9375	0.5084	-9.2625	0.43547	10.5625	0.17647	10.5625	0.17442	10.5625	0.14356	10.5625	0.1875	10.5625	0.28049	10.5625	0.13475	-6.0125	0.48627	10.5625	0.20465	-4.225	0.65882	10.5625	0.14815	10.5625	0.14359	10.5625	0.24363			33.0604	0.08652
-8.775	0.51938	-9.1	0.48813	-9.425	0.40672	10.4	0.18824	10.4	0.17442	10.4	0.14851	10.4	0.1875	10.4	0.28455	10.4	0.14184	-6.175	0.47059	10.4	0.20465	-4.3875	0.62353	10.4	0.15344	10.4	0.14359	10.4	0.25388			33.3636	0.08604
-8.9375	0.49612	-9.2625	0.46823	-9.5875	0.37696	10.2375	0.18824	10.2375	0.18605	10.2375	0.15347	10.2375	0.1875	10.2375	0.29675	10.2375	0.14894	-6.3375	0.4549	10.2375	0.2093	-4.55	0.58824	10.2375	0.15344	10.2375	0.15385	10.2375	0.25404			33.6668	0.08716
-9.1	0.47287	-9.425	0.44807	-9.75	0.35073	10.075	0.2	10.075	0.18605	10.075	0.15842	10.075	0.1875	10.075	0.30894	10.075	0.15603	-6.5	0.44314	10.075	0.2186	-4.7125	0.56471	10.075	0.16402	10.075	0.15897	10.075	0.25492			33.97	0.08618
-9.2625	0.44961	-9.5875	0.42576	-9.9125	0.33322	9.9125	0.2	9.9125	0.19767	9.9125	0.16337	9.9125	0.21875	9.9125	0.32114	9.9125	0.16312	-6.6625	0.42745	9.9125	0.22791	-4.875	0.52941	9.9125	0.16931	9.9125	0.1641	9.9125	0.26012			34.2732	0.08654
-9.425	0.42636	-9.75	0.40046	-10.075	0.3221	9.75	0.2	9.75	0.2093	9.75	0.16832	9.75	0.21875	9.75	0.33333	9.75	0.17021	-6.825	0.41569	9.75	0.23256	-5.0375	0.49412	9.75	0.17989	9.75	0.16923	9.75	0.26029			34.5764	0.08591
-9.5875	0.4031	-9.9125	0.37688	-10.2375	0.31217	9.5875	0.21176	9.5875	0.2093	9.5875	0.17327	9.5875	0.21875	9.5875	0.34146	9.5875	0.1844	-6.9875	0.40392	9.5875	0.24186	-5.2	0.47059	9.5875	0.18519	9.5875	0.17436	9.5875	0.26188			34.8796	0.08712
-9.75	0.3876	-10.075	0.35399	-10.4	0.30578	9.425	0.21176	9.425	0.2093	9.425	0.17822	9.425	0.21875	9.425	0.35366	9.425	0.19149	-7.15	0.39216	9.425	0.24651	-5.3625	0.44706	9.425	0.19577	9.425	0.17949	9.425	0.27356			35.1828	0.08759
-9.9125	0.36434	-10.2375	0.3287	-10.5625	0.29269	9.2625	0.22353	9.2625	0.2093	9.2625	0.18317	9.2625	0.21875	9.2625	0.36585	9.2625	0.19858	-7.3125	0.37647	9.2625	0.25581	-5.525	0.45882	9.2625	0.20106	9.2625	0.17949	9.2625	0.28537			35.486	0.08619
-10.075	0.34884	-10.4	0.31846	-10.725	0.30118	9.1	0.22353	9.1	0.22093	9.1	0.18812	9.1	0.25	9.1	0.37398	9.1	0.20567	-7.475	0.36471	9.1	0.26047	-5.6875	0.49412	9.1	0.21164	9.1	0.18462	9.1	0.29702			35.7892	0.08743
-10.2375	0.33333	-10.5625	0.31478	-10.8875	0.31647	8.9375	0.22353	8.9375	0.22093	8.9375	0.19307	8.9375	0.25	8.9375	0.38618	8.9375	0.21277	-7.6375	0.35294	8.9375	0.26512	-5.85	0.52941	8.9375	0.22222	8.9375	0.18974	8.9375	0.3087			36.0924	0.08735
-10.4	0.32558	-10.725	0.31204	-11.05	0.33176	8.775	0.23529	8.775	0.23256	8.775	0.20297	8.775	0.25	8.775	0.39837	8.775	0.21986	-7.8	0.34118	8.775	0.26977	-6.0125	0.55294	8.775	0.2328	8.775	0.19487	8.775	0.31978			36.3956	0.08669
-10.5625	0.33333	-10.8875	0.30904	-11.2125	0.34704	8.6125	0.24706	8.6125	0.24419	8.6125	0.21287	8.6125	0.25	8.6125	0.41057	8.6125	0.22695	-7.9625	0.32549	8.6125	0.28372	-6.175	0.57647	8.6125	0.24339	8.6125	0.20513	8.6125	0.32569			36.6988	0.08762
-10.725	0.33333	-11.05	0.30834	-11.375	0.36233	8.45	0.25882	8.45	0.25581	8.45	0.22772	8.45	0.28125	8.45	0.42276	8.45	0.23404	-8.125	0.31373	8.45	0.29767	-6.3375	0.61176	8.45	0.25397	8.45	0.22051	8.45	0.33235			37.002	0.08776
-10.8875	0.34109	-11.2125	0.31723	-11.5375	0.36926	8.2875	0.27059	8.2875	0.26744	8.2875	0.23762	8.2875	0.28125	8.2875	0.43496	8.2875	0.24823	-8.2875	0.30196	8.2875	0.31628	-6.5	0.63529	8.2875	0.25926	8.2875	0.23077	8.2875	0.34343			37.3052	0.08697
-11.05	0.34109	-11.375	0.32663	-11.7	0.3738	8.125	0.28235	8.125	0.27907	8.125	0.25248	8.125	0.3125	8.125	0.45122	8.125	0.25532	-8.45	0.29804	8.125	0.33488	-6.6625	0.65882	8.125	0.26984	8.125	0.24615	8.125	0.34935			37.6084	0.08695
-11.2125	0.34884	-11.5375	0.33748	-11.8625	0.38253	7.9625	0.29412	7.9625	0.27907	7.9625	0.26733	7.9625	0.3125	7.9625	0.46341	7.9625	0.2695	-8.6125	0.30196	7.9625	0.35349	-6.825	0.65882	7.9625	0.28042	7.9625	0.25641	7.9625	0.35528			37.9116	0.08483
-11.375	0.36434	-11.7	0.34891	-12.025	0.38826	7.8	0.30588	7.8	0.2907	7.8	0.28218	7.8	0.3125	7.8	0.46748	7.8	0.28369	-8.775	0.30196	7.8	0.37209	-6.9875	0.65882	7.8	0.29101	7.8	0.26667	7.8	0.36135			38.2148	0.08592
-11.5375	0.37984	-11.8625	0.36034	-12.1875	0.39281	7.6375	0.31765	7.6375	0.30233	7.6375	0.29703	7.6375	0.34375	7.6375	0.47561	7.6375	0.29787	-8.9375	0.29804	7.6375	0.38605	-7.15	0.65882	7.6375	0.30688	7.6375	0.28205	7.6375	0.36728			38.518	0.08544
-11.7	0.3876	-12.025	0.36973	-12.35	0.39381	7.475	0.32941	7.475	0.30233	7.475	0.31188	7.475	0.34375	7.475	0.48374	7.475	0.31206	-9.1	0.30196	7.475	0.40465	-7.3125	0.65882	7.475	0.32804	7.475	0.29231	7.475	0.37334			38.8212	0.08432
-11.8625	0.4031	-12.1875	0.37853	-12.5125	0.39444	7.3125	0.34118	7.3125	0.31395	7.3125	0.32673	7.3125	0.375	7.3125	0.49187	7.3125	0.32624	-9.2625	0.30588	7.3125	0.4186	-7.475	0.65882	7.3125	0.34392	7.3125	0.30256	7.3125	0.37927			39.1244	0.086
-12.025	0.4031	-12.35	0.38492	-12.675	0.39462	7.15	0.35294	7.15	0.32558	7.15	0.34158	7.15	0.375	7.15	0.5	7.15	0.34752	-9.425	0.3098	7.15	0.43256	-7.6375	0.61176	7.15	0.35979	7.15	0.31795	7.15	0.38539			39.4276	0.08533
-12.1875	0.4031	-12.5125	0.39305	-12.8375	0.39525	6.9875	0.36471	6.9875	0.33721	6.9875	0.35644	6.9875	0.375	6.9875	0.50813	6.9875	0.35461	-9.5875	0.31373	6.9875	0.45581	-7.8	0.56471	6.9875	0.37566	6.9875	0.32821	6.9875	0.39091			39.7308	0.08822
-12.35	0.41085	-12.675	0.40185	-13	0.39542	6.825	0.37647	6.825	0.36047	6.825	0.37129	6.825	0.40625	6.825	0.51626	6.825	0.3617	-9.75	0.31373	6.825	0.47442	-7.9625	0.52941	6.825	0.39153	6.825	0.34359	6.825	0.39218			40.0341	0.08863
-12.5125	0.41085	-12.8375	0.40379	-13.1625	0.39541	6.6625	0.38824	6.6625	0.37209	6.6625	0.38614	6.6625	0.40625	6.6625	0.52439	6.6625	0.36879	-9.9125	0.31373	6.6625	0.49767	-8.125	0.48235	6.6625	0.40741	6.6625	0.35897	6.6625	0.39771			40.3372	0.08639
-12.675	0.41085	-13	0.40582	-13.325	0.39541	6.5	0.4	6.5	0.39535	6.5	0.40099	6.5	0.4375	6.5	0.53252	6.5	0.37589	-10.075	0.3098	6.5	0.52093	-8.2875	0.44706	6.5	0.42328	6.5	0.37436	6.5	0.39897			40.6405	0.08568
-12.8375	0.41085	-13.1625	0.4064	-13.4875	0.39958	6.3375	0.41176	6.3375	0.40698	6.3375	0.42574	6.3375	0.4375	6.3375	0.54065	6.3375	0.38298	-10.2375	0.3098	6.3375	0.53953	-8.45	0.41176	6.3375	0.43915	6.3375	0.39487	6.3375	0.40448			40.9437	0.08597
-13	0.4031	-13.325	0.40843	-13.65	0.40076	6.175	0.43529	6.175	0.4186	6.175	0.44554	6.175	0.46875	6.175	0.54878	6.175	0.39007	-10.4	0.3098	6.175	0.56279	-8.6125	0.36471	6.175	0.45503	6.175	0.41538	6.175	0.40482			41.2469	0.08494
-13.1625	0.4031	-13.4875	0.409	-13.8125	0.40075	6.0125	0.45882	6.0125	0.43023	6.0125	0.46535	6.0125	0.46875	6.0125	0.55691	6.0125	0.39716	-10.5625	0.30196	6.0125	0.5907	-8.775	0.32941	6.0125	0.47619	6.0125	0.4359	6.0125	0.40576			41.5501	0.08664
-13.325	0.39535	-13.65	0.40454	-13.975	0.38883	5.85	0.48235	5.85	0.45349	5.85	0.4901	5.85	0.5	5.85	0.56504	5.85	0.41135	-10.725	0.29804	5.85	0.61395	-8.9375	0.29412	5.85	0.49735	5.85	0.45641	5.85	0.41186			41.8533	0.08578
-13.4875	0.39535	-13.8125	0.39881	-14.1375	0.37355	5.6875	0.50588	5.6875	0.46512	5.6875	0.5099	5.6875	0.5	5.6875	0.57317	5.6875	0.41844	-10.8875	0.2902	5.6875	0.63721	-9.1	0.27059	5.6875	0.51852	5.6875	0.47692	5.6875	0.41793			42.1565	0.08665
-13.65	0.3876	-13.975	0.39513	-14.3	0.35827	5.525	0.52941	5.525	0.48837	5.525	0.53465	5.525	0.53125	5.525	0.5813	5.525	0.42553	-11.05	0.28627	5.525	0.66047	-9.2625	0.27059	5.525	0.53968	5.525	0.49744	5.525	0.42539			42.4597	0.08755
-13.8125	0.37984	-14.1375	0.38998	-14.4625	0.34298	5.3625	0.54118	5.3625	0.51163	5.3625	0.55941	5.3625	0.5625	5.3625	0.58943	5.3625	0.43972	-11.2125	0.28627	5.3625	0.68372	-9.425	0.27059	5.3625	0.56085	5.3625	0.51795	5.3625	0.44237			42.7629	0.08755
-13.975	0.37984	-14.3	0.38425	-14.625	0.3277	5.2	0.56471	5.2	0.53488	5.2	0.57921	5.2	0.5625	5.2	0.59756	5.2	0.44681	-11.375	0.28627	5.2	0.69767	-9.5875	0.25882	5.2	0.5873	5.2	0.53333	5.2	0.45422			43.0661	0.08914
-14.1375	0.37209	-14.4625	0.37165	-14.7875	0.3166	5.0375	0.57647	5.0375	0.56977	5.0375	0.60396	5.0375	0.59375	5.0375	0.60163	5.0375	0.46099	-11.5375	0.28627	5.0375	0.71628	-9.75	0.25882	5.0375	0.61376	5.0375	0.55385	5.0375	0.46621			43.3693	0.08986
-14.3	0.36434	-14.625	0.36158	-14.95	0.30312	4.875	0.58824	4.875	0.59302	4.875	0.62871	4.875	0.59375	4.875	0.60976	4.875	0.46809	-11.7	0.28235	4.875	0.73488	-9.9125	0.25882	4.875	0.64021	4.875	0.57436	4.875	0.47882			43.6725	0.09036
-14.4625	0.34884	-14.7875	0.35035	-15.1125	0.29219	4.7125	0.61176	4.7125	0.59302	4.7125	0.63861	4.7125	0.625	4.7125	0.62195	4.7125	0.48227	-11.8625	0.28235	4.7125	0.74884	-10.075	0.24706	4.7125	0.66667	4.7125	0.6	4.7125	0.49656			43.9757	0.09125
-14.625	0.34109	-14.95	0.3388	-15.275	0.28227	4.55	0.63529	4.55	0.59302	4.55	0.65347	4.55	0.625	4.55	0.63821	4.55	0.49645	-12.025	0.28235	4.55	0.76744	-10.2375	0.23529	4.55	0.68254	4.55	0.62564	4.55	0.51355			44.2789	0.09062
-14.7875	0.33333	-15.1125	0.32941	-15.4375	0.27235	4.3875	0.65882	4.3875	0.60465	4.3875	0.66832	4.3875	0.65625	4.3875	0.65041	4.3875	0.51773	-12.1875	0.27843	4.3875	0.78605	-10.4	0.22353	4.3875	0.69312	4.3875	0.65128	4.3875	0.52632			44.5821	0.09281
-14.95	0.31783	-15.275	0.32059	-15.6	0.27016	4.225	0.67059	4.225	0.60465	4.225	0.68317	4.225	0.65625	4.225	0.6626	4.225	0.53191	-12.35	0.27843	4.225	0.8	-10.5625	0.23529	4.225	0.70899	4.225	0.67179	4.225	0.54407			44.8853	0.09333
-15.1125	0.31008	-15.4375	0.30732	-15.7625	0.27016	4.0625	0.69412	4.0625	0.60465	4.0625	0.69802	4.0625	0.6875	4.0625	0.67886	4.0625	0.5461	-12.5125	0.27843	4.0625	0.8186	-10.725	0.23529	4.0625	0.71958	4.0625	0.69744	4.0625	0.56258			45.1885	0.0929
-15.275	0.30233	-15.6	0.29725	-15.925	0.2779	3.9	0.71765	3.9	0.61628	3.9	0.71782	3.9	0.6875	3.9	0.69106	3.9	0.56028	-12.675	0.27451	3.9	0.83256	-10.8875	0.23529	3.9	0.73545	3.9	0.70769	3.9	0.5861			45.4917	0.09393
-15.4375	0.30233	-15.7625	0.28844	-16.0875	0.28007	3.7375	0.72941	3.7375	0.62791	3.7375	0.73267	3.7375	0.71875	3.7375	0.70732	3.7375	0.58865	-12.8375	0.27451	3.7375	0.85116	-11.05	0.23529	3.7375	0.75132	3.7375	0.71282	3.7375	0.61068			45.7949	0.09422
-15.6	0.29457	-15.925	0.28445	-16.25	0.28424	3.575	0.74118	3.575	0.63953	3.575	0.75248	3.575	0.71875	3.575	0.71951	3.575	0.60993	-13	0.27059	3.575	0.86977	-11.2125	0.22353	3.575	0.7672	3.575	0.71795	3.575	0.64007			46.0981	0.09426
-15.7625	0.28682	-16.0875	0.29073	-16.4125	0.29672	3.4125	0.75294	3.4125	0.65116	3.4125	0.77228	3.4125	0.71875	3.4125	0.73577	3.4125	0.63121	-13.1625	0.27059	3.4125	0.88372	-11.375	0.22353	3.4125	0.78307	3.4125	0.72821	3.4125	0.66869			46.4013	0.09496
-15.925	0.28682	-16.25	0.30194	-16.575	0.31182	3.25	0.76471	3.25	0.66279	3.25	0.78713	3.25	0.75	3.25	0.74797	3.25	0.65248	-13.325	0.27059	3.25	0.90233	-11.5375	0.22353	3.25	0.80423	3.25	0.73333	3.25	0.69309			46.7045	0.09539
-16.0875	0.30233	-16.4125	0.31141	-16.7375	0.32647	3.0875	0.77647	3.0875	0.69767	3.0875	0.80198	3.0875	0.75	3.0875	0.76423	3.0875	0.67376	-13.4875	0.26667	3.0875	0.92093	-11.7	0.22353	3.0875	0.82011	3.0875	0.74872	3.0875	0.72304			47.0077	0.09743
-16.25	0.31008	-16.575	0.32262	-16.9	0.34157	2.925	0.78824	2.925	0.73256	2.925	0.82178	2.925	0.78125	2.925	0.78049	2.925	0.69504	-13.65	0.26667	2.925	0.92558	-11.8625	0.22353	2.925	0.83598	2.925	0.7641	2.925	0.75702			47.3109	0.09737
-16.4125	0.31783	-16.7375	0.32968	-17.0625	0.35265	2.7625	0.81176	2.7625	0.75581	2.7625	0.83663	2.7625	0.78125	2.7625	0.79675	2.7625	0.7234	-13.8125	0.26275	2.7625	0.93488	-12.025	0.22353	2.7625	0.85185	2.7625	0.77949	2.7625	0.78684			47.6141	0.09649
-16.575	0.32558	-16.9	0.33539	-17.225	0.35125	2.6	0.82353	2.6	0.7907	2.6	0.85149	2.6	0.78125	2.6	0.81301	2.6	0.74468	-13.975	0.26275	2.6	0.93953	-12.1875	0.23529	2.6	0.86243	2.6	0.79487	2.6	0.82097			47.9173	0.09778
-16.7375	0.33333	-17.0625	0.33664	-17.3875	0.35024	2.4375	0.83529	2.4375	0.81395	2.4375	0.86634	2.4375	0.8125	2.4375	0.82927	2.4375	0.77305	-14.1375	0.25882	2.4375	0.94884	-12.35	0.23529	2.4375	0.87831	2.4375	0.81026	2.4375	0.84921			48.2205	0.0973
-16.9	0.33333	-17.225	0.33904	-17.55	0.34606	2.275	0.84706	2.275	0.82558	2.275	0.88119	2.275	0.8125	2.275	0.84146	2.275	0.79433	-14.3	0.2549	2.275	0.95349	-12.5125	0.23529	2.275	0.89418	2.275	0.82564	2.275	0.87092			48.5237	0.09897
-17.0625	0.33333	-17.3875	0.34417	-17.7125	0.34131	2.1125	0.85882	2.1125	0.83721	2.1125	0.89604	2.1125	0.84375	2.1125	0.85366	2.1125	0.8156	-14.4625	0.25098	2.1125	0.96279	-12.675	0.23529	2.1125	0.91005	2.1125	0.84615	2.1125	0.88336			48.8269	0.10005
-17.225	0.34109	-17.55	0.34301	-17.875	0.33256	1.95	0.88235	1.95	0.84884	1.95	0.91089	1.95	0.875	1.95	0.86179	1.95	0.83688	-14.625	0.24314	1.95	0.97209	-12.8375	0.23529	1.95	0.92063	1.95	0.86154	1.95	0.90014			49.1301	0.09907
-17.3875	0.34109	-17.7125	0.33545	-18.0375	0.31845	1.7875	0.89412	1.7875	0.86047	1.7875	0.92574	1.7875	0.90625	1.7875	0.87398	1.7875	0.85106	-14.7875	0.23529	1.7875	0.9814	-13	0.23529	1.7875	0.93651	1.7875	0.87692	1.7875	0.91194			49.4333	0.09987
-17.55	0.33333	-17.875	0.32905	-18.2	0.30736	1.625	0.90588	1.625	0.87209	1.625	0.94059	1.625	0.9375	1.625	0.88618	1.625	0.87234	-14.95	0.23529	1.625	0.98605	-13.1625	0.22353	1.625	0.95238	1.625	0.89231	1.625	0.9228			49.7366	0.10026
-17.7125	0.32558	-18.0375	0.32091	-18.3625	0.28969	1.4625	0.91765	1.4625	0.86047	1.4625	0.9505	1.4625	0.9375	1.4625	0.90244	1.4625	0.89362	-15.1125	0.23137	1.4625	0.99535	-13.325	0.21176	1.4625	0.96296	1.4625	0.91282	1.4625	0.92866			50.0397	0.1008
-17.875	0.31783	-18.2	0.3121	-18.525	0.27342	1.3	0.92941	1.3	0.86047	1.3	0.9604	1.3	0.9375	1.3	0.92276	1.3	0.91489	-15.275	0.22745	1.3	0.99535	-13.4875	0.2	1.3	0.96825	1.3	0.92821	1.3	0.93422			50.343	0.10283
-18.0375	0.30233	-18.3625	0.30329	-18.6875	0.26233	1.1375	0.94118	1.1375	0.86047	1.1375	0.96535	1.1375	0.96875	1.1375	0.94309	1.1375	0.92908	-15.4375	0.21961	1.1375	0.99535	-13.65	0.18824	1.1375	0.97884	1.1375	0.94359	1.1375	0.93995			50.6462	0.10137
-18.2	0.29457	-18.525	0.2969	-18.85	0.26375	0.975	0.95294	0.975	0.84884	0.975	0.97525	0.975	0.96875	0.975	0.95935	0.975	0.95035	-15.6	0.21176	0.975	0.9907	-13.8125	0.18824	0.975	0.98413	0.975	0.95897	0.975	0.94564			50.9494	0.10323
-18.3625	0.28682	-18.6875	0.28876	-19.0125	0.26832	0.8125	0.96471	0.8125	0.86047	0.8125	0.9802	0.8125	0.96875	0.8125	0.97967	0.8125	0.97163	-15.7625	0.21176	0.8125	0.9907	-13.975	0.17647	0.8125	0.98942	0.8125	0.97436	0.8125	0.95123			51.2526	0.10405
-18.525	0.27907	-18.85	0.27996	-19.175	0.2729	0.65	0.97647	0.65	0.89535	0.65	0.98515	0.65	0.96875	0.65	0.98374	0.65	0.97872	-15.925	0.21176	0.65	0.9907	-14.1375	0.17647	0.65	0.99471	0.65	0.97949	0.65	0.95793			51.5558	0.10489
-18.6875	0.27132	-19.0125	0.27149	-19.3375	0.27748	0.4875	0.98824	0.4875	0.93023	0.4875	0.9901	0.4875	0.96875	0.4875	0.9878	0.4875	0.98582	-16.0875	0.21176	0.4875	0.9907	-14.3	0.17647	0.4875	0.99471	0.4875	0.98462	0.4875	0.96959			51.859	0.10624
-18.85	0.27132	-19.175	0.26967	-19.5	0.28265	0.325	0.98824	0.325	0.95349	0.325	0.99505	0.325	1	0.325	0.99187	0.325	0.99291	-16.25	0.21176	0.325	0.99535	-14.4625	0.18824	0.325	0.99471	0.325	0.98974	0.325	0.98139			52.1622	0.1057
-19.0125	0.26357	-19.3375	0.27413	-19.6625	0.28381	0.1625	0.98824	0.1625	0.98837	0.1625	1	0.1625	1	0.1625	0.99593	0.1625	0.99291	-16.4125	0.21569	0.1625	0.99535	-14.625	0.18824	0.1625	1	0.1625	0.99487	0.1625	0.99305			52.4654	0.1071
-19.175	0.26357	-19.5	0.27985	-19.825	0.2844	0	1	0	1	0	1	0	1	0	1	0	1	-16.575	0.21569	0	1	-14.7875	0.18824	0	1	0	1	0	1			52.7686	0.10818
-19.3375	0.27132	-19.6625	0.2835	-19.9875	0.28874	-0.1625	0.98824	-0.1625	0.96512	-0.1625	0.99505	-0.1625	1	-0.1625	0.99593	-0.1625	0.99291	-16.7375	0.21569	-0.1625	0.9907	-14.95	0.18824	-0.1625	0.99471	-0.1625	0.98974	-0.1625	0.97511			53.0718	0.10849
-19.5	0.27907	-19.825	0.28863	-20.15	0.29407	-0.325	0.97647	-0.325	0.93023	-0.325	0.9901	-0.325	1	-0.325	0.9878	-0.325	0.97872	-16.9	0.21961	-0.325	0.95814	-15.1125	0.17647	-0.325	0.97884	-0.325	0.97949	-0.325	0.94102			53.375	0.10902
-19.6625	0.27907	-19.9875	0.29228	-20.3125	0.29522	-0.4875	0.96471	-0.4875	0.89535	-0.4875	0.9901	-0.4875	0.96875	-0.4875	0.98374	-0.4875	0.97163	-17.0625	0.22353	-0.4875	0.92558	-15.275	0.17647	-0.4875	0.96296	-0.4875	0.96923	-0.4875	0.91121			53.6782	0.10958
-19.825	0.28682	-20.15	0.29742	-20.475	0.29522	-0.65	0.95294	-0.65	0.86047	-0.65	0.98515	-0.65	0.96875	-0.65	0.97967	-0.65	0.95745	-17.225	0.22745	-0.65	0.89302	-15.4375	0.18824	-0.65	0.9418	-0.65	0.95897	-0.65	0.8771			53.9814	0.1082
-19.9875	0.28682	-20.3125	0.30106	-20.6375	0.2988	-0.8125	0.94118	-0.8125	0.84884	-0.8125	0.9604	-0.8125	0.96875	-0.8125	0.97561	-0.8125	0.95035	-17.3875	0.23137	-0.8125	0.86047	-15.6	0.18824	-0.8125	0.92593	-0.8125	0.94872	-0.8125	0.84952			54.2846	0.10965
-20.15	0.29457	-20.475	0.3062	-20.8	0.29979	-0.975	0.91765	-0.975	0.86047	-0.975	0.93069	-0.975	0.96875	-0.975	0.97561	-0.975	0.93617	-17.55	0.23529	-0.975	0.82326	-15.7625	0.18824	-0.975	0.90476	-0.975	0.92821	-0.975	0.83258			54.5878	0.10954
-20.3125	0.30233	-20.6375	0.30984	-20.9625	0.29979	-1.1375	0.90588	-1.1375	0.88372	-1.1375	0.89604	-1.1375	0.9375	-1.1375	0.97561	-1.1375	0.91489	-17.7125	0.23529	-1.1375	0.7907	-15.925	0.18824	-1.1375	0.8836	-1.1375	0.90769	-1.1375	0.82057			54.891	0.11085
-20.475	0.30233	-20.8	0.3105	-21.125	0.29979	-1.3	0.88235	-1.3	0.89535	-1.3	0.86634	-1.3	0.9375	-1.3	0.97967	-1.3	0.90071	-17.875	0.23529	-1.3	0.75349	-16.0875	0.18824	-1.3	0.85714	-1.3	0.89231	-1.3	0.80855			55.1942	0.11191
-20.6375	0.31008	-20.9625	0.31049	-21.2875	0.29619	-1.4625	0.87059	-1.4625	0.90698	-1.4625	0.83168	-1.4625	0.90625	-1.4625	0.97967	-1.4625	0.88652	-18.0375	0.23137	-1.4625	0.71628	-16.25	0.18824	-1.4625	0.83069	-1.4625	0.87179	-1.4625	0.79654			55.4974	0.11283
-20.8	0.31008	-21.125	0.31255	-21.45	0.29519	-1.625	0.85882	-1.625	0.89535	-1.625	0.79703	-1.625	0.90625	-1.625	0.97967	-1.625	0.87234	-18.2	0.23137	-1.625	0.68372	-16.4125	0.17647	-1.625	0.80952	-1.625	0.84615	-1.625	0.78454			55.8006	0.11546
-20.9625	0.31008	-21.2875	0.31312	-21.6125	0.29159	-1.7875	0.82353	-1.7875	0.87209	-1.7875	0.75743	-1.7875	0.875	-1.7875	0.97561	-1.7875	0.85816	-18.3625	0.23137	-1.7875	0.64651	-16.575	0.17647	-1.7875	0.77778	-1.7875	0.80513	-1.7875	0.77191			56.1038	0.11551
-21.125	0.30233	-21.45	0.31311	-21.775	0.29059	-1.95	0.78824	-1.95	0.83721	-1.95	0.72277	-1.95	0.8125	-1.95	0.96748	-1.95	0.85106	-18.525	0.22745	-1.95	0.6093	-16.7375	0.16471	-1.95	0.73016	-1.95	0.76923	-1.95	0.75439			56.407	0.11349
-21.2875	0.30233	-21.6125	0.30862	-21.9375	0.28641	-2.1125	0.75294	-2.1125	0.80233	-2.1125	0.68317	-2.1125	0.78125	-2.1125	0.96341	-2.1125	0.83688	-18.6875	0.22745	-2.1125	0.57209	-16.9	0.16471	-2.1125	0.68783	-2.1125	0.72821	-2.1125	0.73782			56.7102	0.11466
-21.45	0.30233	-21.775	0.30256	-22.1	0.27748	-2.275	0.70588	-2.275	0.76744	-2.275	0.64851	-2.275	0.75	-2.275	0.95935	-2.275	0.82979	-18.85	0.22353	-2.275	0.53953	-17.0625	0.17647	-2.275	0.6455	-2.275	0.69231	-2.275	0.72519			57.0134	0.11418
-21.6125	0.29457	-21.9375	0.29433	-22.2625	0.27116	-2.4375	0.67059	-2.4375	0.73256	-2.4375	0.61386	-2.4375	0.6875	-2.4375	0.95528	-2.4375	0.8156	-19.0125	0.22353	-2.4375	0.50233	-17.225	0.17647	-2.4375	0.59788	-2.4375	0.65641	-2.4375	0.70756			57.3166	0.11431
-21.775	0.28682	-22.1	0.29002	-22.425	0.26222	-2.6	0.63529	-2.6	0.69767	-2.6	0.58416	-2.6	0.65625	-2.6	0.94715	-2.6	0.80142	-19.175	0.21961	-2.6	0.47442	-17.3875	0.17647	-2.6	0.56614	-2.6	0.62564	-2.6	0.6894			57.6198	0.11556
-21.9375	0.27907	-22.2625	0.28246	-22.5875	0.2559	-2.7625	0.61176	-2.7625	0.66279	-2.7625	0.5495	-2.7625	0.625	-2.7625	0.93902	-2.7625	0.78014	-19.3375	0.21961	-2.7625	0.46047	-17.55	0.17647	-2.7625	0.53968	-2.7625	0.58974	-2.7625	0.67029			57.923	0.11596
-22.1	0.27132	-22.425	0.27366	-22.75	0.25835	-2.925	0.57647	-2.925	0.63953	-2.925	0.5198	-2.925	0.625	-2.925	0.93496	-2.925	0.75887	-19.5	0.21961	-2.925	0.44186	-17.7125	0.18824	-2.925	0.51323	-2.925	0.55897	-2.925	0.64723			58.2262	0.11851
-22.2625	0.26357	-22.5875	0.26487	-22.9125	0.25934	-3.0875	0.54118	-3.0875	0.60465	-3.0875	0.48515	-3.0875	0.59375	-3.0875	0.92683	-3.0875	0.7305	-19.6625	0.21961	-3.0875	0.42791	-17.875	0.18824	-3.0875	0.48677	-3.0875	0.52821	-3.0875	0.62894			58.5294	0.11856
-22.425	0.25581	-22.75	0.25607	-23.075	0.26712	-3.25	0.51765	-3.25	0.5814	-3.25	0.4703	-3.25	0.5625	-3.25	0.9187	-3.25	0.70922	-19.825	0.21961	-3.25	0.41395	-18.0375	0.18824	-3.25	0.46032	-3.25	0.50256	-3.25	0.60754			58.8327	0.11795
-22.5875	0.25581	-22.9125	0.24728	-23.2375	0.26925	-3.4125	0.50588	-3.4125	0.56977	-3.4125	0.4604	-3.4125	0.53125	-3.4125	0.91057	-3.4125	0.69504	-19.9875	0.21961	-3.4125	0.4	-18.2	0.2	-3.4125	0.44444	-3.4125	0.47692	-3.4125	0.56756			59.1358	0.11887
-22.75	0.24806	-23.075	0.23848	-23.4	0.27286	-3.575	0.49412	-3.575	0.54651	-3.575	0.44554	-3.575	0.53125	-3.575	0.9065	-3.575	0.67376	-20.15	0.21961	-3.575	0.3907	-18.3625	0.2	-3.575	0.43386	-3.575	0.45641	-3.575	0.53247			59.4391	0.11927
-22.9125	0.24806	-23.2375	0.2414	-23.5625	0.27802	-3.7375	0.49412	-3.7375	0.53488	-3.7375	0.43564	-3.7375	0.5	-3.7375	0.89837	-3.7375	0.65248	-20.3125	0.21961	-3.7375	0.37674	-18.525	0.21176	-3.7375	0.42328	-3.7375	0.4359	-3.7375	0.49737			59.7422	0.12089
-23.075	0.24031	-23.4	0.24961	-23.725	0.28334	-3.9	0.48235	-3.9	0.51163	-3.9	0.42079	-3.9	0.5	-3.9	0.89024	-3.9	0.63121	-20.475	0.22353	-3.9	0.36744	-18.6875	0.21176	-3.9	0.4127	-3.9	0.41538	-3.9	0.46212			60.0455	0.12162
-23.2375	0.24806	-23.5625	0.25391	-23.8875	0.29227	-4.0625	0.48235	-4.0625	0.48837	-4.0625	0.42079	-4.0625	0.46875	-4.0625	0.87805	-4.0625	0.60993	-20.6375	0.22353	-4.0625	0.35814	-18.85	0.21176	-4.0625	0.40212	-4.0625	0.4	-4.0625	0.42866			60.3487	0.12047
-23.4	0.26357	-23.725	0.26146	-24.05	0.29857	-4.225	0.48235	-4.225	0.45349	-4.225	0.42079	-4.225	0.46875	-4.225	0.85772	-4.225	0.57447	-20.8	0.22353	-4.225	0.35814	-19.0125	0.2	-4.225	0.39153	-4.225	0.38462	-4.225	0.40398			60.6519	0.12165
-23.5625	0.27132	-23.8875	0.26816	-24.2125	0.30389	-4.3875	0.47059	-4.3875	0.43023	-4.3875	0.42079	-4.3875	0.4375	-4.3875	0.8374	-4.3875	0.56028	-20.9625	0.21961	-4.3875	0.36744	-19.175	0.2	-4.3875	0.38095	-4.3875	0.37436	-4.3875	0.37442			60.9551	0.12261
-23.725	0.28682	-24.05	0.27397	-24.375	0.29307	-4.55	0.47059	-4.55	0.39535	-4.55	0.42079	-4.55	0.4375	-4.55	0.81707	-4.55	0.56028	-21.125	0.21569	-4.55	0.37209	-19.3375	0.18824	-4.55	0.37037	-4.55	0.3641	-4.55	0.34819
-23.8875	0.29457	-24.2125	0.28209	-24.5375	0.27839	-4.7125	0.45882	-4.7125	0.36047	-4.7125	0.42079	-4.7125	0.40625	-4.7125	0.79675	-4.7125	0.56028	-21.2875	0.21176	-4.7125	0.3814	-19.5	0.18824	-4.7125	0.35979	-4.7125	0.35385	-4.7125	0.34413
-24.05	0.28682	-24.375	0.28846	-24.7	0.26747	-4.875	0.45882	-4.875	0.37209	-4.875	0.42574	-4.875	0.40625	-4.875	0.78049	-4.875	0.56028	-21.45	0.21176	-4.875	0.3907	-19.6625	0.17647	-4.875	0.3545	-4.875	0.34359	-4.875	0.35743
-24.2125	0.27907	-24.5375	0.29417	-24.8625	0.25338	-5.0375	0.45882	-5.0375	0.38372	-5.0375	0.43069	-5.0375	0.40625	-5.0375	0.76016	-5.0375	0.5461	-21.6125	0.20784	-5.0375	0.39535	-19.825	0.17647	-5.0375	0.34921	-5.0375	0.33846	-5.0375	0.38166
-24.375	0.27907	-24.7	0.29988	-25.025	0.24231	-5.2	0.47059	-5.2	0.40698	-5.2	0.43564	-5.2	0.375	-5.2	0.73984	-5.2	0.53191	-21.775	0.20784	-5.2	0.4	-19.9875	0.17647	-5.2	0.34921	-5.2	0.32821	-5.2	0.40574
-24.5375	0.27132	-24.8625	0.28522	-25.1875	0.24018	-5.3625	0.47059	-5.3625	0.4186	-5.3625	0.44059	-5.3625	0.375	-5.3625	0.71951	-5.3625	0.51773	-21.9375	0.20784	-5.3625	0.40465	-20.15	0.17647	-5.3625	0.3545	-5.3625	0.32308	-5.3625	0.42999
-24.7	0.26357	-25.025	0.26948	-25.35	0.236	-5.525	0.48235	-5.525	0.43023	-5.525	0.44554	-5.525	0.34375	-5.525	0.70325	-5.525	0.50355	-22.1	0.20392	-5.525	0.41395	-20.3125	0.17647	-5.525	0.3545	-5.525	0.31282	-5.525	0.45338
-24.8625	0.24806	-25.1875	0.25497	-25.5125	0.23124	-5.6875	0.48235	-5.6875	0.44186	-5.6875	0.4604	-5.6875	0.34375	-5.6875	0.68293	-5.6875	0.48936	-22.2625	0.20392	-5.6875	0.4186	-20.475	0.17647	-5.6875	0.3545	-5.6875	0.31282	-5.6875	0.46913
-25.025	0.23256	-25.35	0.24046	-25.675	0.22607	-5.85	0.49412	-5.85	0.45349	-5.85	0.4703	-5.85	0.34375	-5.85	0.65854	-5.85	0.46099	-22.425	0.20392	-5.85	0.42791	-20.6375	0.17647	-5.85	0.36508	-5.85	0.31795	-5.85	0.46994
-25.1875	0.21705	-25.5125	0.22836	-25.8375	0.22493	-6.0125	0.49412	-6.0125	0.46512	-6.0125	0.48515	-6.0125	0.34375	-6.0125	0.63415	-6.0125	0.43262	-22.5875	0.20392	-6.0125	0.44186	-20.8	0.18824	-6.0125	0.37566	-6.0125	0.31795	-6.0125	0.4716
-25.35	0.20155	-25.675	0.2304	-26	0.23634	-6.175	0.50588	-6.175	0.47674	-6.175	0.49505	-6.175	0.375	-6.175	0.60976	-6.175	0.41135	-22.75	0.20392	-6.175	0.45116	-20.9625	0.18824	-6.175	0.38624	-6.175	0.32308	-6.175	0.47732
-25.5125	0.1938	-25.8375	0.23162	-26.1625	0.24725	-6.3375	0.50588	-6.3375	0.48837	-6.3375	0.5099	-6.3375	0.375	-6.3375	0.58943	-6.3375	0.38298	-22.9125	0.20784	-6.3375	0.46512	-21.125	0.18824	-6.3375	0.39683	-6.3375	0.32308	-6.3375	0.47825
-25.675	0.20155	-26	0.2337	-26.325	0.25716	-6.5	0.51765	-6.5	0.5	-6.5	0.5198	-6.5	0.375	-6.5	0.56504	-6.5	0.35461	-23.075	0.20784	-6.5	0.47907	-21.2875	0.2	-6.5	0.40741	-6.5	0.33333	-6.5	0.47863
-25.8375	0.20155	-26.1625	0.23876	-26.4875	0.26291	-6.6625	0.52941	-6.6625	0.52326	-6.6625	0.53465	-6.6625	0.375	-6.6625	0.53659	-6.6625	0.34043	-23.2375	0.20392	-6.6625	0.49302	-21.45	0.21176	-6.6625	0.42328	-6.6625	0.34872	-6.6625	0.47882
-26	0.2093	-26.325	0.23998	-26.65	0.27169	-6.825	0.55294	-6.825	0.53488	-6.825	0.5495	-6.825	0.375	-6.825	0.5122	-6.825	0.35461	-23.4	0.2	-6.825	0.50698	-21.6125	0.23529	-6.825	0.43915	-6.825	0.35897	-6.825	0.47886
-26.1625	0.21705	-26.4875	0.24688	-26.8125	0.27018	-6.9875	0.56471	-6.9875	0.54651	-6.9875	0.55941	-6.9875	0.40625	-6.9875	0.4878	-6.9875	0.36879	-23.5625	0.19216	-6.9875	0.52093	-21.775	0.25882	-6.9875	0.46032	-6.9875	0.36923	-6.9875	0.47907
-26.325	0.21705	-26.65	0.25325	-26.975	0.26919	-7.15	0.58824	-7.15	0.55814	-7.15	0.56931	-7.15	0.40625	-7.15	0.45935	-7.15	0.38298	-23.725	0.18431	-7.15	0.53488	-21.9375	0.27059	-7.15	0.47619	-7.15	0.38462	-7.15	0.47834
-26.4875	0.22481	-26.8125	0.26137	-27.1375	0.26139	-7.3125	0.6	-7.3125	0.53488	-7.3125	0.57426	-7.3125	0.40625	-7.3125	0.43496	-7.3125	0.39716	-23.8875	0.18039	-7.3125	0.54884	-22.1	0.28235	-7.3125	0.49735	-7.3125	0.38974	-7.3125	0.47125
-26.65	0.23256	-26.975	0.26774	-27.3	0.25564	-7.475	0.6	-7.475	0.52326	-7.475	0.57921	-7.475	0.40625	-7.475	0.41057	-7.475	0.41844	-24.05	0.17255	-7.475	0.53953	-22.2625	0.28235	-7.475	0.49735	-7.475	0.4	-7.475	0.45778
-26.8125	0.24031	-27.1375	0.27345	-27.4625	0.25465	-7.6375	0.61176	-7.6375	0.51163	-7.6375	0.58416	-7.6375	0.40625	-7.6375	0.38618	-7.6375	0.43262	-24.2125	0.16863	-7.6375	0.52558	-22.425	0.28235	-7.6375	0.49735	-7.6375	0.40513	-7.6375	0.4405
-26.975	0.24806	-27.3	0.27226	-27.625	0.25048	-7.8	0.61176	-7.8	0.48837	-7.8	0.58911	-7.8	0.4375	-7.8	0.37398	-7.8	0.44681	-24.375	0.16078	-7.8	0.51628	-22.5875	0.29412	-7.8	0.50265	-7.8	0.41538	-7.8	0.42804
-27.1375	0.24806	-27.4625	0.2692	-27.7875	0.24934	-7.9625	0.62353	-7.9625	0.47674	-7.9625	0.57921	-7.9625	0.4375	-7.9625	0.38211	-7.9625	0.46099	-24.5375	0.15294	-7.9625	0.50233	-22.75	0.28235	-7.9625	0.50265	-7.9625	0.42051	-7.9625	0.41542
-27.3	0.24031	-27.625	0.26404	-27.95	0.24571	-8.125	0.62353	-8.125	0.46512	-8.125	0.56436	-8.125	0.4375	-8.125	0.38211	-8.125	0.46809	-24.7	0.14902	-8.125	0.49302	-22.9125	0.27059	-8.125	0.50265	-8.125	0.41538	-8.125	0.40299
-27.4625	0.24031	-27.7875	0.26041	-28.1125	0.24055	-8.2875	0.6	-8.2875	0.46512	-8.2875	0.54455	-8.2875	0.4375	-8.2875	0.38211	-8.2875	0.46809	-24.8625	0.1451	-8.2875	0.46977	-23.075	0.25882	-8.2875	0.48148	-8.2875	0.41026	-8.2875	0.39057
-27.625	0.23256	-27.95	0.25735	-28.275	0.23942	-8.45	0.58824	-8.45	0.45349	-8.45	0.52475	-8.45	0.4375	-8.45	0.37805	-8.45	0.46809	-25.025	0.14902	-8.45	0.44651	-23.2375	0.24706	-8.45	0.46032	-8.45	0.41026	-8.45	0.37917
-27.7875	0.22481	-28.1125	0.25219	-28.4375	0.24305	-8.6125	0.56471	-8.6125	0.44186	-8.6125	0.5099	-8.6125	0.4375	-8.6125	0.37805	-8.6125	0.46809	-25.1875	0.15294	-8.6125	0.42326	-23.4	0.22353	-8.6125	0.43915	-8.6125	0.40513	-8.6125	0.37156
-27.95	0.22481	-28.275	0.24856	-28.6	0.25184	-8.775	0.55294	-8.775	0.44186	-8.775	0.48515	-8.775	0.4375	-8.775	0.37805	-8.775	0.46809	-25.35	0.15686	-8.775	0.4	-23.5625	0.21176	-8.775	0.41799	-8.775	0.4	-8.775	0.35915
-28.1125	0.22481	-28.4375	0.2434	-28.7625	0.25395	-8.9375	0.52941	-8.9375	0.44186	-8.9375	0.4604	-8.9375	0.4375	-8.9375	0.37805	-8.9375	0.46809	-25.5125	0.16078	-8.9375	0.3814	-23.725	0.2	-8.9375	0.39683	-8.9375	0.38462	-8.9375	0.34606
-28.275	0.22481	-28.6	0.23768	-28.925	0.25758	-9.1	0.50588	-9.1	0.44186	-9.1	0.43069	-9.1	0.4375	-9.1	0.37805	-9.1	0.46099	-25.675	0.16078	-9.1	0.36279	-23.8875	0.2	-9.1	0.37037	-9.1	0.36923	-9.1	0.32923
-28.4375	0.22481	-28.7625	0.23405	-29.0875	0.25856	-9.2625	0.47059	-9.2625	0.45349	-9.2625	0.40594	-9.2625	0.40625	-9.2625	0.37805	-9.2625	0.4539	-25.8375	0.16471	-9.2625	0.34884	-24.05	0.2	-9.2625	0.34921	-9.2625	0.35385	-9.2625	0.31737
-28.6	0.22481	-28.925	0.23581	-29.25	0.25856	-9.425	0.44706	-9.425	0.45349	-9.425	0.37624	-9.425	0.40625	-9.425	0.37805	-9.425	0.44681	-26	0.16863	-9.425	0.33023	-24.2125	0.21176	-9.425	0.32804	-9.425	0.33846	-9.425	0.30536
-28.7625	0.22481	-29.0875	0.23645	-29.4125	0.26273	-9.5875	0.42353	-9.5875	0.44186	-9.5875	0.36139	-9.5875	0.40625	-9.5875	0.37805	-9.5875	0.43972	-26.1625	0.16863	-9.5875	0.31628	-24.375	0.2	-9.5875	0.30159	-9.5875	0.32821	-9.5875	0.29357
-28.925	0.23256	-29.25	0.23645	-29.575	0.26386	-9.75	0.4	-9.75	0.40698	-9.75	0.35644	-9.75	0.40625	-9.75	0.37805	-9.75	0.43262	-26.325	0.17255	-9.75	0.30233	-24.5375	0.2	-9.75	0.28571	-9.75	0.31282	-9.75	0.28287
-29.0875	0.24031	-29.4125	0.23885	-29.7375	0.26385	-9.9125	0.38824	-9.9125	0.37209	-9.9125	0.35149	-9.9125	0.375	-9.9125	0.37805	-9.9125	0.41844	-26.4875	0.16863	-9.9125	0.31163	-24.7	0.18824	-9.9125	0.28042	-9.9125	0.30256	-9.9125	0.27713
-29.25	0.24031	-29.575	0.2419	-29.9	0.26385	-10.075	0.38824	-10.075	0.33721	-10.075	0.34653	-10.075	0.375	-10.075	0.38211	-10.075	0.40426	-26.65	0.16471	-10.075	0.32093	-24.8625	0.17647	-10.075	0.27513	-10.075	0.28718	-10.075	0.27034
-29.4125	0.24806	-29.7375	0.24705	-30.0625	0.26021	-10.2375	0.38824	-10.2375	0.31395	-10.2375	0.33663	-10.2375	0.375	-10.2375	0.38211	-10.2375	0.39716	-26.8125	0.16078	-10.2375	0.33023	-25.025	0.16471	-10.2375	0.26984	-10.2375	0.27692	-10.2375	0.26049
-29.575	0.24806	-29.9	0.25067	-30.225	0.25975	-10.4	0.37647	-10.4	0.30233	-10.4	0.34653	-10.4	0.34375	-10.4	0.38211	-10.4	0.38298	-26.975	0.16078	-10.4	0.33953	-25.1875	0.16471	-10.4	0.26984	-10.4	0.26667	-10.4	0.26028
-29.7375	0.25581	-30.0625	0.25371	-30.3875	0.25989	-10.5625	0.37647	-10.5625	0.32558	-10.5625	0.35644	-10.5625	0.34375	-10.5625	0.37805	-10.5625	0.36879	-27.1375	0.15686	-10.5625	0.34419	-25.35	0.16471	-10.5625	0.26984	-10.5625	0.26667	-10.5625	0.2601
-29.9	0.26357	-30.225	0.26127	-30.55	0.25624	-10.725	0.38824	-10.725	0.33721	-10.725	0.37129	-10.725	0.34375	-10.725	0.37398	-10.725	0.35461	-27.3	0.15686	-10.725	0.34884	-25.5125	0.16471	-10.725	0.28042	-10.725	0.26667	-10.725	0.25918
-30.0625	0.26357	-30.3875	0.25862	-30.7125	0.25109	-10.8875	0.4	-10.8875	0.36047	-10.8875	0.38614	-10.8875	0.3125	-10.8875	0.37805	-10.8875	0.34043	-27.4625	0.15294	-10.8875	0.35349	-25.675	0.16471	-10.8875	0.2963	-10.8875	0.26154	-10.8875	0.25419
-30.225	0.27132	-30.55	0.25289	-30.875	0.24214	-11.05	0.42353	-11.05	0.38372	-11.05	0.39604	-11.05	0.3125	-11.05	0.38618	-11.05	0.32624	-27.625	0.15294	-11.05	0.35814	-25.8375	0.16471	-11.05	0.30688	-11.05	0.26154	-11.05	0.25429
-30.3875	0.27132	-30.7125	0.24716	-31.0375	0.23587	-11.2125	0.43529	-11.2125	0.38372	-11.2125	0.41089	-11.2125	0.3125	-11.2125	0.39024	-11.2125	0.31206	-27.7875	0.16078	-11.2125	0.36279	-26	0.16471	-11.2125	0.31746	-11.2125	0.26154	-11.2125	0.25572
-30.55	0.26357	-30.875	0.24144	-31.2	0.23057	-11.375	0.43529	-11.375	0.37209	-11.375	0.42079	-11.375	0.3125	-11.375	0.39431	-11.375	0.29787	-27.95	0.16471	-11.375	0.36744	-26.1625	0.17647	-11.375	0.32804	-11.375	0.26667	-11.375	0.26231
-30.7125	0.25581	-31.0375	0.23361	-31.3625	0.21745	-11.5375	0.44706	-11.5375	0.36047	-11.5375	0.43069	-11.5375	0.3125	-11.5375	0.39431	-11.5375	0.29078	-28.1125	0.16471	-11.5375	0.36279	-26.325	0.17647	-11.5375	0.33862	-11.5375	0.26667	-11.5375	0.27381
-30.875	0.25581	-31.2	0.22732	-31.525	0.21424	-11.7	0.45882	-11.7	0.34884	-11.7	0.44059	-11.7	0.3125	-11.7	0.39837	-11.7	0.28369	-28.275	0.16471	-11.7	0.35814	-26.4875	0.18824	-11.7	0.34392	-11.7	0.26667	-11.7	0.28496
-31.0375	0.24806	-31.3625	0.2237	-31.6875	0.21841	-11.8625	0.45882	-11.8625	0.33721	-11.8625	0.45545	-11.8625	0.3125	-11.8625	0.40244	-11.8625	0.2766	-28.4375	0.16078	-11.8625	0.35349	-26.65	0.18824	-11.8625	0.3545	-11.8625	0.27179	-11.8625	0.2922
-31.2	0.24806	-31.525	0.21853	-31.85	0.22318	-12.025	0.47059	-12.025	0.33721	-12.025	0.4505	-12.025	0.3125	-12.025	0.40244	-12.025	0.26241	-28.6	0.16078	-12.025	0.34884	-26.8125	0.18824	-12.025	0.35979	-12.025	0.27179	-12.025	0.30431
-31.3625	0.24031	-31.6875	0.2104	-32.0125	0.22833	-12.1875	0.47059	-12.1875	0.34884	-12.1875	0.44554	-12.1875	0.3125	-12.1875	0.39837	-12.1875	0.26241	-28.7625	0.16078	-12.1875	0.34419	-26.975	0.17647	-12.1875	0.36508	-12.1875	0.27692	-12.1875	0.31858
-31.525	0.24031	-31.85	0.20404	-32.175	0.22944	-12.35	0.48235	-12.35	0.34884	-12.35	0.44059	-12.35	0.3125	-12.35	0.39431	-12.35	0.2695	-28.925	0.15686	-12.35	0.34419	-27.1375	0.17647	-12.35	0.37037	-12.35	0.28205	-12.35	0.34335
-31.6875	0.23256	-32.0125	0.20523	-32.3375	0.23361	-12.5125	0.48235	-12.5125	0.34884	-12.5125	0.43564	-12.5125	0.3125	-12.5125	0.39024	-12.5125	0.2695	-29.0875	0.15294	-12.5125	0.34419	-27.3	0.16471	-12.5125	0.37037	-12.5125	0.28718	-12.5125	0.37292
-31.85	0.23256	-32.175	0.21279	-32.5	0.23889	-12.675	0.48235	-12.675	0.36047	-12.675	0.43069	-12.675	0.3125	-12.675	0.38618	-12.675	0.2766	-29.25	0.15294	-12.675	0.33953	-27.4625	0.16471	-12.675	0.37037	-12.675	0.29231	-12.675	0.40248
-32.0125	0.23256	-32.3375	0.21704	-32.6625	0.24417	-12.8375	0.49412	-12.8375	0.37209	-12.8375	0.43069	-12.8375	0.3125	-12.8375	0.37398	-12.8375	0.2766	-29.4125	0.15294	-12.8375	0.33953	-27.625	0.16471	-12.8375	0.37566	-12.8375	0.29231	-12.8375	0.42829
-32.175	0.23256	-32.5	0.22218	-32.825	0.24945	-13	0.49412	-13	0.39535	-13	0.43069	-13	0.3125	-13	0.35366	-13	0.29078	-29.575	0.15294	-13	0.33488	-27.7875	0.16471	-13	0.37037	-13	0.29231	-13	0.43417
-32.3375	0.24031	-32.6625	0.22819	-32.9875	0.25473	-13.1625	0.48235	-13.1625	0.4186	-13.1625	0.42574	-13.1625	0.3125	-13.1625	0.34146	-13.1625	0.31206	-29.7375	0.14902	-13.1625	0.33023	-27.95	0.17647	-13.1625	0.35979	-13.1625	0.28718	-13.1625	0.43991
-32.5	0.24031	-32.825	0.22947	-33.15	0.2595	-13.325	0.48235	-13.325	0.45349	-13.325	0.42574	-13.325	0.3125	-13.325	0.34146	-13.325	0.33333	-29.9	0.1451	-13.325	0.32093	-28.1125	0.17647	-13.325	0.34921	-13.325	0.28718	-13.325	0.44579
-32.6625	0.24031	-32.9875	0.23157	-33.3125	0.26413	-13.4875	0.48235	-13.4875	0.47674	-13.4875	0.42574	-13.4875	0.3125	-13.4875	0.3374	-13.4875	0.35461	-30.0625	0.1451	-13.4875	0.31163	-28.275	0.18824	-13.4875	0.34392	-13.4875	0.28718	-13.4875	0.45152
-32.825	0.24031	-33.15	0.22972	-33.475	0.26876	-13.65	0.47059	-13.65	0.46512	-13.65	0.41089	-13.65	0.3125	-13.65	0.33333	-13.65	0.37589	-30.225	0.1451	-13.65	0.30698	-28.4375	0.17647	-13.65	0.33333	-13.65	0.28718	-13.65	0.4527
-32.9875	0.23256	-33.3125	0.23119	-33.6375	0.2734	-13.8125	0.45882	-13.8125	0.46512	-13.8125	0.40099	-13.8125	0.3125	-13.8125	0.3252	-13.8125	0.38298	-30.3875	0.14902	-13.8125	0.30233	-28.6	0.17647	-13.8125	0.32275	-13.8125	0.28205	-13.8125	0.42996
-33.15	0.23256	-33.475	0.23175	-33.8	0.27803	-13.975	0.44706	-13.975	0.45349	-13.975	0.38614	-13.975	0.3125	-13.975	0.32114	-13.975	0.39007	-30.55	0.15294	-13.975	0.29767	-28.7625	0.17647	-13.975	0.31217	-13.975	0.27692	-13.975	0.41113
-33.3125	0.22481	-33.6375	0.23385	-33.9625	0.28684	-14.1375	0.43529	-14.1375	0.44186	-14.1375	0.37624	-14.1375	0.34375	-14.1375	0.31301	-14.1375	0.39716	-30.7125	0.15294	-14.1375	0.29302	-28.925	0.18824	-14.1375	0.30159	-14.1375	0.27692	-14.1375	0.38858
-33.475	0.22481	-33.8	0.23893	-34.125	0.30042	-14.3	0.41176	-14.3	0.43023	-14.3	0.36139	-14.3	0.34375	-14.3	0.30488	-14.3	0.41135	-30.875	0.15686	-14.3	0.28837	-29.0875	0.18824	-14.3	0.29101	-14.3	0.27179	-14.3	0.37062
-33.6375	0.22481	-33.9625	0.24435	-34.2875	0.31131	-14.4625	0.4	-14.4625	0.4186	-14.4625	0.34653	-14.4625	0.34375	-14.4625	0.30488	-14.4625	0.41844	-31.0375	0.15686	-14.4625	0.28372	-29.25	0.17647	-14.4625	0.28571	-14.4625	0.26667	-14.4625	0.35454
-33.8	0.22481	-34.125	0.24999	-34.45	0.3249	-14.625	0.38824	-14.625	0.39535	-14.625	0.33168	-14.625	0.34375	-14.625	0.30894	-14.625	0.41135	-31.2	0.16078	-14.625	0.28372	-29.4125	0.17647	-14.625	0.26984	-14.625	0.26154	-14.625	0.34815
-33.9625	0.23256	-34.2875	0.2533	-34.6125	0.33579	-14.7875	0.36471	-14.7875	0.38372	-14.7875	0.31683	-14.7875	0.34375	-14.7875	0.31707	-14.7875	0.39716	-31.3625	0.16078	-14.7875	0.27907	-29.575	0.16471	-14.7875	0.25926	-14.7875	0.25641	-14.7875	0.34161
-34.125	0.23256	-34.45	0.2629	-34.775	0.33419	-14.95	0.35294	-14.95	0.37209	-14.95	0.30198	-14.95	0.34375	-14.95	0.32114	-14.95	0.39007	-31.525	0.15686	-14.95	0.27907	-29.7375	0.15294	-14.95	0.24339	-14.95	0.25128	-14.95	0.33525
-34.2875	0.23256	-34.6125	0.27463	-34.9375	0.32955	-15.1125	0.34118	-15.1125	0.34884	-15.1125	0.28713	-15.1125	0.34375	-15.1125	0.3252	-15.1125	0.37589	-31.6875	0.15686	-15.1125	0.27907	-29.9	0.15294	-15.1125	0.22751	-15.1125	0.24103	-15.1125	0.3289
-34.45	0.23256	-34.775	0.28402	-35.1	0.3244	-15.275	0.31765	-15.275	0.34884	-15.275	0.29208	-15.275	0.34375	-15.275	0.3252	-15.275	0.36879	-31.85	0.15294	-15.275	0.27442	-30.0625	0.16471	-15.275	0.21693	-15.275	0.2359	-15.275	0.3245
-34.6125	0.23256	-34.9375	0.29489	-35.2625	0.31963	-15.4375	0.31765	-15.4375	0.34884	-15.4375	0.29703	-15.4375	0.34375	-15.4375	0.32114	-15.4375	0.35461	-32.0125	0.15294	-15.4375	0.27907	-30.225	0.16471	-15.4375	0.21693	-15.4375	0.23077	-15.4375	0.33019
-34.775	0.23256	-35.1	0.30421	-35.425	0.31498	-15.6	0.32941	-15.6	0.33721	-15.6	0.30198	-15.6	0.34375	-15.6	0.31707	-15.6	0.33333	-32.175	0.15686	-15.6	0.28372	-30.3875	0.17647	-15.6	0.21693	-15.6	0.22564	-15.6	0.33587
-34.9375	0.23256	-35.2625	0.30603	-35.5875	0.314	-15.7625	0.32941	-15.7625	0.33721	-15.7625	0.30693	-15.7625	0.3125	-15.7625	0.31301	-15.7625	0.31915	-32.3375	0.16471	-15.7625	0.28837	-30.55	0.18824	-15.7625	0.22222	-15.7625	0.21538	-15.7625	0.34063
-35.1	0.23256	-35.425	0.3015	-35.75	0.314	-15.925	0.34118	-15.925	0.33721	-15.925	0.31188	-15.925	0.3125	-15.925	0.30488	-15.925	0.29787	-32.5	0.16863	-15.925	0.29302	-30.7125	0.18824	-15.925	0.22751	-15.925	0.21026	-15.925	0.3416
-35.2625	0.23256	-35.5875	0.3003	-35.9125	0.3135	-16.0875	0.34118	-16.0875	0.34884	-16.0875	0.32673	-16.0875	0.3125	-16.0875	0.30894	-16.0875	0.28369	-32.6625	0.17647	-16.0875	0.29767	-30.875	0.17647	-16.0875	0.2328	-16.0875	0.21538	-16.0875	0.34851
-35.425	0.23256	-35.75	0.29577	-36.075	0.31337	-16.25	0.35294	-16.25	0.36047	-16.25	0.33663	-16.25	0.3125	-16.25	0.30894	-16.25	0.29078	-32.825	0.18039	-16.25	0.29302	-31.0375	0.17647	-16.25	0.24339	-16.25	0.22051	-16.25	0.35958
-35.5875	0.22481	-35.9125	0.29457	-36.2375	0.31337	-16.4125	0.36471	-16.4125	0.38372	-16.4125	0.34653	-16.4125	0.3125	-16.4125	0.31301	-16.4125	0.29787	-32.9875	0.17647	-16.4125	0.28372	-31.2	0.17647	-16.4125	0.25926	-16.4125	0.22564	-16.4125	0.36576
-35.75	0.22481	-36.075	0.29216	-36.4	0.32122	-16.575	0.36471	-16.575	0.39535	-16.575	0.35644	-16.575	0.28125	-16.575	0.31707	-16.575	0.30496	-33.15	0.17255	-16.575	0.27907	-31.3625	0.18824	-16.575	0.27513	-16.575	0.23077	-16.575	0.37208
-35.9125	0.22481	-36.2375	0.28911	-36.5625	0.32328	-16.7375	0.37647	-16.7375	0.40698	-16.7375	0.36634	-16.7375	0.28125	-16.7375	0.32114	-16.7375	0.30496	-33.3125	0.16863	-16.7375	0.27442	-31.525	0.18824	-16.7375	0.29101	-16.7375	0.2359	-16.7375	0.37822
-36.075	0.22481	-36.4	0.28607	-36.725	0.32328	-16.9	0.38824	-16.9	0.40698	-16.9	0.36139	-16.9	0.28125	-16.9	0.32114	-16.9	0.31206	-33.475	0.16471	-16.9	0.26512	-31.6875	0.17647	-16.9	0.30688	-16.9	0.24103	-16.9	0.38338
-36.2375	0.22481	-36.5625	0.28543	-36.8875	0.33113	-17.0625	0.38824	-17.0625	0.40698	-17.0625	0.35644	-17.0625	0.28125	-17.0625	0.32114	-17.0625	0.32624	-33.6375	0.15686	-17.0625	0.26047	-31.85	0.16471	-17.0625	0.30159	-17.0625	0.24615	-17.0625	0.3836
-36.4	0.22481	-36.725	0.28302	-37.05	0.3332	-17.225	0.37647	-17.225	0.39535	-17.225	0.35149	-17.225	0.28125	-17.225	0.32114	-17.225	0.34043	-33.8	0.15294	-17.225	0.26047	-32.0125	0.15294	-17.225	0.29101	-17.225	0.24615	-17.225	0.38383
-36.5625	0.22481	-36.8875	0.28692	-37.2125	0.32951	-17.3875	0.37647	-17.3875	0.39535	-17.3875	0.35149	-17.3875	0.3125	-17.3875	0.32114	-17.3875	0.35461	-33.9625	0.14902	-17.3875	0.25581	-32.175	0.15294	-17.3875	0.28042	-17.3875	0.25128	-17.3875	0.38405
-36.725	0.22481	-37.05	0.2905	-37.375	0.32854	-17.55	0.36471	-17.55	0.39535	-17.55	0.34158	-17.55	0.3125	-17.55	0.32114	-17.55	0.36879	-34.125	0.14118	-17.55	0.25581	-32.3375	0.15294	-17.55	0.27513	-17.55	0.25641	-17.55	0.3842
-36.8875	0.22481	-37.2125	0.29566	-37.5375	0.32902	-17.7125	0.36471	-17.7125	0.37209	-17.7125	0.32178	-17.7125	0.3125	-17.7125	0.32114	-17.7125	0.38298	-34.2875	0.13725	-17.7125	0.25116	-32.5	0.14118	-17.7125	0.26455	-17.7125	0.25128	-17.7125	0.38299
-37.05	0.22481	-37.375	0.30137	-37.7	0.32546	-17.875	0.34118	-17.875	0.36047	-17.875	0.30198	-17.875	0.3125	-17.875	0.3252	-17.875	0.39716	-34.45	0.13725	-17.875	0.25581	-32.6625	0.14118	-17.875	0.25397	-17.875	0.24615	-17.875	0.3778
-37.2125	0.23256	-37.5375	0.30497	-37.8625	0.32032	-18.0375	0.31765	-18.0375	0.33721	-18.0375	0.28218	-18.0375	0.3125	-18.0375	0.32927	-18.0375	0.41135	-34.6125	0.13725	-18.0375	0.25581	-32.825	0.14118	-18.0375	0.24339	-18.0375	0.2359	-18.0375	0.37734
-37.375	0.23256	-37.7	0.30559	-38.025	0.31136	-18.2	0.30588	-18.2	0.32558	-18.2	0.26238	-18.2	0.3125	-18.2	0.32927	-18.2	0.41844	-34.775	0.14118	-18.2	0.26047	-32.9875	0.14118	-18.2	0.22751	-18.2	0.23077	-18.2	0.37593
-37.5375	0.23256	-37.8625	0.30558	-38.1875	0.30513	-18.3625	0.28235	-18.3625	0.31395	-18.3625	0.25248	-18.3625	0.3125	-18.3625	0.33333	-18.3625	0.43262	-34.9375	0.1451	-18.3625	0.26047	-33.15	0.14118	-18.3625	0.21693	-18.3625	0.22564	-18.3625	0.36884
-37.7	0.22481	-38.025	0.30345	-38.35	0.29569	-18.525	0.27059	-18.525	0.31395	-18.525	0.25743	-18.525	0.3125	-18.525	0.3374	-18.525	0.43972	-35.1	0.14902	-18.525	0.26512	-33.3125	0.14118	-18.525	0.20635	-18.525	0.22051	-18.525	0.35605
-37.8625	0.22481	-38.1875	0.30289	-38.5125	0.28564	-18.6875	0.28235	-18.6875	0.31395	-18.6875	0.26238	-18.6875	0.3125	-18.6875	0.34146	-18.6875	0.44681	-35.2625	0.14902	-18.6875	0.26512	-33.475	0.14118	-18.6875	0.21164	-18.6875	0.21538	-18.6875	0.33858
-38.025	0.22481	-38.35	0.29835	-38.675	0.27941	-18.85	0.28235	-18.85	0.30233	-18.85	0.26733	-18.85	0.3125	-18.85	0.34553	-18.85	0.44681	-35.425	0.14902	-18.85	0.26512	-33.6375	0.14118	-18.85	0.21693	-18.85	0.20513	-18.85	0.32126
-38.1875	0.21705	-38.5125	0.29262	-38.8375	0.27832	-19.0125	0.29412	-19.0125	0.30233	-19.0125	0.27228	-19.0125	0.28125	-19.0125	0.34959	-19.0125	0.4539	-35.5875	0.15294	-19.0125	0.26977	-33.8	0.14118	-19.0125	0.22222	-19.0125	0.2	-19.0125	0.30379
-38.35	0.21705	-38.675	0.2869	-39	0.27832	-19.175	0.30588	-19.175	0.30233	-19.175	0.27723	-19.175	0.28125	-19.175	0.35366	-19.175	0.46099	-35.75	0.15294	-19.175	0.26977	-33.9625	0.14118	-19.175	0.22751	-19.175	0.19487	-19.175	0.28647
-38.5125	0.2093	-38.8375	0.27664	-39.1625	0.27462	-19.3375	0.30588	-19.3375	0.31395	-19.3375	0.28218	-19.3375	0.28125	-19.3375	0.34959	-19.3375	0.4539	-35.9125	0.15294	-19.3375	0.26977	-34.125	0.14118	-19.3375	0.2328	-19.3375	0.19487	-19.3375	0.26993
-38.675	0.20155	-39	0.26973	-39.325	0.27366	-19.5	0.30588	-19.5	0.31395	-19.5	0.28713	-19.5	0.28125	-19.5	0.34553	-19.5	0.43972	-36.075	0.15294	-19.5	0.26977	-34.2875	0.14118	-19.5	0.2328	-19.5	0.18974	-19.5	0.25717
-38.8375	0.1938	-39.1625	0.264	-39.4875	0.26948	-19.6625	0.30588	-19.6625	0.32558	-19.6625	0.29208	-19.6625	0.28125	-19.6625	0.3374	-19.6625	0.42553	-36.2375	0.15294	-19.6625	0.26977	-34.45	0.14118	-19.6625	0.2328	-19.6625	0.18974	-19.6625	0.23994
-39	0.18605	-39.325	0.26041	-39.65	0.26053	-19.825	0.30588	-19.825	0.33721	-19.825	0.29703	-19.825	0.28125	-19.825	0.33333	-19.825	0.41135	-36.4	0.14902	-19.825	0.26512	-34.6125	0.14118	-19.825	0.22751	-19.825	0.18462	-19.825	0.22386
-39.1625	0.18605	-39.4875	0.26191	-39.8125	0.25061	-19.9875	0.30588	-19.9875	0.33721	-19.9875	0.30198	-19.9875	0.28125	-19.9875	0.32927	-19.9875	0.39716	-36.5625	0.14902	-19.9875	0.26512	-34.775	0.14118	-19.9875	0.22751	-19.9875	0.18462	-19.9875	0.21343
-39.325	0.18605	-39.65	0.26246	-39.975	0.24069	-20.15	0.30588	-20.15	0.34884	-20.15	0.29703	-20.15	0.28125	-20.15	0.31707	-20.15	0.38298	-36.725	0.14902	-20.15	0.26512	-34.9375	0.14118	-20.15	0.22751	-20.15	0.18462	-20.15	0.20845
-39.4875	0.18605	-39.8125	0.26005	-40.1375	0.23077	-20.3125	0.30588	-20.3125	0.34884	-20.3125	0.29703	-20.3125	0.28125	-20.3125	0.30894	-20.3125	0.36879	-36.8875	0.1451	-20.3125	0.25581	-35.1	0.14118	-20.3125	0.22751	-20.3125	0.18462	-20.3125	0.20899
-39.65	0.18605	-39.975	0.25488	-40.3	0.22455	-20.475	0.30588	-20.475	0.34884	-20.475	0.29703	-20.475	0.25	-20.475	0.30081	-20.475	0.35461	-37.05	0.14118	-20.475	0.25116	-35.2625	0.14118	-20.475	0.22222	-20.475	0.18462	-20.475	0.21448
-39.8125	0.18605	-40.1375	0.24675	-40.4625	0.21559	-20.6375	0.30588	-20.6375	0.36047	-20.6375	0.29208	-20.6375	0.25	-20.6375	0.29675	-20.6375	0.34043	-37.2125	0.13725	-20.6375	0.24186	-35.425	0.14118	-20.6375	0.22222	-20.6375	0.18462	-20.6375	0.2202
-39.975	0.17829	-40.3	0.23586	-40.625	0.20567	-20.8	0.30588	-20.8	0.36047	-20.8	0.28713	-20.8	0.25	-20.8	0.30081	-20.8	0.32624	-37.375	0.13333	-20.8	0.23721	-35.5875	0.14118	-20.8	0.21693	-20.8	0.18462	-20.8	0.22405
-40.1375	0.17054	-40.4625	0.22656	-40.7875	0.19945	-20.9625	0.30588	-20.9625	0.34884	-20.9625	0.28218	-20.9625	0.25	-20.9625	0.30488	-20.9625	0.31915	-37.5375	0.13333	-20.9625	0.23256	-35.75	0.14118	-20.9625	0.21693	-20.9625	0.18462	-20.9625	0.21883
-40.3	0.16279	-40.625	0.21807	-40.95	0.1905	-21.125	0.29412	-21.125	0.34884	-21.125	0.27723	-21.125	0.25	-21.125	0.31301	-21.125	0.32624	-37.7	0.12941	-21.125	0.22791	-35.9125	0.14118	-21.125	0.21693	-21.125	0.18462	-21.125	0.21923
-40.4625	0.15504	-40.7875	0.20939	-41.1125	0.18475	-21.2875	0.29412	-21.2875	0.34884	-21.2875	0.27228	-21.2875	0.25	-21.2875	0.31707	-21.2875	0.33333	-37.8625	0.12549	-21.2875	0.22791	-36.075	0.14118	-21.2875	0.21693	-21.2875	0.18462	-21.2875	0.22584
-40.625	0.13953	-40.95	0.20518	-41.275	0.17591	-21.45	0.29412	-21.45	0.33721	-21.45	0.26238	-21.45	0.25	-21.45	0.32114	-21.45	0.33333	-38.025	0.12941	-21.45	0.22791	-36.2375	0.14118	-21.45	0.22222	-21.45	0.18462	-21.45	0.23602
-40.7875	0.13953	-41.1125	0.20001	-41.4375	0.17016	-21.6125	0.28235	-21.6125	0.33721	-21.6125	0.25743	-21.6125	0.25	-21.6125	0.3252	-21.6125	0.34043	-38.1875	0.13333	-21.6125	0.22326	-36.4	0.14118	-21.6125	0.22222	-21.6125	0.18462	-21.6125	0.23974
-40.95	0.13953	-41.275	0.19428	-41.6	0.16549	-21.775	0.28235	-21.775	0.32558	-21.775	0.25248	-21.775	0.25	-21.775	0.31707	-21.775	0.34752	-38.35	0.13725	-21.775	0.22326	-36.5625	0.14118	-21.775	0.21693	-21.775	0.18974	-21.775	0.235
-41.1125	0.13178	-41.4375	0.18856	-41.7625	0.15665	-21.9375	0.27059	-21.9375	0.31395	-21.9375	0.24257	-21.9375	0.25	-21.9375	0.30894	-21.9375	0.35461	-38.5125	0.13725	-21.9375	0.22326	-36.725	0.15294	-21.9375	0.20635	-21.9375	0.18974	-21.9375	0.2348
-41.275	0.13178	-41.6	0.18284	-41.925	0.1546	-22.1	0.25882	-22.1	0.31395	-22.1	0.23762	-22.1	0.28125	-22.1	0.30081	-22.1	0.3617	-38.675	0.13725	-22.1	0.22326	-36.8875	0.15294	-22.1	0.19577	-22.1	0.19487	-22.1	0.2348
-41.4375	0.13178	-41.7625	0.17471	-42.0875	0.15043	-22.2625	0.24706	-22.2625	0.30233	-22.2625	0.22772	-22.2625	0.28125	-22.2625	0.29268	-22.2625	0.36879	-38.8375	0.13333	-22.2625	0.22791	-37.05	0.15294	-22.2625	0.18519	-22.2625	0.2	-22.2625	0.23479
-41.6	0.12403	-41.925	0.16837	-42.25	0.14935	-22.425	0.23529	-22.425	0.30233	-22.425	0.22772	-22.425	0.28125	-22.425	0.28862	-22.425	0.38298	-39	0.13333	-22.425	0.22791	-37.2125	0.15294	-22.425	0.16931	-22.425	0.2	-22.425	0.23278
-41.7625	0.12403	-42.0875	0.1605	-42.4125	0.14518	-22.5875	0.23529	-22.5875	0.2907	-22.5875	0.23267	-22.5875	0.28125	-22.5875	0.28049	-22.5875	0.36879	-39.1625	0.13333	-22.5875	0.23256	-37.375	0.14118	-22.5875	0.16402	-22.5875	0.19487	-22.5875	0.22024
-41.925	0.11628	-42.25	0.15182	-42.575	0.1441	-22.75	0.24706	-22.75	0.27907	-22.75	0.23762	-22.75	0.28125	-22.75	0.28455	-22.75	0.35461	-39.325	0.12941	-22.75	0.23721	-37.5375	0.14118	-22.75	0.16931	-22.75	0.19487	-22.75	0.20416
-42.0875	0.10853	-42.4125	0.14548	-42.7375	0.1441	-22.9125	0.24706	-22.9125	0.27907	-22.9125	0.23762	-22.9125	0.28125	-22.9125	0.28862	-22.9125	0.33333	-39.4875	0.12549	-22.9125	0.24186	-37.7	0.14118	-22.9125	0.1746	-22.9125	0.18974	-22.9125	0.19262
-42.25	0.10078	-42.575	0.1419	-42.9	0.14039	-23.075	0.24706	-23.075	0.26744	-23.075	0.24257	-23.075	0.28125	-23.075	0.28862	-23.075	0.31915	-39.65	0.12549	-23.075	0.24651	-37.8625	0.14118	-23.075	0.17989	-23.075	0.18462	-23.075	0.18425
-42.4125	0.10078	-42.7375	0.13673	-43.0625	0.13526	-23.2375	0.25882	-23.2375	0.27907	-23.2375	0.24257	-23.2375	0.28125	-23.2375	0.29268	-23.2375	0.29787	-39.8125	0.12157	-23.2375	0.25116	-38.025	0.14118	-23.2375	0.18519	-23.2375	0.18462	-23.2375	0.18888
-42.575	0.10078	-42.9	0.13315	-43.225	0.13047	-23.4	0.25882	-23.4	0.2907	-23.4	0.24752	-23.4	0.28125	-23.4	0.30081	-23.4	0.29078	-39.975	0.11765	-23.4	0.25116	-38.1875	0.14118	-23.4	0.19048	-23.4	0.18462	-23.4	0.18873
-42.7375	0.09302	-43.0625	0.12798	-43.3875	0.12951	-23.5625	0.25882	-23.5625	0.30233	-23.5625	0.24752	-23.5625	0.28125	-23.5625	0.30488	-23.5625	0.2766	-40.1375	0.11765	-23.5625	0.24651	-38.35	0.14118	-23.5625	0.19577	-23.5625	0.18462	-23.5625	0.18992
-42.9	0.09302	-43.225	0.1244	-43.55	0.12534	-23.725	0.27059	-23.725	0.32558	-23.725	0.25248	-23.725	0.25	-23.725	0.30894	-23.725	0.2695	-40.3	0.11765	-23.725	0.23721	-38.5125	0.14118	-23.725	0.20106	-23.725	0.18462	-23.725	0.19464
-43.0625	0.09302	-43.3875	0.12164	-43.7125	0.12054	-23.8875	0.27059	-23.8875	0.33721	-23.8875	0.25248	-23.8875	0.25	-23.8875	0.31301	-23.8875	0.26241	-40.4625	0.12157	-23.8875	0.23256	-38.675	0.14118	-23.8875	0.20635	-23.8875	0.18462	-23.8875	0.19588
-43.225	0.09302	-43.55	0.11868	-43.875	0.11542	-24.05	0.27059	-24.05	0.32558	-24.05	0.24257	-24.05	0.25	-24.05	0.31301	-24.05	0.24823	-40.625	0.12157	-24.05	0.22791	-38.8375	0.14118	-24.05	0.21164	-24.05	0.18462	-24.05	0.1997
-43.3875	0.09302	-43.7125	0.11591	-44.0375	0.11062	-24.2125	0.27059	-24.2125	0.31395	-24.2125	0.22772	-24.2125	0.25	-24.2125	0.30488	-24.2125	0.25532	-40.7875	0.12157	-24.2125	0.22326	-39	0.14118	-24.2125	0.21164	-24.2125	0.18974	-24.2125	0.19588
-43.55	0.08527	-43.875	0.11295	-44.2	0.10549	-24.375	0.25882	-24.375	0.30233	-24.375	0.21782	-24.375	0.25	-24.375	0.29675	-24.375	0.26241	-40.95	0.12157	-24.375	0.2186	-39.1625	0.14118	-24.375	0.20635	-24.375	0.19487	-24.375	0.20179
-43.7125	0.08527	-44.0375	0.10778	-44.3625	0.10442	-24.5375	0.24706	-24.5375	0.2907	-24.5375	0.20297	-24.5375	0.21875	-24.5375	0.28455	-24.5375	0.2695	-41.1125	0.12157	-24.5375	0.2186	-39.325	0.15294	-24.5375	0.20106	-24.5375	0.2	-24.5375	0.2077
-43.875	0.08527	-44.2	0.10447	-44.525	0.10442	-24.7	0.24706	-24.7	0.27907	-24.7	0.19307	-24.7	0.21875	-24.7	0.27642	-24.7	0.2766	-41.275	0.12157	-24.7	0.2186	-39.4875	0.15294	-24.7	0.19577	-24.7	0.20513	-24.7	0.21362
-44.0375	0.08527	-44.3625	0.10151	-44.6875	0.09653	-24.8625	0.23529	-24.8625	0.26744	-24.8625	0.19307	-24.8625	0.21875	-24.8625	0.26829	-24.8625	0.28369	-41.4375	0.12157	-24.8625	0.21395	-39.65	0.15294	-24.8625	0.18519	-24.8625	0.20513	-24.8625	0.21743
-44.2	0.07752	-44.525	0.09874	-44.85	0.0945	-25.025	0.22353	-25.025	0.25581	-25.025	0.19307	-25.025	0.21875	-25.025	0.26423	-25.025	0.28369	-41.6	0.12157	-25.025	0.2186	-39.8125	0.15294	-25.025	0.17989	-25.025	0.2	-25.025	0.21257
-44.3625	0.07752	-44.6875	0.09363	-45.0125	0.0945	-25.1875	0.22353	-25.1875	0.24419	-25.1875	0.19802	-25.1875	0.25	-25.1875	0.2561	-25.1875	0.28369	-41.7625	0.11373	-25.1875	0.22791	-39.975	0.14118	-25.1875	0.17989	-25.1875	0.19487	-25.1875	0.21152
-44.525	0.06977	-44.85	0.09247	-45.175	0.0945	-25.35	0.21176	-25.35	0.23256	-25.35	0.19802	-25.35	0.25	-25.35	0.25203	-25.35	0.29078	-41.925	0.10588	-25.35	0.23256	-40.1375	0.15294	-25.35	0.1746	-25.35	0.19487	-25.35	0.2056
-44.6875	0.06977	-45.0125	0.09462	-45.3375	0.09823	-25.5125	0.21176	-25.5125	0.22093	-25.5125	0.19802	-25.5125	0.28125	-25.5125	0.24797	-25.5125	0.29078	-42.0875	0.10196	-25.5125	0.24186	-40.3	0.15294	-25.5125	0.16931	-25.5125	0.18974	-25.5125	0.20074
-44.85	0.06977	-45.175	0.09517	-45.5	0.10335	-25.675	0.2	-25.675	0.23256	-25.675	0.21287	-25.675	0.28125	-25.675	0.2439	-25.675	0.29078	-42.25	0.09804	-25.675	0.25116	-40.4625	0.14118	-25.675	0.16402	-25.675	0.18974	-25.675	0.19969
-45.0125	0.06977	-45.3375	0.09732	-45.6625	0.10815	-25.8375	0.21176	-25.8375	0.24419	-25.8375	0.22772	-25.8375	0.28125	-25.8375	0.2439	-25.8375	0.28369	-42.4125	0.09804	-25.8375	0.25581	-40.625	0.14118	-25.8375	0.16931	-25.8375	0.18462	-25.8375	0.19483
-45.175	0.06202	-45.5	0.09786	-45.825	0.1091	-26	0.21176	-26	0.24419	-26	0.24257	-26	0.25	-26	0.23984	-26	0.2766	-42.575	0.09804	-26	0.25581	-40.7875	0.14118	-26	0.1746	-26	0.18462	-26	0.19479
-45.3375	0.06202	-45.6625	0.09546	-45.9875	0.10537	-26.1625	0.22353	-26.1625	0.25581	-26.1625	0.25743	-26.1625	0.25	-26.1625	0.23984	-26.1625	0.2766	-42.7375	0.09804	-26.1625	0.26047	-40.95	0.14118	-26.1625	0.18519	-26.1625	0.17949	-26.1625	0.19357
-45.5	0.06202	-45.825	0.09269	-46.15	0.10442	-26.325	0.22353	-26.325	0.26744	-26.325	0.26733	-26.325	0.21875	-26.325	0.23984	-26.325	0.2695	-42.9	0.09412	-26.325	0.26512	-41.1125	0.14118	-26.325	0.19048	-26.325	0.17949	-26.325	0.18896
-45.6625	0.06202	-45.9875	0.08973	-46.3125	0.09651	-26.4875	0.23529	-26.4875	0.26744	-26.4875	0.26238	-26.4875	0.21875	-26.4875	0.2439	-26.4875	0.26241	-43.0625	0.09412	-26.4875	0.26977	-41.275	0.14118	-26.4875	0.20106	-26.4875	0.17949	-26.4875	0.18921
-45.825	0.06202	-46.15	0.08456	-46.475	0.09076	-26.65	0.23529	-26.65	0.26744	-26.65	0.25743	-26.65	0.21875	-26.65	0.24797	-26.65	0.25532	-43.225	0.09412	-26.65	0.26977	-41.4375	0.14118	-26.65	0.20106	-26.65	0.17949	-26.65	0.18945
-45.9875	0.06202	-46.3125	0.0834	-46.6375	0.08981	-26.8125	0.22353	-26.8125	0.27907	-26.8125	0.25248	-26.8125	0.21875	-26.8125	0.2561	-26.8125	0.24113	-43.3875	0.0902	-26.8125	0.26512	-41.6	0.14118	-26.8125	0.20106	-26.8125	0.18462	-26.8125	0.19073
-46.15	0.06202	-46.475	0.08099	-46.8	0.08981	-26.975	0.22353	-26.975	0.27907	-26.975	0.25248	-26.975	0.21875	-26.975	0.26016	-26.975	0.23404	-43.55	0.0902	-26.975	0.26512	-41.7625	0.14118	-26.975	0.19577	-26.975	0.18462	-26.975	0.19561
-46.3125	0.06202	-46.6375	0.07822	-46.9625	0.08564	-27.1375	0.21176	-27.1375	0.27907	-27.1375	0.24752	-27.1375	0.21875	-27.1375	0.26829	-27.1375	0.22695	-43.7125	0.08627	-27.1375	0.26047	-41.925	0.14118	-27.1375	0.19577	-27.1375	0.18462	-27.1375	0.19577
-46.475	0.06202	-46.8	0.07527	-47.125	0.08832	-27.3	0.21176	-27.3	0.27907	-27.3	0.24257	-27.3	0.21875	-27.3	0.27642	-27.3	0.21986	-43.875	0.0902	-27.3	0.26047	-42.0875	0.14118	-27.3	0.19577	-27.3	0.18974	-27.3	0.1945
-46.6375	0.06202	-46.9625	0.0701	-47.2875	0.0851	-27.4625	0.21176	-27.4625	0.27907	-27.4625	0.23762	-27.4625	0.21875	-27.4625	0.28862	-27.4625	0.21986	-44.0375	0.09412	-27.4625	0.26047	-42.25	0.14118	-27.4625	0.19577	-27.4625	0.18974	-27.4625	0.18961
-46.8	0.06202	-47.125	0.06894	-47.45	0.08404	-27.625	0.21176	-27.625	0.26744	-27.625	0.23267	-27.625	0.21875	-27.625	0.29675	-27.625	0.21986	-44.2	0.09804	-27.625	0.26512	-42.4125	0.14118	-27.625	0.20106	-27.625	0.19487	-27.625	0.18834
-46.9625	0.06202	-47.2875	0.06678	-47.6125	0.08404	-27.7875	0.2	-27.7875	0.26744	-27.7875	0.22772	-27.7875	0.25	-27.7875	0.30894	-27.7875	0.22695	-44.3625	0.09804	-27.7875	0.26512	-42.575	0.14118	-27.7875	0.20106	-27.7875	0.19487	-27.7875	0.18355
-47.125	0.06202	-47.45	0.06623	-47.775	0.08404	-27.95	0.2	-27.95	0.26744	-27.95	0.22277	-27.95	0.25	-27.95	0.31707	-27.95	0.22695	-44.525	0.10196	-27.95	0.26977	-42.7375	0.14118	-27.95	0.20635	-27.95	0.2	-27.95	0.18371
-47.2875	0.06202	-47.6125	0.06383	-47.9375	0.0803	-28.1125	0.2	-28.1125	0.26744	-28.1125	0.22772	-28.1125	0.25	-28.1125	0.32114	-28.1125	0.22695	-44.6875	0.10588	-28.1125	0.26977	-42.9	0.14118	-28.1125	0.20635	-28.1125	0.19487	-28.1125	0.18345
-47.45	0.06202	-47.775	0.06106	-48.1	0.07935	-28.275	0.2	-28.275	0.26744	-28.275	0.23267	-28.275	0.25	-28.275	0.32114	-28.275	0.23404	-44.85	0.10588	-28.275	0.27907	-43.0625	0.14118	-28.275	0.20106	-28.275	0.19487	-28.275	0.18425
-47.6125	0.06202	-47.9375	0.06051	-48.2625	0.07935	-28.4375	0.2	-28.4375	0.25581	-28.4375	0.23762	-28.4375	0.25	-28.4375	0.32114	-28.4375	0.24113	-45.0125	0.10196	-28.4375	0.28837	-43.225	0.14118	-28.4375	0.20106	-28.4375	0.18974	-28.4375	0.18866
-47.775	0.06202	-48.1	0.06051	-48.425	0.07143	-28.6	0.21176	-28.6	0.25581	-28.6	0.24257	-28.6	0.25	-28.6	0.32114	-28.6	0.24823	-45.175	0.10196	-28.6	0.29302	-43.3875	0.14118	-28.6	0.19577	-28.6	0.18974	-28.6	0.1898
-47.9375	0.06202	-48.2625	0.06051	-48.5875	0.06943	-28.7625	0.21176	-28.7625	0.25581	-28.7625	0.24752	-28.7625	0.25	-28.7625	0.32114	-28.7625	0.24823	-45.3375	0.10196	-28.7625	0.30233	-43.55	0.14118	-28.7625	0.19577	-28.7625	0.18462	-28.7625	0.19487
-48.1	0.06202	-48.425	0.0581	-48.75	0.06943	-28.925	0.21176	-28.925	0.26744	-28.925	0.25248	-28.925	0.25	-28.925	0.30894	-28.925	0.25532	-45.5	0.09804	-28.925	0.31163	-43.7125	0.12941	-28.925	0.19048	-28.925	0.17949	-28.925	0.19508
-48.2625	0.06202	-48.5875	0.0575	-48.9125	0.07735	-29.0875	0.21176	-29.0875	0.26744	-29.0875	0.25248	-29.0875	0.25	-29.0875	0.29675	-29.0875	0.25532	-45.6625	0.09412	-29.0875	0.30233	-43.875	0.12941	-29.0875	0.19048	-29.0875	0.17949	-29.0875	0.19403
-48.425	0.06202	-48.75	0.0575	-49.075	0.07935	-29.25	0.21176	-29.25	0.27907	-29.25	0.25743	-29.25	0.25	-29.25	0.28455	-29.25	0.25532	-45.825	0.0902	-29.25	0.29767	-44.0375	0.12941	-29.25	0.19048	-29.25	0.17436	-29.25	0.18942
-48.5875	0.06202	-48.9125	0.05749	-49.2375	0.0756	-29.4125	0.22353	-29.4125	0.2907	-29.4125	0.26238	-29.4125	0.21875	-29.4125	0.28049	-29.4125	0.24823	-45.9875	0.08627	-29.4125	0.28837	-44.2	0.12941	-29.4125	0.19577	-29.4125	0.17436	-29.4125	0.19046
-48.75	0.06202	-49.075	0.05749	-49.4	0.07465	-29.575	0.22353	-29.575	0.2907	-29.575	0.25743	-29.575	0.21875	-29.575	0.28049	-29.575	0.24823	-46.15	0.08627	-29.575	0.27907	-44.3625	0.12941	-29.575	0.19577	-29.575	0.16923	-29.575	0.19508
-48.9125	0.06202	-49.2375	0.05509	-49.5625	0.07048	-29.7375	0.22353	-29.7375	0.2907	-29.7375	0.25248	-29.7375	0.21875	-29.7375	0.28049	-29.7375	0.24823	-46.3125	0.08627	-29.7375	0.27442	-44.525	0.12941	-29.7375	0.19577	-29.7375	0.16923	-29.7375	0.19398
-49.075	0.06202	-49.4	0.05665	-49.725	0.07735	-29.9	0.22353	-29.9	0.2907	-29.9	0.24257	-29.9	0.21875	-29.9	0.28049	-29.9	0.24113	-46.475	0.08235	-29.9	0.26512	-44.6875	0.14118	-29.9	0.19048	-29.9	0.16923	-29.9	0.18916
-49.2375	0.06202	-49.5625	0.05719	-49.8875	0.07935	-30.0625	0.22353	-30.0625	0.30233	-30.0625	0.23762	-30.0625	0.21875	-30.0625	0.28049	-30.0625	0.23404	-46.6375	0.07451	-30.0625	0.25581	-44.85	0.14118	-30.0625	0.18519	-30.0625	0.16923	-30.0625	0.18912
-49.4	0.06202	-49.725	0.05262	-50.05	0.07142	-30.225	0.23529	-30.225	0.30233	-30.225	0.23267	-30.225	0.21875	-30.225	0.28049	-30.225	0.22695	-46.8	0.07451	-30.225	0.24651	-45.0125	0.14118	-30.225	0.17989	-30.225	0.16923	-30.225	0.19001
-49.5625	0.06202	-49.8875	0.05148	-50.2125	0.06943	-30.3875	0.23529	-30.3875	0.30233	-30.3875	0.22277	-30.3875	0.21875	-30.3875	0.28049	-30.3875	0.21986	-46.9625	0.07451	-30.3875	0.23721	-45.175	0.14118	-30.3875	0.17989	-30.3875	0.16923	-30.3875	0.19372
-49.725	0.06202	-50.05	0.05148	-50.375	0.06943	-30.55	0.23529	-30.55	0.2907	-30.55	0.21287	-30.55	0.21875	-30.55	0.28049	-30.55	0.21986	-47.125	0.07451	-30.55	0.22791	-45.3375	0.14118	-30.55	0.1746	-30.55	0.16923	-30.55	0.19011
-49.8875	0.06202	-50.2125	0.04691	-50.5375	0.0736	-30.7125	0.22353	-30.7125	0.27907	-30.7125	0.20792	-30.7125	0.21875	-30.7125	0.28049	-30.7125	0.22695	-47.2875	0.07451	-30.7125	0.22791	-45.5	0.14118	-30.7125	0.16931	-30.7125	0.16923	-30.7125	0.19653
-50.05	0.06202	-50.375	0.04576	-50.7	0.07464	-30.875	0.22353	-30.875	0.26744	-30.875	0.19802	-30.875	0.21875	-30.875	0.28455	-30.875	0.23404	-47.45	0.07059	-30.875	0.23256	-45.6625	0.14118	-30.875	0.16402	-30.875	0.1641	-30.875	0.20296
-50.2125	0.06202	-50.5375	0.04576	-50.8625	0.07048	-31.0375	0.21176	-31.0375	0.25581	-31.0375	0.19307	-31.0375	0.21875	-31.0375	0.28455	-31.0375	0.23404	-47.6125	0.07059	-31.0375	0.23256	-45.825	0.14118	-31.0375	0.15873	-31.0375	0.1641	-31.0375	0.21044
-50.375	0.06202	-50.7	0.04792	-51.025	0.06943	-31.2	0.2	-31.2	0.25581	-31.2	0.19307	-31.2	0.21875	-31.2	0.28455	-31.2	0.24113	-47.775	0.06667	-31.2	0.23721	-45.9875	0.14118	-31.2	0.15344	-31.2	0.15897	-31.2	0.22021
-50.5375	0.06202	-50.8625	0.04847	-51.1875	0.0736	-31.3625	0.2	-31.3625	0.25581	-31.3625	0.19307	-31.3625	0.21875	-31.3625	0.28455	-31.3625	0.23404	-47.9375	0.06667	-31.3625	0.23721	-46.15	0.14118	-31.3625	0.14815	-31.3625	0.14872	-31.3625	0.21996
-50.7	0.06202	-51.025	0.05087	-51.35	0.08257	-31.525	0.2	-31.525	0.24419	-31.525	0.19802	-31.525	0.21875	-31.525	0.28862	-31.525	0.21986	-48.1	0.06667	-31.525	0.23256	-46.3125	0.14118	-31.525	0.14815	-31.525	0.13846	-31.525	0.22077
-50.8625	0.06202	-51.1875	0.05148	-51.5125	0.08456	-31.6875	0.2	-31.6875	0.24419	-31.6875	0.20297	-31.6875	0.21875	-31.6875	0.28862	-31.6875	0.21277	-48.2625	0.06275	-31.6875	0.22791	-46.475	0.14118	-31.6875	0.14815	-31.6875	0.12821	-31.6875	0.22505
-51.025	0.06202	-51.35	0.0469	-51.675	0.07663	-31.85	0.2	-31.85	0.24419	-31.85	0.20792	-31.85	0.21875	-31.85	0.29268	-31.85	0.19858	-48.425	0.06275	-31.85	0.22326	-46.6375	0.14118	-31.85	0.14286	-31.85	0.11795	-31.85	0.22459
-51.1875	0.06202	-51.5125	0.04576	-51.8375	0.07464	-32.0125	0.2	-32.0125	0.24419	-32.0125	0.20792	-32.0125	0.21875	-32.0125	0.29268	-32.0125	0.19149	-48.5875	0.06667	-32.0125	0.2186	-46.8	0.14118	-32.0125	0.14286	-32.0125	0.11282	-32.0125	0.22549
-51.35	0.06202	-51.675	0.04816	-52	0.07464	-32.175	0.2	-32.175	0.25581	-32.175	0.20792	-32.175	0.21875	-32.175	0.29268	-32.175	0.1773	-48.75	0.06667	-32.175	0.21395	-46.9625	0.14118	-32.175	0.14286	-32.175	0.11282	-32.175	0.23028
-51.5125	0.06202	-51.8375	0.04876	-52.1625	0.07464	-32.3375	0.2	-32.3375	0.25581	-32.3375	0.20297	-32.3375	0.21875	-32.3375	0.29268	-32.3375	0.1773	-48.9125	0.06667	-32.3375	0.2093	-47.125	0.12941	-32.3375	0.14286	-32.3375	0.11282	-32.3375	0.23141
-51.675	0.06202	-52	0.04876	-52.325	0.07464	-32.5	0.2	-32.5	0.25581	-32.5	0.20297	-32.5	0.21875	-32.5	0.29268	-32.5	0.17021	-49.075	0.06667	-32.5	0.20465	-47.2875	0.14118	-32.5	0.14286	-32.5	0.11795	-32.5	0.2362
-51.8375	0.06202	-52.1625	0.04636	-52.4875	0.07047	-32.6625	0.2	-32.6625	0.26744	-32.6625	0.20297	-32.6625	0.21875	-32.6625	0.29268	-32.6625	0.16312	-49.2375	0.06667	-32.6625	0.2	-47.45	0.14118	-32.6625	0.14286	-32.6625	0.11795	-32.6625	0.23732
-52	0.06202	-52.325	0.04816	-52.65	0.06943	-32.825	0.2	-32.825	0.26744	-32.825	0.20297	-32.825	0.21875	-32.825	0.29268	-32.825	0.15603	-49.4	0.06667	-32.825	0.19535	-47.6125	0.14118	-32.825	0.14286	-32.825	0.11795	-32.825	0.24323
-52.1625	0.06202	-52.4875	0.05093	-52.8125	0.07737	-32.9875	0.2	-32.9875	0.25581	-32.9875	0.20297	-32.9875	0.21875	-32.9875	0.28862	-32.9875	0.16312	-49.5625	0.07059	-32.9875	0.19535	-47.775	0.12941	-32.9875	0.14286	-32.9875	0.12308	-32.9875	0.25022
-52.325	0.06202	-52.65	0.05148	-52.975	0.07935	-33.15	0.2	-33.15	0.25581	-33.15	0.19802	-33.15	0.21875	-33.15	0.28455	-33.15	0.16312	-49.725	0.06667	-33.15	0.2	-47.9375	0.14118	-33.15	0.14286	-33.15	0.12308	-33.15	0.26076
-52.4875	0.06202	-52.8125	0.05148	-53.1375	0.07935	-33.3125	0.2	-33.3125	0.25581	-33.3125	0.19802	-33.3125	0.21875	-33.3125	0.28049	-33.3125	0.17021	-49.8875	0.06275	-33.3125	0.20465	-48.1	0.14118	-33.3125	0.14286	-33.3125	0.12821	-33.3125	0.26796
-52.65	0.06202	-52.975	0.04907	-53.3	0.07141	-33.475	0.2	-33.475	0.24419	-33.475	0.19802	-33.475	0.21875	-33.475	0.28049	-33.475	0.1773	-50.05	0.05882	-33.475	0.2093	-48.2625	0.14118	-33.475	0.13757	-33.475	0.13333	-33.475	0.27844
-52.8125	0.06202	-53.1375	0.0463	-53.4625	0.0736	-33.6375	0.2	-33.6375	0.24419	-33.6375	0.20297	-33.6375	0.21875	-33.6375	0.27642	-33.6375	0.1844	-50.2125	0.0549	-33.6375	0.21395	-48.425	0.14118	-33.6375	0.13757	-33.6375	0.13333	-33.6375	0.28327
-52.975	0.06202	-53.3	0.04816	-53.625	0.07463	-33.8	0.2	-33.8	0.24419	-33.8	0.20297	-33.8	0.21875	-33.8	0.26829	-33.8	0.1844	-50.375	0.0549	-33.8	0.2186	-48.5875	0.14118	-33.8	0.13757	-33.8	0.12821	-33.8	0.28245
-53.1375	0.06202	-53.4625	0.04875	-53.7875	0.07463	-33.9625	0.2	-33.9625	0.25581	-33.9625	0.20792	-33.9625	0.21875	-33.9625	0.26423	-33.9625	0.1773	-50.5375	0.0549	-33.9625	0.21395	-48.75	0.14118	-33.9625	0.14286	-33.9625	0.12308	-33.9625	0.27815
-53.3	0.06202	-53.625	0.04635	-53.95	0.07463	-34.125	0.2	-34.125	0.25581	-34.125	0.20792	-34.125	0.21875	-34.125	0.2561	-34.125	0.1773	-50.7	0.0549	-34.125	0.2093	-48.9125	0.14118	-34.125	0.14286	-34.125	0.12308	-34.125	0.27727
-53.4625	0.06202	-53.7875	0.04576	-54.1125	0.07046	-34.2875	0.2	-34.2875	0.25581	-34.2875	0.21287	-34.2875	0.21875	-34.2875	0.25203	-34.2875	0.17021	-50.8625	0.05098	-34.2875	0.2093	-49.075	0.14118	-34.2875	0.14286	-34.2875	0.11795	-34.2875	0.27276
-53.625	0.06202	-53.95	0.04816	-54.275	0.06943	-34.45	0.2	-34.45	0.25581	-34.45	0.20792	-34.45	0.21875	-34.45	0.2439	-34.45	0.17021	-51.025	0.05882	-34.45	0.20465	-49.2375	0.14118	-34.45	0.14815	-34.45	0.11795	-34.45	0.27189
-53.7875	0.06202	-54.1125	0.04875	-54.4375	0.07359	-34.6125	0.2	-34.6125	0.25581	-34.6125	0.20297	-34.6125	0.21875	-34.6125	0.23577	-34.6125	0.16312	-51.1875	0.06275	-34.6125	0.20465	-49.4	0.14118	-34.6125	0.14815	-34.6125	0.12308	-34.6125	0.26619
-53.95	0.06202	-54.275	0.04875	-54.6	0.07841	-34.775	0.2	-34.775	0.25581	-34.775	0.20297	-34.775	0.21875	-34.775	0.23171	-34.775	0.15603	-51.35	0.06275	-34.775	0.2	-49.5625	0.15294	-34.775	0.14815	-34.775	0.12821	-34.775	0.26033
-54.1125	0.06202	-54.4375	0.04875	-54.7625	0.07518	-34.9375	0.21176	-34.9375	0.25581	-34.9375	0.19802	-34.9375	0.25	-34.9375	0.22358	-34.9375	0.14894	-51.5125	0.06275	-34.9375	0.2	-49.725	0.15294	-34.9375	0.15344	-34.9375	0.12821	-34.9375	0.25463
-54.275	0.06202	-54.6	0.04875	-54.925	0.07415	-35.1	0.21176	-35.1	0.25581	-35.1	0.19307	-35.1	0.25	-35.1	0.21545	-35.1	0.14184	-51.675	0.05882	-35.1	0.2	-49.8875	0.15294	-35.1	0.15344	-35.1	0.13333	-35.1	0.24872
-54.4375	0.06202	-54.7625	0.04635	-55.0875	0.07453	-35.2625	0.21176	-35.2625	0.25581	-35.2625	0.19307	-35.2625	0.25	-35.2625	0.21545	-35.2625	0.13475	-51.8375	0.05882	-35.2625	0.19535	-50.05	0.15294	-35.2625	0.15344	-35.2625	0.13333	-35.2625	0.24276
-54.6	0.06202	-54.925	0.04576	-55.25	0.07462	-35.425	0.21176	-35.425	0.24419	-35.425	0.19307	-35.425	0.25	-35.425	0.21951	-35.425	0.13475	-52	0.05882	-35.425	0.19535	-50.2125	0.14118	-35.425	0.15344	-35.425	0.13333	-35.425	0.23768
-54.7625	0.06202	-55.0875	0.04816	-55.4125	0.07841	-35.5875	0.21176	-35.5875	0.24419	-35.5875	0.18812	-35.5875	0.25	-35.5875	0.21951	-35.5875	0.13475	-52.1625	0.05882	-35.5875	0.19535	-50.375	0.14118	-35.5875	0.15344	-35.5875	0.12821	-35.5875	0.236
-54.925	0.06202	-55.25	0.04635	-55.575	0.07935	-35.75	0.2	-35.75	0.23256	-35.75	0.18812	-35.75	0.25	-35.75	0.21951	-35.75	0.14184	-52.325	0.05882	-35.75	0.2	-50.5375	0.14118	-35.75	0.15344	-35.75	0.12821	-35.75	0.2296
-55.0875	0.06202	-55.4125	0.04576	-55.7375	0.07556	-35.9125	0.2	-35.9125	0.23256	-35.9125	0.18812	-35.9125	0.25	-35.9125	0.22358	-35.9125	0.14184	-52.4875	0.0549	-35.9125	0.2	-50.7	0.14118	-35.9125	0.15344	-35.9125	0.12821	-35.9125	0.22453
-55.25	0.06202	-55.575	0.04576	-55.9	0.07046	-36.075	0.2	-36.075	0.23256	-36.075	0.18812	-36.075	0.25	-36.075	0.21951	-36.075	0.14184	-52.65	0.0549	-36.075	0.2	-50.8625	0.14118	-36.075	0.15344	-36.075	0.12821	-36.075	0.223
-55.4125	0.06202	-55.7375	0.04816	-56.0625	0.06943	-36.2375	0.2	-36.2375	0.23256	-36.2375	0.18812	-36.2375	0.25	-36.2375	0.21138	-36.2375	0.14184	-52.8125	0.0549	-36.2375	0.2	-51.025	0.14118	-36.2375	0.14815	-36.2375	0.12308	-36.2375	0.21846
-55.575	0.06202	-55.9	0.04875	-56.225	0.07322	-36.4	0.2	-36.4	0.24419	-36.4	0.18812	-36.4	0.25	-36.4	0.20732	-36.4	0.14184	-52.975	0.0549	-36.4	0.19535	-51.1875	0.14118	-36.4	0.14815	-36.4	0.12308	-36.4	0.21851
-55.7375	0.06202	-56.0625	0.04875	-56.3875	0.07416	-36.5625	0.2	-36.5625	0.24419	-36.5625	0.18812	-36.5625	0.25	-36.5625	0.20325	-36.5625	0.13475	-53.1375	0.0549	-36.5625	0.1907	-51.35	0.14118	-36.5625	0.14286	-36.5625	0.11795	-36.5625	0.21762
-55.9	0.06202	-56.225	0.04875	-56.55	0.07416	-36.725	0.2	-36.725	0.24419	-36.725	0.18812	-36.725	0.25	-36.725	0.20732	-36.725	0.13475	-53.3	0.0549	-36.725	0.1907	-51.5125	0.14118	-36.725	0.13757	-36.725	0.11795	-36.725	0.21308
-56.0625	0.06202	-56.3875	0.04875	-56.7125	0.07416	-36.8875	0.2	-36.8875	0.24419	-36.8875	0.18812	-36.8875	0.25	-36.8875	0.20325	-36.8875	0.13475	-53.4625	0.0549	-36.8875	0.18605	-51.675	0.14118	-36.8875	0.13228	-36.8875	0.11795	-36.8875	0.21192
-56.225	0.06202	-56.55	0.05094	-56.875	0.07832	-37.05	0.2	-37.05	0.24419	-37.05	0.18317	-37.05	0.25	-37.05	0.19512	-37.05	0.13475	-53.625	0.0549	-37.05	0.1814	-51.8375	0.14118	-37.05	0.13757	-37.05	0.12308	-37.05	0.20605
-56.3875	0.06202	-56.7125	0.05148	-57.0375	0.07935	-37.2125	0.2	-37.2125	0.24419	-37.2125	0.18317	-37.2125	0.25	-37.2125	0.18699	-37.2125	0.12766	-53.7875	0.05098	-37.2125	0.1814	-52	0.14118	-37.2125	0.13757	-37.2125	0.12308	-37.2125	0.20036
-56.55	0.06202	-56.875	0.04928	-57.2	0.07935	-37.375	0.2	-37.375	0.24419	-37.375	0.17822	-37.375	0.21875	-37.375	0.18699	-37.375	0.12766	-53.95	0.05098	-37.375	0.17674	-52.1625	0.14118	-37.375	0.14286	-37.375	0.12821	-37.375	0.19445
-56.7125	0.06202	-57.0375	0.04634	-57.3625	0.07518	-37.5375	0.2	-37.5375	0.24419	-37.5375	0.17822	-37.5375	0.21875	-37.5375	0.18699	-37.5375	0.12057	-54.1125	0.05098	-37.5375	0.17674	-52.325	0.14118	-37.5375	0.14815	-37.5375	0.12821	-37.5375	0.1897
-56.875	0.06202	-57.2	0.04576	-57.525	0.07416	-37.7	0.2	-37.7	0.24419	-37.7	0.17327	-37.7	0.21875	-37.7	0.18699	-37.7	0.12057	-54.275	0.05098	-37.7	0.17209	-52.4875	0.14118	-37.7	0.15344	-37.7	0.12821	-37.7	0.19082
-57.0375	0.06202	-57.3625	0.04576	-57.6875	0.07833	-37.8625	0.2	-37.8625	0.24419	-37.8625	0.16832	-37.8625	0.21875	-37.8625	0.18293	-37.8625	0.12057	-54.4375	0.05098	-37.8625	0.17209	-52.65	0.14118	-37.8625	0.14815	-37.8625	0.12821	-37.8625	0.19535
-57.2	0.06202	-57.525	0.04576	-57.85	0.07935	-38.025	0.2	-38.025	0.23256	-38.025	0.16337	-38.025	0.21875	-38.025	0.18293	-38.025	0.12057	-54.6	0.05098	-38.025	0.17209	-52.8125	0.14118	-38.025	0.14286	-38.025	0.12308	-38.025	0.19535
-57.3625	0.06202	-57.6875	0.04576	-58.0125	0.07935	-38.1875	0.18824	-38.1875	0.23256	-38.1875	0.16337	-38.1875	0.21875	-38.1875	0.17886	-38.1875	0.12766	-54.7625	0.05098	-38.1875	0.16744	-52.975	0.14118	-38.1875	0.14286	-38.1875	0.12308	-38.1875	0.19646
-57.525	0.06202	-57.85	0.04576	-58.175	0.07935	-38.35	0.18824	-38.35	0.23256	-38.35	0.15842	-38.35	0.21875	-38.35	0.17886	-38.35	0.12766	-54.925	0.05098	-38.35	0.16744	-53.1375	0.14118	-38.35	0.13757	-38.35	0.12308	-38.35	0.19986
-57.6875	0.06202	-58.0125	0.04576	-58.3375	0.07935	-38.5125	0.18824	-38.5125	0.22093	-38.5125	0.15347	-38.5125	0.21875	-38.5125	0.17886	-38.5125	0.12766	-55.0875	0.05882	-38.5125	0.16744	-53.3	0.14118	-38.5125	0.13228	-38.5125	0.11795	-38.5125	0.19417
-57.85	0.06202	-58.175	0.04576	-58.5	0.08351	-38.675	0.17647	-38.675	0.22093	-38.675	0.15347	-38.675	0.21875	-38.675	0.17886	-38.675	0.12057	-55.25	0.05882	-38.675	0.16279	-53.4625	0.12941	-38.675	0.13228	-38.675	0.11282	-38.675	0.18826
-58.0125	0.06202	-58.3375	0.04576	-58.6625	0.08453	-38.8375	0.17647	-38.8375	0.22093	-38.8375	0.14851	-38.8375	0.21875	-38.8375	0.18293	-38.8375	0.11348	-55.4125	0.0549	-38.8375	0.15814	-53.625	0.12941	-38.8375	0.13228	-38.8375	0.11282	-38.8375	0.18234
-58.175	0.06202	-58.5	0.04576	-58.825	0.08037	-39	0.17647	-39	0.2093	-39	0.14356	-39	0.21875	-39	0.18293	-39	0.10638	-55.575	0.05098	-39	0.15814	-53.7875	0.14118	-39	0.12698	-39	0.10769	-39	0.17648
-58.3375	0.06202	-58.6625	0.04576	-58.9875	0.07935	-39.1625	0.16471	-39.1625	0.2093	-39.1625	0.13861	-39.1625	0.21875	-39.1625	0.18699	-39.1625	0.10638	-55.7375	0.05098	-39.1625	0.15349	-53.95	0.14118	-39.1625	0.12698	-39.1625	0.10256	-39.1625	0.1731
-58.5	0.06202	-58.825	0.04576	-59.15	0.07935	-39.325	0.16471	-39.325	0.19767	-39.325	0.13366	-39.325	0.21875	-39.325	0.18699	-39.325	0.10638	-55.9	0.05098	-39.325	0.14884	-54.1125	0.12941	-39.325	0.12698	-39.325	0.10256	-39.325	0.17869
-58.6625	0.06202	-58.9875	0.04576	-59.3125	0.08351	-39.4875	0.16471	-39.4875	0.19767	-39.4875	0.12871	-39.4875	0.21875	-39.4875	0.18293	-39.4875	0.10638	-56.0625	0.05098	-39.4875	0.14419	-54.275	0.14118	-39.4875	0.12169	-39.4875	0.10256	-39.4875	0.18406
-58.825	0.06202	-59.15	0.04576	-59.475	0.08453	-39.65	0.16471	-39.65	0.19767	-39.65	0.11881	-39.65	0.21875	-39.65	0.18293	-39.65	0.10638	-56.225	0.05098	-39.65	0.13953	-54.4375	0.14118	-39.65	0.12169	-39.65	0.09744	-39.65	0.18948
-58.9875	0.06202	-59.3125	0.04576	-59.6375	0.08036	-39.8125	0.16471	-39.8125	0.18605	-39.8125	0.11386	-39.8125	0.1875	-39.8125	0.17886	-39.8125	0.10638	-56.3875	0.05098	-39.8125	0.13953	-54.6	0.14118	-39.8125	0.1164	-39.8125	0.09744	-39.8125	0.19511
-59.15	0.06202	-59.475	0.04576	-59.8	0.07935	-39.975	0.16471	-39.975	0.18605	-39.975	0.10891	-39.975	0.1875	-39.975	0.17886	-39.975	0.10638	-56.55	0.05098	-39.975	0.13488	-54.7625	0.14118	-39.975	0.1164	-39.975	0.09744	-39.975	0.19847
-59.3125	0.06202	-59.6375	0.04576	-59.9625	0.07935	-40.1375	0.16471	-40.1375	0.17442	-40.1375	0.10891	-40.1375	0.1875	-40.1375	0.17886	-40.1375	0.10638	-56.7125	0.05098	-40.1375	0.13023	-54.925	0.14118	-40.1375	0.11111	-40.1375	0.09744	-40.1375	0.19284
-59.475	0.06202	-59.8	0.04576	-60.125	0.08316	-40.3	0.15294	-40.3	0.17442	-40.3	0.10396	-40.3	0.1875	-40.3	0.17886	-40.3	0.09929	-56.875	0.05098	-40.3	0.13023	-55.0875	0.12941	-40.3	0.10582	-40.3	0.09231	-40.3	0.1872
-59.6375	0.06202	-59.9625	0.04576	-60.2875	0.08409	-40.4625	0.15294	-40.4625	0.16279	-40.4625	0.10396	-40.4625	0.1875	-40.4625	0.17886	-40.4625	0.09929	-57.0375	0.04706	-40.4625	0.13023	-55.25	0.12941	-40.4625	0.10582	-40.4625	0.09231	-40.4625	0.18384
-59.8	0.06202	-60.125	0.04576	-60.45	0.08028	-40.625	0.15294	-40.625	0.15116	-40.625	0.10396	-40.625	0.1875	-40.625	0.17886	-40.625	0.09929	-57.2	0.04706	-40.625	0.13023	-55.4125	0.14118	-40.625	0.10053	-40.625	0.08718	-40.625	0.19067
-59.9625	0.06202	-60.2875	0.04576	-60.6125	0.07935	-40.7875	0.14118	-40.7875	0.15116	-40.7875	0.10396	-40.7875	0.1875	-40.7875	0.17886	-40.7875	0.10638	-57.3625	0.04706	-40.7875	0.13023	-55.575	0.14118	-40.7875	0.09524	-40.7875	0.08718	-40.7875	0.19988
-60.125	0.06202	-60.45	0.04576	-60.775	0.07935	-40.95	0.14118	-40.95	0.15116	-40.95	0.09901	-40.95	0.1875	-40.95	0.17886	-40.95	0.10638	-57.525	0.05098	-40.95	0.13023	-55.7375	0.14118	-40.95	0.09524	-40.95	0.08205	-40.95	0.19868
-60.2875	0.06202	-60.6125	0.04576	-60.9375	0.07935	-41.1125	0.14118	-41.1125	0.15116	-41.1125	0.09406	-41.1125	0.1875	-41.1125	0.17886	-41.1125	0.09929	-57.6875	0.05098	-41.1125	0.12558	-55.9	0.14118	-41.1125	0.09524	-41.1125	0.07692	-41.1125	0.19282
-60.45	0.06202	-60.775	0.04576			-41.275	0.12941	-41.275	0.15116	-41.275	0.08911	-41.275	0.15625	-41.275	0.1748	-41.275	0.10638	-57.85	0.05098	-41.275	0.12558	-56.0625	0.14118	-41.275	0.08995	-41.275	0.07179	-41.275	0.18839
-60.6125	0.06202	-60.9375	0.04576			-41.4375	0.12941	-41.4375	0.15116	-41.4375	0.08416	-41.4375	0.15625	-41.4375	0.1748	-41.4375	0.10638	-58.0125	0.0549	-41.4375	0.12093	-56.225	0.14118	-41.4375	0.08995	-41.4375	0.06667	-41.4375	0.18757
-60.775	0.06202					-41.6	0.12941	-41.6	0.15116	-41.6	0.08416	-41.6	0.15625	-41.6	0.1748	-41.6	0.10638	-58.175	0.0549	-41.6	0.11628	-56.3875	0.14118	-41.6	0.08466	-41.6	0.06154	-41.6	0.18347
-60.9375	0.06202					-41.7625	0.12941	-41.7625	0.13953	-41.7625	0.07921	-41.7625	0.15625	-41.7625	0.17073	-41.7625	0.10638	-58.3375	0.0549	-41.7625	0.11628	-56.55	0.14118	-41.7625	0.08466	-41.7625	0.06154	-41.7625	0.18331
						-41.925	0.12941	-41.925	0.13953	-41.925	0.07426	-41.925	0.15625	-41.925	0.17073	-41.925	0.09929	-58.5	0.05098	-41.925	0.11163	-56.7125	0.12941	-41.925	0.07937	-41.925	0.06154	-41.925	0.18353
						-42.0875	0.11765	-42.0875	0.13953	-42.0875	0.07426	-42.0875	0.125	-42.0875	0.16667	-42.0875	0.09929	-58.6625	0.04706	-42.0875	0.11163	-56.875	0.12941	-42.0875	0.07937	-42.0875	0.06154	-42.0875	0.18474
						-42.25	0.11765	-42.25	0.12791	-42.25	0.06931	-42.25	0.125	-42.25	0.1626	-42.25	0.09929	-58.825	0.04706	-42.25	0.11163	-57.0375	0.12941	-42.25	0.07937	-42.25	0.06154	-42.25	0.19065
						-42.4125	0.11765	-42.4125	0.12791	-42.4125	0.06931	-42.4125	0.125	-42.4125	0.1626	-42.4125	0.09929	-58.9875	0.04706	-42.4125	0.10698	-57.2	0.12941	-42.4125	0.07407	-42.4125	0.06154	-42.4125	0.19414
						-42.575	0.11765	-42.575	0.12791	-42.575	0.06436	-42.575	0.125	-42.575	0.1626	-42.575	0.09929	-59.15	0.04706	-42.575	0.10698	-57.3625	0.12941	-42.575	0.07407	-42.575	0.06154	-42.575	0.18829
						-42.7375	0.11765	-42.7375	0.11628	-42.7375	0.06436	-42.7375	0.125	-42.7375	0.1626	-42.7375	0.09929	-59.3125	0.04706	-42.7375	0.09767	-57.525	0.14118	-42.7375	0.07407	-42.7375	0.06154	-42.7375	0.1826
						-42.9	0.10588	-42.9	0.11628	-42.9	0.05941	-42.9	0.125	-42.9	0.16667	-42.9	0.10638	-59.475	0.04706	-42.9	0.09302	-57.6875	0.14118	-42.9	0.07407	-42.9	0.05641	-42.9	0.1779
						-43.0625	0.10588	-43.0625	0.11628	-43.0625	0.05941	-43.0625	0.125	-43.0625	0.16667	-43.0625	0.10638	-59.6375	0.04314	-43.0625	0.08837	-57.85	0.14118	-43.0625	0.07407	-43.0625	0.05641	-43.0625	0.17784
						-43.225	0.10588	-43.225	0.11628	-43.225	0.05941	-43.225	0.125	-43.225	0.16667	-43.225	0.10638	-59.8	0.04314	-43.225	0.08372	-58.0125	0.14118	-43.225	0.07407	-43.225	0.05641	-43.225	0.1764
						-43.3875	0.10588	-43.3875	0.11628	-43.3875	0.05446	-43.3875	0.125	-43.3875	0.16667	-43.3875	0.10638	-59.9625	0.04314	-43.3875	0.07907	-58.175	0.14118	-43.3875	0.07407	-43.3875	0.05641	-43.3875	0.17171
						-43.55	0.10588	-43.55	0.10465	-43.55	0.05446	-43.55	0.125	-43.55	0.16667	-43.55	0.10638	-60.125	0.04314	-43.55	0.07907	-58.3375	0.14118	-43.55	0.06878	-43.55	0.05641	-43.55	0.17055
						-43.7125	0.10588	-43.7125	0.10465	-43.7125	0.0495	-43.7125	0.125	-43.7125	0.16667	-43.7125	0.09929	-60.2875	0.04314	-43.7125	0.07907	-58.5	0.14118	-43.7125	0.06878	-43.7125	0.05128	-43.7125	0.16731
						-43.875	0.10588	-43.875	0.10465	-43.875	0.0495	-43.875	0.125	-43.875	0.16667	-43.875	0.10638	-60.45	0.04314	-43.875	0.08372	-58.6625	0.14118	-43.875	0.06878	-43.875	0.05128	-43.875	0.172
						-44.0375	0.10588	-44.0375	0.10465	-44.0375	0.0495	-44.0375	0.125	-44.0375	0.16667	-44.0375	0.10638	-60.6125	0.04314	-44.0375	0.08372	-58.825	0.14118	-44.0375	0.06349	-44.0375	0.05128	-44.0375	0.17089
						-44.2	0.10588	-44.2	0.10465	-44.2	0.0495	-44.2	0.125	-44.2	0.15854	-44.2	0.10638	-60.775	0.04314	-44.2	0.08372	-58.9875	0.12941	-44.2	0.06349	-44.2	0.05128	-44.2	0.16671
						-44.3625	0.10588	-44.3625	0.10465	-44.3625	0.04455	-44.3625	0.125	-44.3625	0.15447	-44.3625	0.09929	-60.9375	0.04314	-44.3625	0.08372	-59.15	0.14118	-44.3625	0.06349	-44.3625	0.05641	-44.3625	0.167
						-44.525	0.09412	-44.525	0.10465	-44.525	0.04455	-44.525	0.125	-44.525	0.14634	-44.525	0.09929			-44.525	0.07907	-59.3125	0.14118	-44.525	0.0582	-44.525	0.05641	-44.525	0.16723
						-44.6875	0.09412	-44.6875	0.10465	-44.6875	0.04455	-44.6875	0.125	-44.6875	0.14228	-44.6875	0.09929			-44.6875	0.07907	-59.475	0.14118	-44.6875	0.0582	-44.6875	0.05641	-44.6875	0.16846
						-44.85	0.09412	-44.85	0.10465	-44.85	0.04455	-44.85	0.125	-44.85	0.13821	-44.85	0.09929			-44.85	0.07907	-59.6375	0.14118	-44.85	0.0582	-44.85	0.05641	-44.85	0.17308
						-45.0125	0.09412	-45.0125	0.10465	-45.0125	0.04455	-45.0125	0.125	-45.0125	0.13415	-45.0125	0.09929			-45.0125	0.07907	-59.8	0.14118	-45.0125	0.0582	-45.0125	0.05641	-45.0125	0.1728
						-45.175	0.09412	-45.175	0.09302	-45.175	0.0495	-45.175	0.125	-45.175	0.13415	-45.175	0.09929			-45.175	0.08372	-59.9625	0.12941	-45.175	0.0582	-45.175	0.05128	-45.175	0.17381
						-45.3375	0.09412	-45.3375	0.09302	-45.3375	0.0495	-45.3375	0.09375	-45.3375	0.13008	-45.3375	0.09929			-45.3375	0.08372	-60.125	0.14118	-45.3375	0.0582	-45.3375	0.05128	-45.3375	0.17849
						-45.5	0.09412	-45.5	0.09302	-45.5	0.0495	-45.5	0.09375	-45.5	0.12602	-45.5	0.09929			-45.5	0.08372	-60.2875	0.14118	-45.5	0.0582	-45.5	0.05641	-45.5	0.17973
						-45.6625	0.09412	-45.6625	0.09302	-45.6625	0.0495	-45.6625	0.09375	-45.6625	0.12602	-45.6625	0.09929			-45.6625	0.08837	-60.45	0.14118	-45.6625	0.0582	-45.6625	0.05641	-45.6625	0.1831
						-45.825	0.09412	-45.825	0.09302	-45.825	0.0495	-45.825	0.09375	-45.825	0.12195	-45.825	0.09929			-45.825	0.08372	-60.6125	0.12941	-45.825	0.0582	-45.825	0.05128	-45.825	0.17815
						-45.9875	0.09412	-45.9875	0.09302	-45.9875	0.0495	-45.9875	0.09375	-45.9875	0.11789	-45.9875	0.09929			-45.9875	0.08372	-60.775	0.12941	-45.9875	0.0582	-45.9875	0.05641	-45.9875	0.17904
						-46.15	0.09412	-46.15	0.09302	-46.15	0.0495	-46.15	0.09375	-46.15	0.11382	-46.15	0.09929			-46.15	0.07907	-60.9375	0.14118	-46.15	0.0582	-46.15	0.05641	-46.15	0.18438
						-46.3125	0.09412	-46.3125	0.09302	-46.3125	0.0495	-46.3125	0.09375	-46.3125	0.10976	-46.3125	0.10638			-46.3125	0.07442	-61.1	0.14118	-46.3125	0.0582	-46.3125	0.05641	-46.3125	0.18984
						-46.475	0.09412	-46.475	0.09302	-46.475	0.0495	-46.475	0.09375	-46.475	0.10976	-46.475	0.10638			-46.475	0.07442	-61.2625	0.14118	-46.475	0.0582	-46.475	0.05641	-46.475	0.19456
						-46.6375	0.09412	-46.6375	0.09302	-46.6375	0.04455	-46.6375	0.09375	-46.6375	0.10569	-46.6375	0.10638			-46.6375	0.07442	-61.425	0.14118	-46.6375	0.0582	-46.6375	0.05128	-46.6375	0.19479
						-46.8	0.09412	-46.8	0.10465	-46.8	0.04455	-46.8	0.09375	-46.8	0.10163	-46.8	0.10638			-46.8	0.07442	-61.5875	0.14118	-46.8	0.0582	-46.8	0.05128	-46.8	0.19359
						-46.9625	0.09412	-46.9625	0.10465	-46.9625	0.0396	-46.9625	0.09375	-46.9625	0.09756	-46.9625	0.09929			-46.9625	0.07907	-61.75	0.15294	-46.9625	0.0582	-46.9625	0.05128	-46.9625	0.18922
						-47.125	0.09412	-47.125	0.10465	-47.125	0.0396	-47.125	0.09375	-47.125	0.0935	-47.125	0.09929			-47.125	0.07907	-61.9125	0.15294	-47.125	0.0582	-47.125	0.05128	-47.125	0.18939
						-47.2875	0.09412	-47.2875	0.10465	-47.2875	0.0396	-47.2875	0.09375	-47.2875	0.0935	-47.2875	0.09929			-47.2875	0.07907	-62.075	0.14118	-47.2875	0.0582	-47.2875	0.05128	-47.2875	0.18911
						-47.45	0.09412	-47.45	0.10465	-47.45	0.0396	-47.45	0.09375	-47.45	0.0935	-47.45	0.09929			-47.45	0.07907	-62.2375	0.14118	-47.45	0.0582	-47.45	0.05128	-47.45	0.18881
						-47.6125	0.09412	-47.6125	0.09302	-47.6125	0.04455	-47.6125	0.09375	-47.6125	0.0935	-47.6125	0.09929			-47.6125	0.07907	-62.4	0.14118	-47.6125	0.05291	-47.6125	0.05128	-47.6125	0.18864
						-47.775	0.09412	-47.775	0.09302	-47.775	0.04455	-47.775	0.09375	-47.775	0.0935	-47.775	0.09929			-47.775	0.07442	-62.5625	0.14118	-47.775	0.05291	-47.775	0.05128	-47.775	0.19007
						-47.9375	0.09412	-47.9375	0.09302	-47.9375	0.04455	-47.9375	0.09375	-47.9375	0.0935	-47.9375	0.09929			-47.9375	0.07442	-62.725	0.14118	-47.9375	0.05291	-47.9375	0.05128	-47.9375	0.19329
						-48.1	0.09412	-48.1	0.09302	-48.1	0.04455	-48.1	0.09375	-48.1	0.0935	-48.1	0.09929			-48.1	0.07442	-62.8875	0.14118	-48.1	0.05291	-48.1	0.05128	-48.1	0.18767
						-48.2625	0.09412	-48.2625	0.09302	-48.2625	0.04455	-48.2625	0.09375	-48.2625	0.08943	-48.2625	0.09929			-48.2625	0.07442	-63.05	0.14118	-48.2625	0.05291	-48.2625	0.05128	-48.2625	0.18205
						-48.425	0.09412	-48.425	0.09302	-48.425	0.04455	-48.425	0.09375	-48.425	0.08537	-48.425	0.09929			-48.425	0.07442	-63.2125	0.14118	-48.425	0.04762	-48.425	0.05128	-48.425	0.1777
						-48.5875	0.09412	-48.5875	0.09302	-48.5875	0.04455	-48.5875	0.09375	-48.5875	0.08537	-48.5875	0.09929			-48.5875	0.07442	-63.375	0.14118	-48.5875	0.05291	-48.5875	0.05128	-48.5875	0.17799
						-48.75	0.09412	-48.75	0.09302	-48.75	0.04455	-48.75	0.09375	-48.75	0.0813	-48.75	0.09929			-48.75	0.07442	-63.5375	0.14118	-48.75	0.05291	-48.75	0.05641	-48.75	0.17822
						-48.9125	0.09412	-48.9125	0.09302	-48.9125	0.0396	-48.9125	0.09375	-48.9125	0.0813	-48.9125	0.09929			-48.9125	0.07442	-63.7	0.14118	-48.9125	0.05291	-48.9125	0.05128	-48.9125	0.17701
						-49.075	0.09412	-49.075	0.09302	-49.075	0.0396	-49.075	0.09375	-49.075	0.07724	-49.075	0.09929			-49.075	0.07442	-63.8625	0.12941	-49.075	0.05291	-49.075	0.05128	-49.075	0.17382
						-49.2375	0.09412	-49.2375	0.09302	-49.2375	0.04455	-49.2375	0.09375	-49.2375	0.07724	-49.2375	0.09929			-49.2375	0.07442	-64.025	0.12941	-49.2375	0.05291	-49.2375	0.05128	-49.2375	0.17823
						-49.4	0.09412	-49.4	0.09302	-49.4	0.04455	-49.4	0.09375	-49.4	0.07317	-49.4	0.09929			-49.4	0.07442	-64.1875	0.12941	-49.4	0.04762	-49.4	0.05641	-49.4	0.17944
						-49.5625	0.09412	-49.5625	0.09302	-49.5625	0.04455	-49.5625	0.09375	-49.5625	0.07317	-49.5625	0.09929			-49.5625	0.07442	-64.35	0.12941	-49.5625	0.04762	-49.5625	0.05641	-49.5625	0.18378
						-49.725	0.09412	-49.725	0.09302	-49.725	0.04455	-49.725	0.09375	-49.725	0.07317	-49.725	0.09929			-49.725	0.07442	-64.5125	0.12941	-49.725	0.05291	-49.725	0.05641	-49.725	0.18233
						-49.8875	0.09412	-49.8875	0.09302	-49.8875	0.0396	-49.8875	0.09375	-49.8875	0.07724	-49.8875	0.09929			-49.8875	0.07442	-64.675	0.12941	-49.8875	0.05291	-49.8875	0.05128	-49.8875	0.17787
						-50.05	0.09412	-50.05	0.09302	-50.05	0.0396	-50.05	0.09375	-50.05	0.07724	-50.05	0.09929			-50.05	0.07442	-64.8375	0.12941	-50.05	0.05291	-50.05	0.05128	-50.05	0.1788
						-50.2125	0.09412	-50.2125	0.09302	-50.2125	0.04455	-50.2125	0.09375	-50.2125	0.0813	-50.2125	0.09929			-50.2125	0.07442	-65	0.14118	-50.2125	0.04762	-50.2125	0.05128	-50.2125	0.18553
						-50.375	0.09412	-50.375	0.09302	-50.375	0.04455	-50.375	0.09375	-50.375	0.0813	-50.375	0.09929			-50.375	0.07907	-65.1625	0.14118	-50.375	0.04762	-50.375	0.05128	-50.375	0.19472
						-50.5375	0.09412	-50.5375	0.09302	-50.5375	0.0396	-50.5375	0.09375	-50.5375	0.0813	-50.5375	0.09929			-50.5375	0.07907	-65.325	0.14118	-50.5375	0.04762	-50.5375	0.05128	-50.5375	0.19326
						-50.7	0.09412	-50.7	0.09302	-50.7	0.0396	-50.7	0.09375	-50.7	0.0813	-50.7	0.09929			-50.7	0.07442	-65.4875	0.14118	-50.7	0.04762	-50.7	0.05128	-50.7	0.18757
						-50.8625	0.09412	-50.8625	0.09302	-50.8625	0.0396	-50.8625	0.09375	-50.8625	0.07724	-50.8625	0.09929			-50.8625	0.07442	-65.65	0.14118	-50.8625	0.05291	-50.8625	0.05128	-50.8625	0.18302
						-51.025	0.09412	-51.025	0.09302	-51.025	0.04455	-51.025	0.09375	-51.025	0.07724	-51.025	0.09929			-51.025	0.06977	-65.8125	0.14118	-51.025	0.05291	-51.025	0.05641	-51.025	0.18209
						-51.1875	0.09412	-51.1875	0.09302	-51.1875	0.04455	-51.1875	0.09375	-51.1875	0.07724	-51.1875	0.09929			-51.1875	0.06977	-65.975	0.14118	-51.1875	0.0582	-51.1875	0.05641	-51.1875	0.17794
						-51.35	0.09412	-51.35	0.09302	-51.35	0.0396	-51.35	0.09375	-51.35	0.07317	-51.35	0.09929			-51.35	0.06977	-66.1375	0.14118	-51.35	0.0582	-51.35	0.05128	-51.35	0.17787
						-51.5125	0.09412	-51.5125	0.09302	-51.5125	0.0396	-51.5125	0.09375	-51.5125	0.06911	-51.5125	0.09929			-51.5125	0.06977	-66.3	0.14118	-51.5125	0.0582	-51.5125	0.05128	-51.5125	0.17887
						-51.675	0.09412	-51.675	0.09302	-51.675	0.0396	-51.675	0.09375	-51.675	0.06911	-51.675	0.09929			-51.675	0.06977	-66.4625	0.14118	-51.675	0.0582	-51.675	0.05128	-51.675	0.18578
						-51.8375	0.09412	-51.8375	0.09302	-51.8375	0.04455	-51.8375	0.09375	-51.8375	0.06504	-51.8375	0.09929			-51.8375	0.07442	-66.625	0.14118	-51.8375	0.05291	-51.8375	0.05128	-51.8375	0.19731
						-52	0.09412	-52	0.09302	-52	0.04455	-52	0.09375	-52	0.06504	-52	0.09929			-52	0.07907	-66.7875	0.14118	-52	0.05291	-52	0.05128	-52	0.20506
						-52.1625	0.09412	-52.1625	0.09302	-52.1625	0.0396	-52.1625	0.09375	-52.1625	0.06504	-52.1625	0.09929			-52.1625	0.07907	-66.95	0.14118	-52.1625	0.05291	-52.1625	0.05128	-52.1625	0.20075
						-52.325	0.09412	-52.325	0.09302	-52.325	0.0396	-52.325	0.09375	-52.325	0.06504	-52.325	0.09929			-52.325	0.07442	-67.1125	0.14118	-52.325	0.05291	-52.325	0.05128	-52.325	0.19975
						-52.4875	0.09412	-52.4875	0.09302	-52.4875	0.04455	-52.4875	0.09375	-52.4875	0.06911	-52.4875	0.10638			-52.4875	0.06977	-67.275	0.14118	-52.4875	0.05291	-52.4875	0.05128	-52.4875	0.19544
						-52.65	0.09412	-52.65	0.09302	-52.65	0.04455	-52.65	0.09375	-52.65	0.06911	-52.65	0.10638			-52.65	0.06977	-67.4375	0.14118	-52.65	0.05291	-52.65	0.05128	-52.65	0.19444
						-52.8125	0.09412	-52.8125	0.09302	-52.8125	0.04455	-52.8125	0.09375	-52.8125	0.07317	-52.8125	0.10638			-52.8125	0.07442	-67.6	0.14118	-52.8125	0.05291	-52.8125	0.05128	-52.8125	0.18869
						-52.975	0.09412	-52.975	0.09302	-52.975	0.04455	-52.975	0.09375	-52.975	0.06911	-52.975	0.10638			-52.975	0.07442	-67.7625	0.14118	-52.975	0.05291	-52.975	0.05128	-52.975	0.18124
						-53.1375	0.09412	-53.1375	0.09302	-53.1375	0.04455	-53.1375	0.09375	-53.1375	0.06504	-53.1375	0.09929			-53.1375	0.07442	-67.925	0.14118	-53.1375	0.05291	-53.1375	0.05128	-53.1375	0.17322
						-53.3	0.09412	-53.3	0.09302	-53.3	0.04455	-53.3	0.09375	-53.3	0.06504	-53.3	0.09929			-53.3	0.07442	-68.0875	0.14118	-53.3	0.05291	-53.3	0.05128	-53.3	0.17865
						-53.4625	0.09412	-53.4625	0.09302	-53.4625	0.04455	-53.4625	0.09375	-53.4625	0.06098	-53.4625	0.09929			-53.4625	0.07442	-68.25	0.14118	-53.4625	0.05291	-53.4625	0.05128	-53.4625	0.18457
						-53.625	0.09412	-53.625	0.09302	-53.625	0.04455	-53.625	0.09375	-53.625	0.06098	-53.625	0.09929			-53.625	0.07442	-68.4125	0.14118	-53.625	0.05291	-53.625	0.05128	-53.625	0.18792
						-53.7875	0.09412	-53.7875	0.09302	-53.7875	0.04455	-53.7875	0.09375	-53.7875	0.06098	-53.7875	0.09929			-53.7875	0.07442	-68.575	0.14118	-53.7875	0.05291	-53.7875	0.05128	-53.7875	0.18231
						-53.95	0.09412	-53.95	0.09302	-53.95	0.0396	-53.95	0.09375	-53.95	0.06098	-53.95	0.09929			-53.95	0.07442	-68.7375	0.12941	-53.95	0.05291	-53.95	0.04615	-53.95	0.17802
						-54.1125	0.09412	-54.1125	0.09302	-54.1125	0.0396	-54.1125	0.09375	-54.1125	0.06504	-54.1125	0.09929			-54.1125	0.07907	-68.9	0.12941	-54.1125	0.05291	-54.1125	0.04615	-54.1125	0.17951
						-54.275	0.09412	-54.275	0.09302	-54.275	0.0396	-54.275	0.09375	-54.275	0.06911	-54.275	0.09929			-54.275	0.07907	-69.0625	0.14118	-54.275	0.05291	-54.275	0.05128	-54.275	0.18393
						-54.4375	0.09412	-54.4375	0.09302	-54.4375	0.0396	-54.4375	0.09375	-54.4375	0.06911	-54.4375	0.09929			-54.4375	0.07907	-69.225	0.14118	-54.4375	0.05291	-54.4375	0.05128	-54.4375	0.18277
						-54.6	0.09412	-54.6	0.09302	-54.6	0.04455	-54.6	0.09375	-54.6	0.06911	-54.6	0.09929			-54.6	0.07907	-69.3875	0.14118	-54.6	0.05291	-54.6	0.04615	-54.6	0.17781
						-54.7625	0.09412	-54.7625	0.09302	-54.7625	0.04455	-54.7625	0.09375	-54.7625	0.06911	-54.7625	0.09929			-54.7625	0.07442	-69.55	0.14118	-54.7625	0.04762	-54.7625	0.05128	-54.7625	0.17734
						-54.925	0.09412	-54.925	0.09302	-54.925	0.0495	-54.925	0.09375	-54.925	0.06911	-54.925	0.09929			-54.925	0.06977	-69.7125	0.15294	-54.925	0.05291	-54.925	0.05128	-54.925	0.17867
						-55.0875	0.09412	-55.0875	0.09302	-55.0875	0.0495	-55.0875	0.09375	-55.0875	0.06911	-55.0875	0.10638			-55.0875	0.06977	-69.875	0.15294	-55.0875	0.05291	-55.0875	0.05128	-55.0875	0.18451
						-55.25	0.09412	-55.25	0.09302	-55.25	0.0495	-55.25	0.09375	-55.25	0.06911	-55.25	0.10638			-55.25	0.06977	-70.0375	0.14118	-55.25	0.05291	-55.25	0.05128	-55.25	0.18879
						-55.4125	0.09412	-55.4125	0.09302	-55.4125	0.04455	-55.4125	0.09375	-55.4125	0.06504	-55.4125	0.10638			-55.4125	0.06977	-70.2	0.14118	-55.4125	0.05291	-55.4125	0.05128	-55.4125	0.18855
						-55.575	0.09412	-55.575	0.10465	-55.575	0.04455	-55.575	0.09375	-55.575	0.06911	-55.575	0.10638			-55.575	0.06977	-70.3625	0.14118	-55.575	0.05291	-55.575	0.05128	-55.575	0.18981
						-55.7375	0.09412	-55.7375	0.10465	-55.7375	0.04455	-55.7375	0.09375	-55.7375	0.07317	-55.7375	0.09929			-55.7375	0.07442	-70.525	0.14118	-55.7375	0.04762	-55.7375	0.05128	-55.7375	0.19422
						-55.9	0.09412	-55.9	0.10465	-55.9	0.04455	-55.9	0.09375	-55.9	0.07724	-55.9	0.09929			-55.9	0.07442	-70.6875	0.14118	-55.9	0.04762	-55.9	0.05128	-55.9	0.19446
						-56.0625	0.09412	-56.0625	0.10465	-56.0625	0.0396	-56.0625	0.09375	-56.0625	0.07724	-56.0625	0.09929			-56.0625	0.07907	-70.85	0.14118	-56.0625	0.05291	-56.0625	0.05128	-56.0625	0.19319
						-56.225	0.09412	-56.225	0.10465	-56.225	0.0396	-56.225	0.09375	-56.225	0.07724	-56.225	0.09929			-56.225	0.07907	-71.0125	0.14118	-56.225	0.05291	-56.225	0.05128	-56.225	0.18759
						-56.3875	0.09412	-56.3875	0.09302	-56.3875	0.04455	-56.3875	0.09375	-56.3875	0.07724	-56.3875	0.09929			-56.3875	0.07442	-71.175	0.12941	-56.3875	0.05291	-56.3875	0.05128	-56.3875	0.18198
						-56.55	0.09412	-56.55	0.09302	-56.55	0.04455	-56.55	0.09375	-56.55	0.07724	-56.55	0.09929			-56.55	0.07442	-71.3375	0.12941	-56.55	0.05291	-56.55	0.05128	-56.55	0.17893
						-56.7125	0.09412	-56.7125	0.09302	-56.7125	0.04455	-56.7125	0.09375	-56.7125	0.07724	-56.7125	0.09929			-56.7125	0.07907	-71.5	0.12941	-56.7125	0.05291	-56.7125	0.05128	-56.7125	0.18325
						-56.875	0.09412	-56.875	0.09302	-56.875	0.04455	-56.875	0.09375	-56.875	0.07724	-56.875	0.09929			-56.875	0.07907	-71.6625	0.12941	-56.875	0.05291	-56.875	0.05128	-56.875	0.18191
						-57.0375	0.09412	-57.0375	0.09302	-57.0375	0.0396	-57.0375	0.09375	-57.0375	0.07317	-57.0375	0.09929			-57.0375	0.07442	-71.825	0.12941	-57.0375	0.05291	-57.0375	0.05128	-57.0375	0.17734
						-57.2	0.09412	-57.2	0.09302	-57.2	0.0396	-57.2	0.09375	-57.2	0.06911	-57.2	0.09929			-57.2	0.07442	-71.9875	0.14118	-57.2	0.05291	-57.2	0.05128	-57.2	0.17741
						-57.3625	0.09412	-57.3625	0.09302	-57.3625	0.0396	-57.3625	0.09375	-57.3625	0.06911	-57.3625	0.0922			-57.3625	0.07442	-72.15	0.14118	-57.3625	0.04762	-57.3625	0.05128	-57.3625	0.17773
						-57.525	0.09412	-57.525	0.09302	-57.525	0.0396	-57.525	0.09375	-57.525	0.06504	-57.525	0.09929			-57.525	0.07442	-72.3125	0.14118	-57.525	0.04762	-57.525	0.05128	-57.525	0.17676
						-57.6875	0.09412	-57.6875	0.09302	-57.6875	0.0396	-57.6875	0.09375	-57.6875	0.06504	-57.6875	0.09929			-57.6875	0.07442	-72.475	0.14118	-57.6875	0.05291	-57.6875	0.05128	-57.6875	0.17125
						-57.85	0.09412	-57.85	0.09302	-57.85	0.0396	-57.85	0.09375	-57.85	0.06098	-57.85	0.09929			-57.85	0.07442	-72.6375	0.14118	-57.85	0.05291	-57.85	0.05128	-57.85	0.16767
						-58.0125	0.09412	-58.0125	0.09302	-58.0125	0.0396	-58.0125	0.09375	-58.0125	0.06098	-58.0125	0.09929			-58.0125	0.06977	-72.8	0.14118	-58.0125	0.04762	-58.0125	0.05128	-58.0125	0.17174
						-58.175	0.09412	-58.175	0.09302	-58.175	0.0396	-58.175	0.09375	-58.175	0.06098	-58.175	0.0922			-58.175	0.07442	-72.9625	0.14118	-58.175	0.04762	-58.175	0.05641	-58.175	0.17181
						-58.3375	0.09412	-58.3375	0.09302	-58.3375	0.0396	-58.3375	0.09375	-58.3375	0.06504	-58.3375	0.09929			-58.3375	0.07442	-73.125	0.14118	-58.3375	0.04762	-58.3375	0.05641	-58.3375	0.17213
						-58.5	0.09412	-58.5	0.09302	-58.5	0.0396	-58.5	0.09375	-58.5	0.06504	-58.5	0.09929			-58.5	0.07442	-73.2875	0.12941	-58.5	0.04762	-58.5	0.05641	-58.5	0.1723
						-58.6625	0.09412	-58.6625	0.09302	-58.6625	0.0396	-58.6625	0.09375	-58.6625	0.06911	-58.6625	0.0922			-58.6625	0.07442	-73.45	0.12941	-58.6625	0.04762	-58.6625	0.05128	-58.6625	0.17335
						-58.825	0.09412	-58.825	0.09302	-58.825	0.0396	-58.825	0.09375	-58.825	0.06911	-58.825	0.0922			-58.825	0.07442	-73.6125	0.12941	-58.825	0.04762	-58.825	0.05128	-58.825	0.17895
						-58.9875	0.09412	-58.9875	0.09302	-58.9875	0.0396	-58.9875	0.09375	-58.9875	0.07317	-58.9875	0.09929			-58.9875	0.07442	-73.775	0.14118	-58.9875	0.05291	-58.9875	0.05128	-58.9875	0.18455
						-59.15	0.09412	-59.15	0.09302	-59.15	0.0396	-59.15	0.09375	-59.15	0.07317	-59.15	0.09929			-59.15	0.07442	-73.9375	0.14118	-59.15	0.05291	-59.15	0.05128	-59.15	0.18877
						-59.3125	0.09412	-59.3125	0.09302	-59.3125	0.0396	-59.3125	0.09375	-59.3125	0.07317	-59.3125	0.09929			-59.3125	0.07442	-74.1	0.14118	-59.3125	0.05291	-59.3125	0.05128	-59.3125	0.18587
						-59.475	0.09412	-59.475	0.09302	-59.475	0.0396	-59.475	0.09375	-59.475	0.06911	-59.475	0.09929			-59.475	0.07442	-74.2625	0.12941	-59.475	0.05291	-59.475	0.05128	-59.475	0.17573
						-59.6375	0.09412	-59.6375	0.10465	-59.6375	0.0396	-59.6375	0.09375	-59.6375	0.06504	-59.6375	0.09929			-59.6375	0.07442	-74.425	0.12941	-59.6375	0.05291	-59.6375	0.04615	-59.6375	0.17143
						-59.8	0.09412	-59.8	0.10465	-59.8	0.04455	-59.8	0.09375	-59.8	0.06504	-59.8	0.09929			-59.8	0.06977	-74.5875	0.14118	-59.8	0.05291	-59.8	0.05128	-59.8	0.1715
						-59.9625	0.09412	-59.9625	0.10465	-59.9625	0.04455	-59.9625	0.09375	-59.9625	0.06098	-59.9625	0.09929			-59.9625	0.06977	-74.75	0.14118	-59.9625	0.0582	-59.9625	0.05128	-59.9625	0.17175
						-60.125	0.09412	-60.125	0.10465	-60.125	0.0396	-60.125	0.09375	-60.125	0.05691	-60.125	0.09929			-60.125	0.07442	-74.9125	0.12941	-60.125	0.0582	-60.125	0.05128	-60.125	0.17052
						-60.2875	0.09412	-60.2875	0.10465	-60.2875	0.0396	-60.2875	0.09375	-60.2875	0.06098	-60.2875	0.09929			-60.2875	0.07442	-75.075	0.14118	-60.2875	0.0582	-60.2875	0.05128	-60.2875	0.16785
						-60.45	0.09412	-60.45	0.09302	-60.45	0.0396	-60.45	0.09375	-60.45	0.06098	-60.45	0.09929			-60.45	0.07442	-75.2375	0.14118	-60.45	0.0582	-60.45	0.05128	-60.45	0.17239
						-60.6125	0.09412	-60.6125	0.09302	-60.6125	0.0396	-60.6125	0.09375	-60.6125	0.06504	-60.6125	0.0922			-60.6125	0.07442	-75.4	0.14118	-60.6125	0.05291	-60.6125	0.05128	-60.6125	0.17246
						-60.775	0.09412	-60.775	0.09302	-60.775	0.0396	-60.775	0.09375	-60.775	0.06504	-60.775	0.09929			-60.775	0.07442	-75.5625	0.14118	-60.775	0.05291	-60.775	0.05128	-60.775	0.17263
						-60.9375	0.09412	-60.9375	0.09302	-60.9375	0.0396	-60.9375	0.09375	-60.9375	0.06504	-60.9375	0.09929			-60.9375	0.07442	-75.725	0.14118	-60.9375	0.05291	-60.9375	0.05128	-60.9375	0.17232
																						-75.8875	0.12941
																						-76.05	0.12941
																						-76.2125	0.12941
																						-76.375	0.12941
																						-76.5375	0.12941
																						-76.7	0.12941
																						-76.8625	0.14118
																						-77.025	0.14118
																						-77.1875	0.14118
																						-77.35	0.14118
																						-77.5125	0.14118
																						-77.675	0.14118
																						-77.8375	0.14118
																						-78	0.14118
																						-78.1625	0.12941
																						-78.325	0.14118
																						-78.4875	0.14118
																						-78.65	0.14118
																						-78.8125	0.14118
																						-78.975	0.14118
																						-79.1375	0.12941
																						-79.3	0.14118
																						-79.4625	0.14118
																						-79.625	0.14118
																						-79.7875	0.14118
																						-79.95	0.12941
																						-80.1125	0.12941
																						-80.275	0.12941
																						-80.4375	0.12941
																						-80.6	0.12941
																						-80.7625	0.12941
																						-80.925	0.12941
																						-81.0875	0.12941
																						-81.25	0.12941
																						-81.4125	0.12941
																						-81.575	0.12941
																						-81.7375	0.14118
																						-81.9	0.14118
																						-82.0625	0.12941
																						-82.225	0.12941
																						-82.3875	0.12941
																						-82.55	0.14118
																						-82.7125	0.14118
																						-82.875	0.14118
																						-83.0375	0.14118
																						-83.2	0.12941
																						-83.3625	0.14118
																						-83.525	0.14118
																						-83.6875	0.12941
																						-83.85	0.12941
																						-84.0125	0.12941
																						-84.175	0.12941
																						-84.3375	0.12941
																						-84.5	0.12941
																						-84.6625	0.12941
																						-84.825	0.12941
																						-84.9875	0.14118
																						-85.15	0.14118
																						-85.3125	0.14118
																						-85.475	0.12941
																						-85.6375	0.12941
																						-85.8	0.14118
																						-85.9625	0.14118
																						-86.125	0.12941
																						-86.2875	0.12941
																						-86.45	0.12941
																						-86.6125	0.12941
																						-86.775	0.12941
																						-86.9375	0.12941
																						-87.1	0.14118
																						-87.2625	0.14118
																						-87.425	0.15294
																						-87.5875	0.14118
																						-87.75	0.12941
																						-87.9125	0.14118
																						-88.075	0.14118
																						-88.2375	0.14118
																						-88.4	0.14118
																						-88.5625	0.14118
																						-88.725	0.12941
																						-88.8875	0.12941
																						-89.05	0.14118
																						-89.2125	0.14118
																						-89.375	0.14118
																						-89.5375	0.12941
																						-89.7	0.12941
																						-89.8625	0.12941
																						-90.025	0.12941
																						-90.1875	0.12941
																						-90.35	0.12941
																						-90.5125	0.12941
																						-90.675	0.12941
																						-90.8375	0.12941
																						-91	0.12941
																						-91.1625	0.12941
																						-91.325	0.12941
																						-91.4875	0.12941
																						-91.65	0.12941
																						-91.8125	0.12941
																						-91.975	0.12941
																						-92.1375	0.12941
																						-92.3	0.12941
																						-92.4625	0.12941
																						-92.625	0.12941
																						-92.7875	0.12941
																						-92.95	0.12941
																						-93.1125	0.12941
																						-93.275	0.12941
																						-93.4375	0.12941
																						-93.6	0.14118
																						-93.7625	0.14118
																						-93.925	0.14118
																						-94.0875	0.14118
																						-94.25	0.14118
																						-94.4125	0.14118
																						-94.575	0.14118
																						-94.7375	0.14118
																						-94.9	0.14118
																						-95.0625	0.14118
																						-95.225	0.14118
																						-95.3875	0.14118
																						-95.55	0.14118
																						-95.7125	0.14118
																						-95.875	0.12941
																						-96.0375	0.12941
																						-96.2	0.12941
																						-96.3625	0.12941
																						-96.525	0.12941
																						-96.6875	0.12941
																						-96.85	0.12941
																						-97.0125	0.12941
																						-97.175	0.12941
																						-97.3375	0.12941
																						-97.5	0.12941
																						-97.6625	0.12941
																						-97.825	0.12941
																						-97.9875	0.11765
																						-98.15	0.11765
																						-98.3125	0.12941
																						-98.475	0.12941
																						-98.6375	0.12941
																						-98.8	0.12941
																						-98.9625	0.11765
																						-99.125	0.12941
																						-99.2875	0.12941
																						-99.45	0.12941
																						-99.6125	0.12941
																						-99.775	0.12941
																						-99.9375	0.12941
																						-100.1	0.12941
																						-100.263	0.12941
																						-100.425	0.12941
																						-100.588	0.12941
																						-100.75	0.11765
																						-100.912	0.12941
																						-101.075	0.12941
																						-101.237	0.12941
																						-101.4	0.11765
																						-101.562	0.12941
																						-101.725	0.12941
																						-101.888	0.12941
																						-102.05	0.12941
																						-102.213	0.12941
																						-102.375	0.12941
																						-102.537	0.12941
																						-102.7	0.12941
																						-102.862	0.12941
																						-103.025	0.12941
																						-103.188	0.11765
																						-103.35	0.11765
																						-103.513	0.11765
																						-103.675	0.11765
																						-103.838	0.11765
																						-104	0.12941
																						-104.162	0.12941
																						-104.325	0.12941
																						-104.487	0.12941
																						-104.65	0.11765
																						-104.812	0.11765
																						-104.975	0.12941
																						-105.138	0.12941
																						-105.3	0.12941
																						-105.463	0.11765
																						-105.625	0.11765
																						-105.787	0.11765
																						-105.95	0.11765
																						-106.112	0.11765
																						-106.275	0.11765
																						-106.438	0.11765
																						-106.6	0.11765
																						-106.763	0.11765
																						-106.925	0.11765
																						-107.088	0.11765
																						-107.25	0.11765
																						-107.412	0.11765
																						-107.575	0.11765
																						-107.737	0.11765
																						-107.9	0.12941
																						-108.062	0.12941
																						-108.225	0.12941
																						-108.388	0.12941
																						-108.55	0.12941
																						-108.713	0.12941
																						-108.875	0.12941
																						-109.037	0.12941
																						-109.2	0.11765
																						-109.362	0.11765
																						-109.525	0.11765
																						-109.688	0.11765
																						-109.85	0.11765
																						-110.013	0.11765
																						-110.175	0.11765
																						-110.338	0.11765
																						-110.5	0.11765
																						-110.662	0.11765
																						-110.825	0.11765
																						-110.987	0.11765
																						-111.15	0.11765
																						-111.312	0.11765
																						-111.475	0.11765
																						-111.638	0.11765
																						-111.8	0.11765
																						-111.963	0.11765
																						-112.125	0.11765
																						-112.287	0.11765
																						-112.45	0.11765
																						-112.612	0.11765
																						-112.775	0.11765
																						-112.938	0.11765
																						-113.1	0.11765
																						-113.263	0.11765
																						-113.425	0.11765
																						-113.588	0.11765
																						-113.75	0.11765
																						-113.912	0.11765
																						-114.075	0.11765
																						-114.237	0.11765
																						-114.4	0.11765
																						-114.562	0.11765
																						-114.725	0.11765
																						-114.888	0.11765
																						-115.05	0.11765
																						-115.213	0.11765
																						-115.375	0.11765
																						-115.537	0.11765
																						-115.7	0.11765
																						-115.862	0.12941
																						-116.025	0.12941
																						-116.188	0.12941
																						-116.35	0.12941
																						-116.513	0.11765
																						-116.675	0.11765
																						-116.838	0.11765
																						-117	0.12941
																						-117.162	0.12941
																						-117.325	0.11765
																						-117.487	0.10588
																						-117.65	0.11765
																						-117.812	0.11765
																						-117.975	0.11765
																						-118.138	0.11765
																						-118.3	0.11765
																						-118.463	0.11765
																						-118.625	0.11765
																						-118.787	0.11765
																						-118.95	0.11765
																						-119.112	0.11765
																						-119.275	0.11765
																						-119.438	0.12941
																						-119.6	0.12941
																						-119.763	0.11765
																						-119.925	0.11765
																						-120.088	0.11765
																						-120.25	0.11765
																						-120.412	0.11765
																						-120.575	0.11765
																						-120.737	0.11765
																						-120.9	0.11765
																						-121.062	0.11765
																						-121.225	0.11765
																						-121.388	0.11765
																						-121.55	0.11765
																						-121.713	0.11765
																						-121.875	0.11765
																						-122.037	0.11765
																						-122.2	0.11765
																						-122.362	0.11765
																						-122.525	0.12941
																						-122.688	0.12941
																						-122.85	0.12941
																						-123.013	0.12941
																						-123.175	0.11765
																						-123.338	0.11765
																						-123.5	0.11765
																						-123.662	0.11765
																						-123.825	0.11765
																						-123.987	0.11765
																						-124.15	0.11765
																						-124.312	0.11765
																						-124.475	0.11765
																						-124.638	0.11765
																						-124.8	0.10588
																						-124.963	0.11765
																						-125.125	0.11765
																						-125.287	0.11765
																						-125.45	0.11765
																						-125.612	0.11765
																						-125.775	0.11765
																						-125.938	0.11765
																						-126.1	0.11765
																						-126.263	0.11765
																						-126.425	0.11765
																						-126.588	0.11765
																						-126.75	0.11765
																						-126.912	0.11765
																						-127.075	0.11765
																						-127.237	0.11765
																						-127.4	0.11765
																						-127.562	0.11765
																						-127.725	0.11765
																						-127.888	0.11765
																						-128.05	0.11765
																						-128.213	0.11765
																						-128.375	0.11765
																						-128.537	0.11765
																						-128.7	0.11765
																						-128.863	0.11765
																						-129.025	0.11765
																						-129.188	0.11765
																						-129.35	0.11765
																						-129.512	0.10588
																						-129.675	0.11765
																						-129.838	0.11765
																						-130	0.11765
																						-130.162	0.10588
																						-130.325	0.11765
																						-130.488	0.11765
																						-130.65	0.11765
																						-130.812	0.11765
																						-130.975	0.11765
																						-131.137	0.10588
																						-131.3	0.11765
																						-131.463	0.11765
																						-131.625	0.11765
																						-131.787	0.11765
																						-131.95	0.10588
																						-132.113	0.11765
																						-132.275	0.11765
																						-132.438	0.11765
																						-132.6	0.11765
																						-132.762	0.10588
																						-132.925	0.10588
																						-133.088	0.10588
																						-133.25	0.10588
																						-133.412	0.10588
																						-133.575	0.10588
																						-133.738	0.11765
																						-133.9	0.11765
																						-134.062	0.10588
																						-134.225	0.10588
																						-134.387	0.11765
																						-134.55	0.11765
																						-134.713	0.11765
																						-134.875	0.11765
																						-135.037	0.11765
																						-135.2	0.10588
																						-135.363	0.10588
																						-135.525	0.10588
																						-135.688	0.10588
																						-135.85	0.10588
																						-136.012	0.10588
																						-136.175	0.11765
																						-136.338	0.11765
																						-136.5	0.11765
																						-136.662	0.11765
																						-136.825	0.11765
																						-136.988	0.11765
																						-137.15	0.11765
																						-137.312	0.11765
																						-137.475	0.10588
																						-137.637	0.10588
																						-137.8	0.10588
																						-137.963	0.10588
																						-138.125	0.10588
																						-138.287	0.11765
																						-138.45	0.11765
																						-138.613	0.11765
																						-138.775	0.11765
																						-138.938	0.11765
																						-139.1	0.11765
																						-139.262	0.11765
																						-139.425	0.11765
																						-139.588	0.11765
																						-139.75	0.10588
																						-139.912	0.11765
																						-140.075	0.11765
																						-140.238	0.11765
																						-140.4	0.11765
																						-140.562	0.11765
																						-140.725	0.11765
																						-140.887	0.11765
																						-141.05	0.11765
																						-141.213	0.11765
																						-141.375	0.11765
																						-141.537	0.11765
																						-141.7	0.11765
																						-141.863	0.11765
																						-142.025	0.11765
																						-142.188	0.11765
																						-142.35	0.10588
																						-142.512	0.10588
																						-142.675	0.10588
																						-142.838	0.10588
																						-143	0.10588
																						-143.162	0.11765
																						-143.325	0.11765
																						-143.488	0.11765
																						-143.65	0.10588
																						-143.812	0.10588
																						-143.975	0.10588
																						-144.137	0.11765
																						-144.3	0.11765
																						-144.463	0.11765
																						-144.625	0.11765
																						-144.787	0.10588
																						-144.95	0.10588
																						-145.113	0.10588
																						-145.275	0.10588
																						-145.438	0.11765
																						-145.6	0.11765
																						-145.762	0.11765
																						-145.925	0.11765
																						-146.088	0.11765
																						-146.25	0.10588
																						-146.412	0.10588
																						-146.575	0.11765
																						-146.738	0.11765
																						-146.9	0.10588
																						-147.062	0.10588
																						-147.225	0.10588
																						-147.387	0.11765
																						-147.55	0.11765
																						-147.713	0.11765
																						-147.875	0.11765
																						-148.037	0.11765
																						-148.2	0.11765
																						-148.363	0.11765
																						-148.525	0.11765
																						-148.688	0.11765
																						-148.85	0.11765
																						-149.012	0.11765
																						-149.175	0.11765
																						-149.338	0.11765
																						-149.5	0.11765
																						-149.662	0.11765
																						-149.825	0.11765
																						-149.988	0.11765
																						-150.15	0.11765
																						-150.312	0.11765
																						-150.475	0.11765
																						-150.637	0.11765
																						-150.8	0.11765
																						-150.963	0.11765
																						-151.125	0.11765
																						-151.287	0.11765
																						-151.45	0.11765
																						-151.613	0.11765
																						-151.775	0.11765
																						-151.938	0.11765
																						-152.1	0.11765
																						-152.262	0.11765
																						-152.425	0.11765
																						-152.588	0.10588
																						-152.75	0.10588
																						-152.912	0.11765
																						-153.075	0.11765
																						-153.238	0.11765
																						-153.4	0.11765
																						-153.562	0.11765
																						-153.725	0.12941
																						-153.887	0.12941
																						-154.05	0.11765
																						-154.213	0.11765
																						-154.375	0.11765
																						-154.537	0.11765
																						-154.7	0.11765
																						-154.863	0.10588
																						-155.025	0.10588
																						-155.188	0.11765
																						-155.35	0.11765
																						-155.512	0.11765
																						-155.675	0.11765
																						-155.838	0.11765
																						-156	0.11765
																						-156.162	0.11765
																						-156.325	0.11765
																						-156.488	0.11765
																						-156.65	0.11765
																						-156.812	0.11765
																						-156.975	0.11765
																						-157.137	0.11765
																						-157.3	0.10588
																						-157.463	0.10588
																						-157.625	0.10588
																						-157.787	0.11765
																						-157.95	0.11765
																						-158.113	0.11765
																						-158.275	0.11765
																						-158.438	0.11765
																						-158.6	0.11765
																						-158.762	0.11765
																						-158.925	0.11765
																						-159.088	0.11765
																						-159.25	0.11765
																						-159.412	0.11765
																						-159.575	0.11765
																						-159.738	0.11765
																						-159.9	0.11765
																						-160.062	0.11765
																						-160.225	0.11765
																						-160.387	0.11765
																						-160.55	0.11765
																						-160.713	0.11765
																						-160.875	0.11765
																						-161.037	0.11765
																						-161.2	0.11765
																						-161.363	0.11765
																						-161.525	0.11765
																						-161.688	0.12941
																						-161.85	0.12941
																						-162.012	0.12941
																						-162.175	0.12941
																						-162.338	0.11765
																						-162.5	0.11765
																						-162.662	0.11765
																						-162.825	0.11765
																						-162.988	0.11765
																						-163.15	0.10588
																						-163.312	0.10588
																						-163.475	0.10588
																						-163.637	0.10588
																						-163.8	0.10588
																						-163.963	0.11765
																						-164.125	0.11765
																						-164.287	0.11765
																						-164.45	0.11765
																						-164.613	0.11765
																						-164.775	0.11765
																						-164.938	0.11765
																						-165.1	0.11765
																						-165.262	0.11765
																						-165.425	0.11765
																						-165.588	0.11765
																						-165.75	0.11765
																						-165.912	0.11765
																						-166.075	0.11765
																						-166.238	0.11765
																						-166.4	0.11765
																						-166.562	0.11765
																						-166.725	0.11765
																						-166.887	0.10588
																						-167.05	0.11765
																						-167.213	0.11765
																						-167.375	0.11765
																						-167.537	0.11765
																						-167.7	0.10588
																						-167.863	0.10588
																						-168.025	0.10588
																						-168.188	0.11765
																						-168.35	0.11765
																						-168.512	0.11765
																						-168.675	0.10588
																						-168.838	0.10588
																						-169	0.11765
																						-169.162	0.11765
																						-169.325	0.10588
																						-169.488	0.10588
																						-169.65	0.10588
																						-169.812	0.10588
																						-169.975	0.10588
																						-170.137	0.10588
																						-170.3	0.11765
																						-170.463	0.11765
																						-170.625	0.11765
																						-170.787	0.11765
																						-170.95	0.11765
																						-171.113	0.11765
																						-171.275	0.11765
																						-171.438	0.11765
																						-171.6	0.11765
																						-171.762	0.11765
																						-171.925	0.10588
																						-172.088	0.10588
																						-172.25	0.10588
																						-172.412	0.10588
																						-172.575	0.10588
																						-172.738	0.10588
																						-172.9	0.10588
																						-173.062	0.10588
																						-173.225	0.10588
																						-173.387	0.10588
																						-173.55	0.11765
																						-173.713	0.11765
																						-173.875	0.11765
																						-174.037	0.11765
																						-174.2	0.11765
																						-174.363	0.10588
																						-174.525	0.10588
																						-174.688	0.10588
																						-174.85	0.10588
																						-175.012	0.10588
																						-175.175	0.11765
																						-175.338	0.11765
																						-175.5	0.11765
																						-175.662	0.10588
																						-175.825	0.10588
																						-175.988	0.11765
																						-176.15	0.11765
																						-176.312	0.11765
																						-176.475	0.11765
																						-176.637	0.10588
																						-176.8	0.10588
																						-176.963	0.11765
																						-177.125	0.11765
																						-177.287	0.11765
																						-177.45	0.10588
																						-177.613	0.10588
																						-177.775	0.11765
																						-177.938	0.11765
																						-178.1	0.10588
																						-178.262	0.10588
																						-178.425	0.10588
																						-178.588	0.10588
																						-178.75	0.10588
																						-178.912	0.10588
																						-179.075	0.10588
																						-179.238	0.10588
																						-179.4	0.11765
																						-179.562	0.11765
																						-179.725	0.10588
																						-179.887	0.10588
																						-180.05	0.11765
																						-180.213	0.11765
																						-180.375	0.11765
																						-180.537	0.11765
																						-180.7	0.10588
																						-180.863	0.11765
																						-181.025	0.11765
																						-181.188	0.11765
																						-181.35	0.11765
																						-181.512	0.11765
																						-181.675	0.11765
																						-181.838	0.11765
																						-182	0.11765
																						-182.162	0.11765
																						-182.325	0.10588
																						-182.488	0.10588
																						-182.65	0.10588
																						-182.812	0.10588
																						-182.975	0.10588
																						-183.137	0.10588
																						-183.3	0.10588
																						-183.463	0.10588
																						-183.625	0.10588
																						-183.787	0.10588
																						-183.95	0.11765
																						-184.113	0.11765
																						-184.275	0.11765
																						-184.438	0.11765
																						-184.6	0.11765
																						-184.762	0.11765
																						-184.925	0.12941
																						-185.088	0.12941
																						-185.25	0.11765
																						-185.412	0.11765
																						-185.575	0.11765
																						-185.738	0.10588
																						-185.9	0.10588
																						-186.062	0.10588
																						-186.225	0.10588
																						-186.387	0.11765
																						-186.55	0.11765
																						-186.713	0.11765
																						-186.875	0.10588
																						-187.037	0.10588
																						-187.2	0.10588
																						-187.363	0.11765
																						-187.525	0.11765
																						-187.688	0.10588
																						-187.85	0.10588
																						-188.012	0.10588
																						-188.175	0.11765
																						-188.338	0.11765
																						-188.5	0.10588
																						-188.662	0.11765
																						-188.825	0.11765
																						-188.988	0.11765
																						-189.15	0.11765
																						-189.312	0.11765
																						-189.475	0.10588
																						-189.637	0.10588
																						-189.8	0.10588
																						-189.963	0.10588
																						-190.125	0.10588
																						-190.287	0.10588
																						-190.45	0.10588
																						-190.613	0.10588
																						-190.775	0.10588
																						-190.938	0.10588
																						-191.1	0.10588
																						-191.262	0.10588
																						-191.425	0.10588
																						-191.588	0.10588
																						-191.75	0.10588
																						-191.912	0.11765
																						-192.075	0.11765
																						-192.238	0.11765
																						-192.4	0.11765
																						-192.562	0.11765
																						-192.725	0.10588
																						-192.887	0.11765
																						-193.05	0.11765
																						-193.213	0.11765
																						-193.375	0.10588
																						-193.537	0.11765
																						-193.7	0.11765
																						-193.863	0.11765
																						-194.025	0.11765
																						-194.188	0.10588
																						-194.35	0.10588
																						-194.512	0.10588
																						-194.675	0.10588
																						-194.838	0.10588
																						-195	0.10588
																						-195.162	0.10588
																						-195.325	0.11765
																						-195.488	0.11765
																						-195.65	0.11765
																						-195.812	0.11765
																						-195.975	0.10588
																						-196.137	0.11765
																						-196.3	0.11765
																						-196.463	0.10588
																						-196.625	0.10588
																						-196.787	0.10588
																						-196.95	0.11765
																						-197.113	0.11765
																						-197.275	0.10588
																						-197.438	0.10588
																						-197.6	0.10588
																						-197.762	0.10588
																						-197.925	0.10588
																						-198.088	0.10588
																						-198.25	0.10588
																						-198.412	0.10588
																						-198.575	0.10588
																						-198.738	0.10588
																						-198.9	0.10588
																						-199.062	0.10588
																						--	--

## Sheet: after expansion XY plot
curve 1		curve 2		curve 3		curve 4		curve 5		curve 6		curve 7		curve 8		curve 9		curve 10		curve 11		curve 12		curve 13		curve 14		curve 15				average curve
X1	Y1	X2	Y2	X3	Y3	X4	Y4	X5	Y5	X6	Y6	X7	Y7	X8	Y8	X9	Y9	X10	Y10	X11	Y11	X12	Y12	X13	Y13	X14	Y14	X15	Y15			average X	average Y
15.925	0.00393	15.925	0.00392	15.925	0.00392	15.925	0.00392	15.925	0.00392	15.925	0	15.925	0.00396	15.925	0.02353	15.925	0.00392	15.925	0.01176	15.925	0.07451	15.925	0.00784	15.925	0.00392	15.925	0.00392	15.925	0.05882			-15.8996	0.01438
15.7625	0.00393	15.7625	0.00392	15.7625	0.00392	15.7625	0.00392	15.7625	0.00392	15.7625	0	15.7625	0.00396	15.7625	0.02353	15.7625	0.00392	15.7625	0.01176	15.7625	0.07451	15.7625	0.00784	15.7625	0.00392	15.7625	0.00392	15.7625	0.05882			-15.7469	0.01438
15.6	0.00393	15.6	0.00392	15.6	0.00392	15.6	0.00392	15.6	0.00392	15.6	0	15.6	0.00396	15.6	0.02353	15.6	0.00392	15.6	0.01176	15.6	0.07059	15.6	0.00784	15.6	0.00392	15.6	0.00392	15.6	0.05882			-15.5941	0.01437
15.4375	0.00393	15.4375	0.00392	15.4375	0.00392	15.4375	0.00392	15.4375	0.00392	15.4375	0	15.4375	0.00396	15.4375	0.02353	15.4375	0.00392	15.4375	0.01176	15.4375	0.07451	15.4375	0.00784	15.4375	0.00392	15.4375	0.00392	15.4375	0.05882			-15.4414	0.01413
15.275	0.00393	15.275	0.00784	15.275	0.00392	15.275	0.00392	15.275	0.00392	15.275	0	15.275	0.00396	15.275	0.02745	15.275	0.00392	15.275	0.01176	15.275	0.07451	15.275	0.00784	15.275	0.00392	15.275	0.00392	15.275	0.05882			-15.2887	0.01508
15.1125	0.00393	15.1125	0.00392	15.1125	0.00392	15.1125	0.00392	15.1125	0.00392	15.1125	0	15.1125	0.00396	15.1125	0.02353	15.1125	0.00392	15.1125	0.01176	15.1125	0.07451	15.1125	0.00784	15.1125	0.00392	15.1125	0.00392	15.1125	0.05882			-15.1359	0.01472
14.95	0.00393	14.95	0.00392	14.95	0.00392	14.95	0.00392	14.95	0.00392	14.95	0	14.95	0.00396	14.95	0.02745	14.95	0.00392	14.95	0.01176	14.95	0.08235	14.95	0.00784	14.95	0.00392	14.95	0.00392	14.95	0.05882			-14.9832	0.01444
14.7875	0.00393	14.7875	0.00392	14.7875	0.00392	14.7875	0.00392	14.7875	0.00392	14.7875	0	14.7875	0.00396	14.7875	0.02353	14.7875	0.00392	14.7875	0.01176	14.7875	0.08235	14.7875	0.00784	14.7875	0.00392	14.7875	0.00392	14.7875	0.05882			-14.8304	0.01457
14.625	0.00393	14.625	0.00392	14.625	0.00392	14.625	0.00392	14.625	0.00392	14.625	0.00387	14.625	0.00396	14.625	0.02353	14.625	0.00392	14.625	0.01176	14.625	0.07451	14.625	0.00784	14.625	0.00392	14.625	0.00392	14.625	0.05882			-14.6777	0.01464
14.4625	0.00393	14.4625	0.00784	14.4625	0.00392	14.4625	0.00392	14.4625	0.00392	14.4625	0.00392	14.4625	0.00396	14.4625	0.02353	14.4625	0.00392	14.4625	0.01176	14.4625	0.07451	14.4625	0.00784	14.4625	0.00392	14.4625	0.00392	14.4625	0.05882			-14.525	0.01497
14.3	0.00393	14.3	0.00784	14.3	0.00392	14.3	0.00392	14.3	0.00392	14.3	5.09804e-05	14.3	0.00396	14.3	0.02353	14.3	0.00392	14.3	0.01176	14.3	0.07451	14.3	0.00784	14.3	0.00392	14.3	0.00392	14.3	0.06275			-14.3722	0.01462
14.1375	0.00393	14.1375	0.00392	14.1375	0.00392	14.1375	0.00392	14.1375	0.00392	14.1375	0.00392	14.1375	0.00396	14.1375	0.02745	14.1375	0.00392	14.1375	0.01176	14.1375	0.08235	14.1375	0.00784	14.1375	0.00392	14.1375	0.00392	14.1375	0.05882			-14.2195	0.01458
13.975	0.00393	13.975	0.00784	13.975	0.00392	13.975	0.00392	13.975	0.00392	13.975	0.00392	13.975	0.00396	13.975	0.02353	13.975	0.00392	13.975	0.01176	13.975	0.07451	13.975	0.00784	13.975	0.00392	13.975	0.00392	13.975	0.05882			-14.0667	0.01494
13.8125	0.00393	13.8125	0.00784	13.8125	0.00392	13.8125	0.00392	13.8125	0.00392	13.8125	0.00392	13.8125	0.00396	13.8125	0.02745	13.8125	0.00392	13.8125	0.01176	13.8125	0.07843	13.8125	0.00784	13.8125	0.00392	13.8125	0.00392	13.8125	0.06275			-13.914	0.01471
13.65	0.00393	13.65	0.00784	13.65	0.00392	13.65	0.00392	13.65	0.00392	13.65	0.00392	13.65	0.00396	13.65	0.02353	13.65	0.00392	13.65	0.01176	13.65	0.07451	13.65	0.00784	13.65	0.00392	13.65	0.00392	13.65	0.06275			-13.7613	0.01463
13.4875	0.00393	13.4875	0.00784	13.4875	0.00392	13.4875	0.00392	13.4875	0.00392	13.4875	0.00392	13.4875	0.00396	13.4875	0.02353	13.4875	0.00392	13.4875	0.01176	13.4875	0.07843	13.4875	0.00784	13.4875	0.00392	13.4875	0.00392	13.4875	0.0549			-13.6085	0.01497
13.325	0.00393	13.325	0.00784	13.325	0.00392	13.325	0.00392	13.325	0.00392	13.325	0.00392	13.325	0.00396	13.325	0.02745	13.325	0.00392	13.325	0.01176	13.325	0.07059	13.325	0.00784	13.325	0.00392	13.325	0.00392	13.325	0.05882			-13.4558	0.0146
13.1625	0.00393	13.1625	0.00784	13.1625	0.00392	13.1625	0.00392	13.1625	0.00392	13.1625	0.00392	13.1625	0.00396	13.1625	0.02745	13.1625	0.00392	13.1625	0.01176	13.1625	0.08627	13.1625	0.00784	13.1625	0.00392	13.1625	0.00392	13.1625	0.05882			-13.303	0.01554
13	0.00393	13	0.00784	13	0.00392	13	0.00392	13	0.00392	13	0.00392	13	0.00396	13	0.02745	13	0.00392	13	0.01176	13	0.0902	13	0.00784	13	0.00392	13	0.00392	13	0.06275			-13.1503	0.01584
12.8375	0.00393	12.8375	0.00784	12.8375	0.00392	12.8375	0.00392	12.8375	0.00392	12.8375	0.00392	12.8375	0.00396	12.8375	0.02353	12.8375	0.00392	12.8375	0.01176	12.8375	0.07451	12.8375	0.00784	12.8375	0.00392	12.8375	0.00392	12.8375	0.05882			-12.9976	0.01519
12.675	0.00393	12.675	0.00784	12.675	0.00392	12.675	0.00392	12.675	0.00392	12.675	0.00392	12.675	0.00396	12.675	0.02353	12.675	0.00392	12.675	0.01176	12.675	0.07451	12.675	0.00784	12.675	0.00392	12.675	0.00392	12.675	0.05882			-12.8448	0.01641
12.5125	0.00393	12.5125	0.00784	12.5125	0.00392	12.5125	0.00392	12.5125	0.00392	12.5125	0.00392	12.5125	0.00396	12.5125	0.01961	12.5125	0.00392	12.5125	0.01176	12.5125	0.07059	12.5125	0.00784	12.5125	0.00392	12.5125	0.00392	12.5125	0.05882			-12.6921	0.01578
12.35	0.00393	12.35	0.00784	12.35	0.00392	12.35	0.00392	12.35	0.00392	12.35	0.00392	12.35	0.00396	12.35	0.02745	12.35	0.00392	12.35	0.01176	12.35	0.08235	12.35	0.00784	12.35	0.00392	12.35	0.00392	12.35	0.05882			-12.5393	0.01632
12.1875	0.00393	12.1875	0.00784	12.1875	0.00392	12.1875	0.00392	12.1875	0.00392	12.1875	0.00392	12.1875	0.00396	12.1875	0.02353	12.1875	0.00392	12.1875	0.01176	12.1875	0.0902	12.1875	0.00784	12.1875	0.00392	12.1875	0.00392	12.1875	0.05882			-12.3866	0.01647
12.025	0.00393	12.025	0.00784	12.025	0.00392	12.025	0.00392	12.025	0.00392	12.025	0.00392	12.025	0.00396	12.025	0.02745	12.025	0.00392	12.025	0.01176	12.025	0.07843	12.025	0.00784	12.025	0.00392	12.025	0.00392	12.025	0.05882			-12.2339	0.01648
11.8625	0.00393	11.8625	0.00784	11.8625	0.00392	11.8625	0.00392	11.8625	0.00392	11.8625	0.00392	11.8625	0.00396	11.8625	0.02745	11.8625	0.00392	11.8625	0.01176	11.8625	0.07059	11.8625	0.00784	11.8625	0.00392	11.8625	0.00392	11.8625	0.05882			-12.0811	0.01616
11.7	0.00393	11.7	0.00784	11.7	0.00392	11.7	0.00392	11.7	0.00392	11.7	0.00392	11.7	0.00396	11.7	0.02353	11.7	0.00392	11.7	0.01176	11.7	0.07451	11.7	0.00784	11.7	0.00392	11.7	0.00784	11.7	0.05882			-11.9284	0.01612
11.5375	0.00393	11.5375	0.00784	11.5375	0.00392	11.5375	0.00392	11.5375	0.00392	11.5375	0.00392	11.5375	0.00396	11.5375	0.02745	11.5375	0.00392	11.5375	0.01176	11.5375	0.07843	11.5375	0.00784	11.5375	0.00784	11.5375	0.00784	11.5375	0.05882			-11.7756	0.01635
11.375	0.00393	11.375	0.00784	11.375	0.00392	11.375	0.00392	11.375	0.00392	11.375	0.00392	11.375	0.00396	11.375	0.02745	11.375	0.00392	11.375	0.01176	11.375	0.08627	11.375	0.00784	11.375	0.00784	11.375	0.00784	11.375	0.05882			-11.6229	0.01621
11.2125	0.00393	11.2125	0.00784	11.2125	0.00392	11.2125	0.00392	11.2125	0.00392	11.2125	0.00392	11.2125	0.00495	11.2125	0.02353	11.2125	0.00392	11.2125	0.01176	11.2125	0.07059	11.2125	0.00784	11.2125	0.00784	11.2125	0.00784	11.2125	0.05882			-11.4702	0.01604
11.05	0.00393	11.05	0.00784	11.05	0.00392	11.05	0.00784	11.05	0.00392	11.05	0.00392	11.05	0.00495	11.05	0.02745	11.05	0.00784	11.05	0.01176	11.05	0.08235	11.05	0.00784	11.05	0.00784	11.05	0.00784	11.05	0.0549			-11.3174	0.01622
10.8875	0.00393	10.8875	0.00784	10.8875	0.00392	10.8875	0.00784	10.8875	0.00392	10.8875	0.00392	10.8875	0.00495	10.8875	0.02353	10.8875	0.00784	10.8875	0.01176	10.8875	0.08627	10.8875	0.00784	10.8875	0.00784	10.8875	0.00784	10.8875	0.05882			-11.1647	0.01622
10.725	0.00393	10.725	0.00784	10.725	0.00392	10.725	0.00392	10.725	0.00392	10.725	0.00392	10.725	0.00495	10.725	0.02745	10.725	0.00392	10.725	0.01176	10.725	0.07843	10.725	0.00784	10.725	0.00784	10.725	0.00784	10.725	0.05882			-11.0119	0.01622
10.5625	0.00393	10.5625	0.00784	10.5625	0.00392	10.5625	0.00392	10.5625	0.00392	10.5625	0.00392	10.5625	0.00594	10.5625	0.02745	10.5625	0.00392	10.5625	0.01176	10.5625	0.07059	10.5625	0.00784	10.5625	0.00784	10.5625	0.00784	10.5625	0.05882			-10.8592	0.01631
10.4	0.00393	10.4	0.00784	10.4	0.00392	10.4	0.00784	10.4	0.00784	10.4	0.00392	10.4	0.00792	10.4	0.02745	10.4	0.00392	10.4	0.01176	10.4	0.07843	10.4	0.00784	10.4	0.00784	10.4	0.00784	10.4	0.05882			-10.7065	0.01674
10.2375	0.00393	10.2375	0.00784	10.2375	0.00392	10.2375	0.00784	10.2375	0.00784	10.2375	0.00392	10.2375	0.00792	10.2375	0.02745	10.2375	0.00392	10.2375	0.01176	10.2375	0.07451	10.2375	0.00784	10.2375	0.00784	10.2375	0.00784	10.2375	0.05882			-10.5537	0.01674
10.075	0.00393	10.075	0.00784	10.075	0.00392	10.075	0.00784	10.075	0.00392	10.075	0.00392	10.075	0.00792	10.075	0.02353	10.075	0.00784	10.075	0.01176	10.075	0.07843	10.075	0.00784	10.075	0.00784	10.075	0.00784	10.075	0.05882			-10.401	0.01674
9.9125	0.00393	9.9125	0.00784	9.9125	0.00392	9.9125	0.00392	9.9125	0.00784	9.9125	0.00392	9.9125	0.00792	9.9125	0.02745	9.9125	0.00784	9.9125	0.01569	9.9125	0.08627	9.9125	0.00784	9.9125	0.00784	9.9125	0.00784	9.9125	0.05882			-10.2482	0.01674
9.75	0.0047	9.75	0.00784	9.75	0.00392	9.75	0.00784	9.75	0.00784	9.75	0.00392	9.75	0.00792	9.75	0.02745	9.75	0.00784	9.75	0.01176	9.75	0.07843	9.75	0.00784	9.75	0.00784	9.75	0.00784	9.75	0.05882			-10.0955	0.01697
9.5875	0.00711	9.5875	0.00784	9.5875	0.00392	9.5875	0.00784	9.5875	0.00784	9.5875	0.00392	9.5875	0.00792	9.5875	0.02745	9.5875	0.00784	9.5875	0.01176	9.5875	0.07843	9.5875	0.00784	9.5875	0.00784	9.5875	0.00784	9.5875	0.05882			-9.94276	0.01785
9.425	0.00393	9.425	0.00784	9.425	0.00392	9.425	0.00784	9.425	0.00784	9.425	0.00392	9.425	0.00792	9.425	0.02353	9.425	0.00784	9.425	0.01176	9.425	0.07451	9.425	0.01176	9.425	0.00784	9.425	0.00784	9.425	0.05882			-9.79002	0.01726
9.2625	0.00469	9.2625	0.00784	9.2625	0.00392	9.2625	0.00784	9.2625	0.00784	9.2625	0.00392	9.2625	0.00792	9.2625	0.02745	9.2625	0.00784	9.2625	0.01569	9.2625	0.08627	9.2625	0.01176	9.2625	0.00784	9.2625	0.00784	9.2625	0.05882			-9.63727	0.01718
9.1	0.00787	9.1	0.00784	9.1	0.00392	9.1	0.00784	9.1	0.00784	9.1	0.00779	9.1	0.00792	9.1	0.02353	9.1	0.00784	9.1	0.01176	9.1	0.07451	9.1	0.01176	9.1	0.00784	9.1	0.00784	9.1	0.05882			-9.48453	0.0171
8.9375	0.00787	8.9375	0.00784	8.9375	0.00392	8.9375	0.00784	8.9375	0.00784	8.9375	0.00392	8.9375	0.00792	8.9375	0.02745	8.9375	0.00784	8.9375	0.01176	8.9375	0.07451	8.9375	0.01176	8.9375	0.00784	8.9375	0.00784	8.9375	0.05882			-9.33179	0.017
8.775	0.00787	8.775	0.00784	8.775	0.00784	8.775	0.00784	8.775	0.00784	8.775	0.00398	8.775	0.00792	8.775	0.02353	8.775	0.00784	8.775	0.01569	8.775	0.07843	8.775	0.01176	8.775	0.00784	8.775	0.00784	8.775	0.05882			-9.17905	0.01713
8.6125	0.00787	8.6125	0.00784	8.6125	0.00784	8.6125	0.00784	8.6125	0.00784	8.6125	0.00398	8.6125	0.00792	8.6125	0.02353	8.6125	0.00784	8.6125	0.01569	8.6125	0.08235	8.6125	0.01176	8.6125	0.00784	8.6125	0.00784	8.6125	0.05882			-9.02631	0.01738
8.45	0.00787	8.45	0.00784	8.45	0.00784	8.45	0.00784	8.45	0.00784	8.45	0.00398	8.45	0.00792	8.45	0.02745	8.45	0.00784	8.45	0.01569	8.45	0.07451	8.45	0.01176	8.45	0.00784	8.45	0.00784	8.45	0.0549			-8.87357	0.01786
8.2875	0.00787	8.2875	0.00784	8.2875	0.00784	8.2875	0.00784	8.2875	0.01176	8.2875	0.00784	8.2875	0.00792	8.2875	0.02745	8.2875	0.00784	8.2875	0.01569	8.2875	0.07451	8.2875	0.01176	8.2875	0.00784	8.2875	0.00784	8.2875	0.0549			-8.72083	0.01814
8.125	0.00787	8.125	0.00784	8.125	0.00784	8.125	0.00784	8.125	0.00784	8.125	0.00784	8.125	0.00792	8.125	0.02353	8.125	0.00784	8.125	0.01569	8.125	0.07451	8.125	0.01176	8.125	0.00784	8.125	0.00784	8.125	0.05882			-8.56809	0.01807
7.9625	0.00787	7.9625	0.00784	7.9625	0.00784	7.9625	0.00784	7.9625	0.01176	7.9625	0.00784	7.9625	0.00792	7.9625	0.02353	7.9625	0.00784	7.9625	0.01569	7.9625	0.07451	7.9625	0.01176	7.9625	0.00784	7.9625	0.00784	7.9625	0.05882			-8.41535	0.01906
7.8	0.00787	7.8	0.00784	7.8	0.00784	7.8	0.00784	7.8	0.01176	7.8	0.00784	7.8	0.00792	7.8	0.02353	7.8	0.00784	7.8	0.01569	7.8	0.07451	7.8	0.01176	7.8	0.00784	7.8	0.00784	7.8	0.05882			-8.26261	0.0188
7.6375	0.00787	7.6375	0.01176	7.6375	0.00784	7.6375	0.01176	7.6375	0.01176	7.6375	0.00784	7.6375	0.00792	7.6375	0.02353	7.6375	0.00784	7.6375	0.01569	7.6375	0.07843	7.6375	0.01176	7.6375	0.01176	7.6375	0.00784	7.6375	0.05882			-8.10987	0.01888
7.475	0.00787	7.475	0.01176	7.475	0.00784	7.475	0.00784	7.475	0.01176	7.475	0.00784	7.475	0.00792	7.475	0.02353	7.475	0.00784	7.475	0.01569	7.475	0.07451	7.475	0.01176	7.475	0.00784	7.475	0.00784	7.475	0.06275			-7.95713	0.01934
7.3125	0.00787	7.3125	0.01176	7.3125	0.00784	7.3125	0.00784	7.3125	0.01176	7.3125	0.00784	7.3125	0.00891	7.3125	0.02353	7.3125	0.00784	7.3125	0.01569	7.3125	0.07843	7.3125	0.01569	7.3125	0.01176	7.3125	0.00784	7.3125	0.06275			-7.80439	0.01885
7.15	0.00787	7.15	0.01176	7.15	0.00784	7.15	0.01176	7.15	0.01176	7.15	0.00784	7.15	0.01089	7.15	0.02353	7.15	0.00784	7.15	0.01569	7.15	0.07451	7.15	0.01569	7.15	0.01176	7.15	0.00784	7.15	0.06275			-7.65165	0.01985
6.9875	0.00787	6.9875	0.01176	6.9875	0.00784	6.9875	0.01176	6.9875	0.01176	6.9875	0.00784	6.9875	0.01188	6.9875	0.02353	6.9875	0.00784	6.9875	0.01569	6.9875	0.07059	6.9875	0.01569	6.9875	0.01176	6.9875	0.01176	6.9875	0.06275			-7.49891	0.02045
6.825	0.00787	6.825	0.01176	6.825	0.01176	6.825	0.01176	6.825	0.01176	6.825	0.01171	6.825	0.01188	6.825	0.02745	6.825	0.01176	6.825	0.01961	6.825	0.07843	6.825	0.01569	6.825	0.01176	6.825	0.01176	6.825	0.05882			-7.34617	0.02048
6.6625	0.00861	6.6625	0.01176	6.6625	0.01176	6.6625	0.01176	6.6625	0.01176	6.6625	0.00784	6.6625	0.01188	6.6625	0.02745	6.6625	0.01176	6.6625	0.01961	6.6625	0.07843	6.6625	0.01569	6.6625	0.01176	6.6625	0.01176	6.6625	0.06275			-7.19343	0.02101
6.5	0.0118	6.5	0.01176	6.5	0.00784	6.5	0.00784	6.5	0.01176	6.5	0.0079	6.5	0.01188	6.5	0.02353	6.5	0.01176	6.5	0.01961	6.5	0.07451	6.5	0.01569	6.5	0.01176	6.5	0.01176	6.5	0.06275			-7.04069	0.02118
6.3375	0.0118	6.3375	0.01176	6.3375	0.00784	6.3375	0.01176	6.3375	0.01176	6.3375	0.01176	6.3375	0.01188	6.3375	0.02745	6.3375	0.01176	6.3375	0.01961	6.3375	0.07451	6.3375	0.01569	6.3375	0.01176	6.3375	0.01176	6.3375	0.05882			-6.88795	0.02118
6.175	0.0118	6.175	0.01176	6.175	0.01176	6.175	0.01176	6.175	0.01569	6.175	0.01176	6.175	0.01188	6.175	0.02353	6.175	0.01176	6.175	0.01961	6.175	0.07843	6.175	0.01569	6.175	0.01176	6.175	0.01176	6.175	0.06275			-6.73521	0.02162
6.0125	0.0118	6.0125	0.01176	6.0125	0.01176	6.0125	0.01176	6.0125	0.01569	6.0125	0.01176	6.0125	0.01188	6.0125	0.02745	6.0125	0.01176	6.0125	0.01961	6.0125	0.08627	6.0125	0.01569	6.0125	0.01569	6.0125	0.01176	6.0125	0.06667			-6.58247	0.02221
5.85	0.0118	5.85	0.01176	5.85	0.01176	5.85	0.01176	5.85	0.01569	5.85	0.01182	5.85	0.01188	5.85	0.02745	5.85	0.01176	5.85	0.01961	5.85	0.07451	5.85	0.01961	5.85	0.01569	5.85	0.01176	5.85	0.06275			-6.42973	0.02264
5.6875	0.0118	5.6875	0.01176	5.6875	0.01569	5.6875	0.01176	5.6875	0.01569	5.6875	0.01569	5.6875	0.01188	5.6875	0.02745	5.6875	0.01176	5.6875	0.01961	5.6875	0.07843	5.6875	0.01961	5.6875	0.01569	5.6875	0.01176	5.6875	0.05882			-6.27699	0.02294
5.525	0.0118	5.525	0.01176	5.525	0.01176	5.525	0.01569	5.525	0.01569	5.525	0.01569	5.525	0.01188	5.525	0.02745	5.525	0.01569	5.525	0.01961	5.525	0.07843	5.525	0.01569	5.525	0.01569	5.525	0.01176	5.525	0.06275			-6.12425	0.02335
5.3625	0.01253	5.3625	0.01569	5.3625	0.01569	5.3625	0.01176	5.3625	0.01961	5.3625	0.01569	5.3625	0.01386	5.3625	0.02745	5.3625	0.01569	5.3625	0.01961	5.3625	0.07843	5.3625	0.01961	5.3625	0.01569	5.3625	0.01176	5.3625	0.06275			-5.97151	0.0242
5.2	0.01502	5.2	0.01569	5.2	0.01569	5.2	0.01569	5.2	0.01961	5.2	0.01955	5.2	0.01584	5.2	0.02353	5.2	0.01569	5.2	0.02353	5.2	0.07059	5.2	0.01961	5.2	0.01569	5.2	0.01176	5.2	0.06275			-5.81877	0.02465
5.0375	0.01252	5.0375	0.01569	5.0375	0.01569	5.0375	0.01569	5.0375	0.01961	5.0375	0.01961	5.0375	0.01584	5.0375	0.02745	5.0375	0.01569	5.0375	0.02353	5.0375	0.08235	5.0375	0.01961	5.0375	0.01961	5.0375	0.01569	5.0375	0.06275			-5.66603	0.02491
4.875	0.01574	4.875	0.01569	4.875	0.01569	4.875	0.01569	4.875	0.01961	4.875	0.01961	4.875	0.01683	4.875	0.03137	4.875	0.01569	4.875	0.02353	4.875	0.07451	4.875	0.01961	4.875	0.01961	4.875	0.01569	4.875	0.06667			-5.51329	0.02527
4.7125	0.01574	4.7125	0.01569	4.7125	0.01569	4.7125	0.01569	4.7125	0.02353	4.7125	0.02347	4.7125	0.01881	4.7125	0.02353	4.7125	0.01961	4.7125	0.02353	4.7125	0.07451	4.7125	0.02353	4.7125	0.01961	4.7125	0.01569	4.7125	0.07059			-5.36055	0.02561
4.55	0.01646	4.55	0.01961	4.55	0.01961	4.55	0.01961	4.55	0.02353	4.55	0.02353	4.55	0.0198	4.55	0.02745	4.55	0.01961	4.55	0.02745	4.55	0.07843	4.55	0.02353	4.55	0.01961	4.55	0.01569	4.55	0.06275			-5.20781	0.02638
4.3875	0.01967	4.3875	0.01569	4.3875	0.01961	4.3875	0.01961	4.3875	0.02353	4.3875	0.02745	4.3875	0.0198	4.3875	0.02745	4.3875	0.02353	4.3875	0.02353	4.3875	0.08235	4.3875	0.02353	4.3875	0.01961	4.3875	0.01961	4.3875	0.06275			-5.05507	0.02771
4.225	0.01967	4.225	0.01961	4.225	0.02353	4.225	0.01961	4.225	0.02745	4.225	0.02359	4.225	0.02079	4.225	0.02745	4.225	0.02353	4.225	0.02745	4.225	0.08627	4.225	0.01961	4.225	0.02353	4.225	0.02353	4.225	0.07059			-4.90233	0.02884
4.0625	0.02039	4.0625	0.01961	4.0625	0.01961	4.0625	0.01961	4.0625	0.03137	4.0625	0.03131	4.0625	0.02178	4.0625	0.03529	4.0625	0.02745	4.0625	0.02745	4.0625	0.07843	4.0625	0.02353	4.0625	0.02353	4.0625	0.02353	4.0625	0.06667			-4.74959	0.02982
3.9	0.02432	3.9	0.01961	3.9	0.02353	3.9	0.02353	3.9	0.03922	3.9	0.03137	3.9	0.02277	3.9	0.03137	3.9	0.02745	3.9	0.03137	3.9	0.07451	3.9	0.02745	3.9	0.02745	3.9	0.02353	3.9	0.07451			-4.59685	0.03051
3.7375	0.02825	3.7375	0.02353	3.7375	0.02353	3.7375	0.02353	3.7375	0.03922	3.7375	0.03529	3.7375	0.02376	3.7375	0.03137	3.7375	0.02745	3.7375	0.03137	3.7375	0.07843	3.7375	0.02745	3.7375	0.02745	3.7375	0.02745	3.7375	0.07059			-4.44411	0.03187
3.575	0.03148	3.575	0.02353	3.575	0.02745	3.575	0.02745	3.575	0.03922	3.575	0.03535	3.575	0.02574	3.575	0.03137	3.575	0.02745	3.575	0.03529	3.575	0.08235	3.575	0.02353	3.575	0.03137	3.575	0.02745	3.575	0.07843			-4.29137	0.03342
3.4125	0.03148	3.4125	0.02353	3.4125	0.02353	3.4125	0.02353	3.4125	0.04706	3.4125	0.03922	3.4125	0.02772	3.4125	0.04314	3.4125	0.03137	3.4125	0.03529	3.4125	0.08235	3.4125	0.03137	3.4125	0.03529	3.4125	0.03137	3.4125	0.07451			-4.13863	0.03481
3.25	0.03218	3.25	0.02745	3.25	0.02745	3.25	0.02353	3.25	0.05098	3.25	0.03927	3.25	0.02772	3.25	0.03922	3.25	0.03529	3.25	0.03529	3.25	0.08627	3.25	0.03137	3.25	0.03529	3.25	0.03137	3.25	0.07843			-3.98589	0.03585
3.0875	0.03612	3.0875	0.03137	3.0875	0.03137	3.0875	0.02745	3.0875	0.04706	3.0875	0.04314	3.0875	0.03168	3.0875	0.03922	3.0875	0.03529	3.0875	0.03922	3.0875	0.08235	3.0875	0.03137	3.0875	0.03529	3.0875	0.03529	3.0875	0.08627			-3.83315	0.03668
2.925	0.03935	2.925	0.03137	2.925	0.02745	2.925	0.03137	2.925	0.0549	2.925	0.04706	2.925	0.03663	2.925	0.03922	2.925	0.03922	2.925	0.04314	2.925	0.08627	2.925	0.03529	2.925	0.03922	2.925	0.03922	2.925	0.07451			-3.68041	0.03769
2.7625	0.04005	2.7625	0.03137	2.7625	0.03529	2.7625	0.03137	2.7625	0.05882	2.7625	0.05098	2.7625	0.0396	2.7625	0.04314	2.7625	0.03922	2.7625	0.04314	2.7625	0.08235	2.7625	0.03529	2.7625	0.04314	2.7625	0.04314	2.7625	0.08627			-3.52767	0.03896
2.6	0.04468	2.6	0.03529	2.6	0.03529	2.6	0.03922	2.6	0.05882	2.6	0.04712	2.6	0.04455	2.6	0.03922	2.6	0.04314	2.6	0.04706	2.6	0.08627	2.6	0.03922	2.6	0.04314	2.6	0.05098	2.6	0.0902			-3.37492	0.04054
2.4375	0.05115	2.4375	0.03922	2.4375	0.03922	2.4375	0.03922	2.4375	0.06667	2.4375	0.05882	2.4375	0.0495	2.4375	0.04706	2.4375	0.04314	2.4375	0.05098	2.4375	0.0902	2.4375	0.04314	2.4375	0.05098	2.4375	0.05882	2.4375	0.0902			-3.22218	0.04295
2.275	0.05255	2.275	0.03922	2.275	0.04314	2.275	0.04314	2.275	0.06275	2.275	0.0549	2.275	0.05446	2.275	0.04706	2.275	0.05098	2.275	0.05098	2.275	0.09412	2.275	0.04706	2.275	0.0549	2.275	0.06667	2.275	0.10196			-3.06944	0.04614
2.1125	0.05833	2.1125	0.04706	2.1125	0.04314	2.1125	0.04314	2.1125	0.0902	2.1125	0.06667	2.1125	0.0604	2.1125	0.06275	2.1125	0.0549	2.1125	0.06275	2.1125	0.09804	2.1125	0.04706	2.1125	0.05882	2.1125	0.07059	2.1125	0.09412			-2.9167	0.04726
1.95	0.05717	1.95	0.04706	1.95	0.05098	1.95	0.04706	1.95	0.08627	1.95	0.06667	1.95	0.06634	1.95	0.06275	1.95	0.05098	1.95	0.06275	1.95	0.09804	1.95	0.05098	1.95	0.06275	1.95	0.08235	1.95	0.09804			-2.76396	0.04859
1.7875	0.06689	1.7875	0.05882	1.7875	0.0549	1.7875	0.0549	1.7875	0.08627	1.7875	0.07059	1.7875	0.0703	1.7875	0.05882	1.7875	0.05882	1.7875	0.07059	1.7875	0.1098	1.7875	0.05882	1.7875	0.06667	1.7875	0.08627	1.7875	0.10588			-2.61122	0.05165
1.625	0.06827	1.625	0.06275	1.625	0.05882	1.625	0.0549	1.625	0.09804	1.625	0.07843	1.625	0.07624	1.625	0.06667	1.625	0.05882	1.625	0.07059	1.625	0.12941	1.625	0.0549	1.625	0.06667	1.625	0.09412	1.625	0.10196			-2.45848	0.05595
1.4625	0.07545	1.4625	0.07451	1.4625	0.07059	1.4625	0.06275	1.4625	0.1098	1.4625	0.08235	1.4625	0.08317	1.4625	0.06667	1.4625	0.06667	1.4625	0.07843	1.4625	0.13333	1.4625	0.06275	1.4625	0.08235	1.4625	0.10196	1.4625	0.13333			-2.30574	0.05884
1.3	0.08282	1.3	0.07843	1.3	0.06667	1.3	0.06667	1.3	0.12549	1.3	0.0902	1.3	0.09802	1.3	0.06275	1.3	0.07843	1.3	0.08627	1.3	0.12549	1.3	0.07451	1.3	0.08627	1.3	0.11373	1.3	0.12941			-2.153	0.06115
1.1375	0.10231	1.1375	0.08627	1.1375	0.08627	1.1375	0.07451	1.1375	0.14902	1.1375	0.11765	1.1375	0.10891	1.1375	0.0902	1.1375	0.0902	1.1375	0.0902	1.1375	0.1451	1.1375	0.07451	1.1375	0.10196	1.1375	0.12941	1.1375	0.15294			-2.00026	0.06647
0.975	0.10916	0.975	0.11373	0.975	0.09412	0.975	0.09412	0.975	0.17647	0.975	0.13327	0.975	0.13069	0.975	0.07843	0.975	0.1098	0.975	0.10196	0.975	0.15294	0.975	0.10196	0.975	0.1098	0.975	0.1451	0.975	0.16863			-1.84752	0.07142
0.8125	0.14575	0.8125	0.12157	0.8125	0.12157	0.8125	0.11373	0.8125	0.19608	0.8125	0.16863	0.8125	0.16931	0.8125	0.12549	0.8125	0.14902	0.8125	0.12941	0.8125	0.2	0.8125	0.11373	0.8125	0.13725	0.8125	0.18039	0.8125	0.18824			-1.69478	0.0763
0.65	0.1789	0.65	0.19608	0.65	0.1451	0.65	0.16471	0.65	0.27059	0.65	0.21961	0.65	0.23762	0.65	0.13333	0.65	0.21569	0.65	0.15686	0.65	0.21569	0.65	0.18039	0.65	0.18824	0.65	0.25098	0.65	0.28627			-1.54204	0.08058
0.4875	0.246	0.4875	0.2	0.4875	0.22353	0.4875	0.20392	0.4875	0.27059	0.4875	0.28627	0.4875	0.28218	0.4875	0.23529	0.4875	0.23137	0.4875	0.23529	0.4875	0.27843	0.4875	0.18431	0.4875	0.23137	0.4875	0.31373	0.4875	0.29804			-1.3893	0.08875
0.325	0.31961	0.325	0.54118	0.325	0.20392	0.325	0.26667	0.325	0.61569	0.325	0.35294	0.325	0.51485	0.325	0.21961	0.325	0.6	0.325	0.25098	0.325	0.30196	0.325	0.32941	0.325	0.38431	0.325	0.53725	0.325	0.61176			-1.23656	0.09919
0.1625	0.6907	0.1625	0.96863	0.1625	0.58824	0.1625	0.69804	0.1625	1	0.1625	0.79216	0.1625	0.87327	0.1625	0.57647	0.1625	0.94118	0.1625	0.64314	0.1625	0.72157	0.1625	0.77255	0.1625	0.78039	0.1625	0.96471	0.1625	1			-1.08382	0.11304
-1.61371e-13	1	0	1	0	1	0	1	0	1	0	1	0	1	0	1	0	1	0	1	0	1	0	1	0	1	0	1	0	1			-0.93108	0.13714
-0.1625	0.92635	-0.1625	0.60392	-0.1625	0.95686	-0.1625	0.81569	-0.1625	1	-0.1625	0.95631	-0.1625	0.78911	-0.1625	0.98039	-0.1625	0.63137	-0.1625	0.93725	-0.1625	0.87059	-0.1625	0.76471	-0.1625	0.85098	-0.1625	0.98824	-0.1625	0.6549			-0.77834	0.16072
-0.325	0.58797	-0.325	0.21176	-0.325	0.53333	-0.325	0.36078	-0.325	0.5098	-0.325	0.5992	-0.325	0.41188	-0.325	0.47451	-0.325	0.24706	-0.325	0.52157	-0.325	0.44706	-0.325	0.33333	-0.325	0.44314	-0.325	0.52941	-0.325	0.31765			-0.6256	0.21218
-0.4875	0.28244	-0.4875	0.21176	-0.4875	0.21569	-0.4875	0.22745	-0.4875	0.28627	-0.4875	0.30987	-0.4875	0.25248	-0.4875	0.23922	-0.4875	0.2	-0.4875	0.2549	-0.4875	0.26275	-0.4875	0.21176	-0.4875	0.23922	-0.4875	0.31373	-0.4875	0.30588			-0.47286	0.27053
-0.65	0.22729	-0.65	0.13333	-0.65	0.20392	-0.65	0.18039	-0.65	0.23922	-0.65	0.27047	-0.65	0.19703	-0.65	0.22353	-0.65	0.13333	-0.65	0.21961	-0.65	0.23922	-0.65	0.15686	-0.65	0.2	-0.65	0.25098	-0.65	0.19608			-0.32012	0.44764
-0.8125	0.16192	-0.8125	0.12549	-0.8125	0.12549	-0.8125	0.12157	-0.8125	0.20392	-0.8125	0.16091	-0.8125	0.15149	-0.8125	0.12157	-0.8125	0.12157	-0.8125	0.15294	-0.8125	0.15686	-0.8125	0.1098	-0.8125	0.1451	-0.8125	0.18824	-0.8125	0.18824			-0.16738	0.83604
-0.975	0.13892	-0.975	0.09804	-0.975	0.12157	-0.975	0.10196	-0.975	0.14902	-0.975	0.15686	-0.975	0.13069	-0.975	0.1451	-0.975	0.0902	-0.975	0.1451	-0.975	0.15686	-0.975	0.09412	-0.975	0.13333	-0.975	0.16471	-0.975	0.16471			-0.01464	0.98635
-1.1375	0.10558	-1.1375	0.07843	-1.1375	0.0902	-1.1375	0.0902	-1.1375	0.12549	-1.1375	0.10202	-1.1375	0.10693	-1.1375	0.07843	-1.1375	0.08627	-1.1375	0.10588	-1.1375	0.12549	-1.1375	0.07843	-1.1375	0.10196	-1.1375	0.12941	-1.1375	0.1451			0.1381	0.83065
-1.3	0.09832	-1.3	0.06667	-1.3	0.08235	-1.3	0.07451	-1.3	0.12157	-1.3	0.10974	-1.3	0.09901	-1.3	0.09412	-1.3	0.06667	-1.3	0.09804	-1.3	0.12157	-1.3	0.07059	-1.3	0.09804	-1.3	0.11373	-1.3	0.13333			0.29084	0.48688
-1.4625	0.0787	-1.4625	0.06275	-1.4625	0.07451	-1.4625	0.07059	-1.4625	0.09804	-1.4625	0.08235	-1.4625	0.08614	-1.4625	0.06667	-1.4625	0.06667	-1.4625	0.07843	-1.4625	0.11765	-1.4625	0.06275	-1.4625	0.07843	-1.4625	0.10196	-1.4625	0.1098			0.44358	0.29
-1.625	0.07605	-1.625	0.0549	-1.625	0.06667	-1.625	0.05882	-1.625	0.0902	-1.625	0.07849	-1.625	0.08119	-1.625	0.07059	-1.625	0.05882	-1.625	0.07451	-1.625	0.1098	-1.625	0.06275	-1.625	0.08235	-1.625	0.09804	-1.625	0.11765			0.59632	0.21765
-1.7875	0.06296	-1.7875	0.0549	-1.7875	0.06275	-1.7875	0.05882	-1.7875	0.08627	-1.7875	0.07457	-1.7875	0.07624	-1.7875	0.06275	-1.7875	0.0549	-1.7875	0.06667	-1.7875	0.1098	-1.7875	0.05882	-1.7875	0.06667	-1.7875	0.08627	-1.7875	0.11373			0.74906	0.17097
-1.95	0.06164	-1.95	0.05098	-1.95	0.05882	-1.95	0.04706	-1.95	0.07451	-1.95	0.06667	-1.95	0.06535	-1.95	0.05882	-1.95	0.05098	-1.95	0.07059	-1.95	0.11765	-1.95	0.05098	-1.95	0.06275	-1.95	0.08235	-1.95	0.1098			0.9018	0.13456
-2.1125	0.05377	-2.1125	0.04314	-2.1125	0.04706	-2.1125	0.05098	-2.1125	0.07059	-2.1125	0.06673	-2.1125	0.0604	-2.1125	0.05098	-2.1125	0.04314	-2.1125	0.05882	-2.1125	0.09412	-2.1125	0.05098	-2.1125	0.05882	-2.1125	0.07843	-2.1125	0.09804			1.05454	0.11414
-2.275	0.04787	-2.275	0.04706	-2.275	0.05098	-2.275	0.04314	-2.275	0.06667	-2.275	0.05882	-2.275	0.06238	-2.275	0.05098	-2.275	0.04314	-2.275	0.0549	-2.275	0.10196	-2.275	0.04706	-2.275	0.0549	-2.275	0.07059	-2.275	0.0902			1.20728	0.09992
-2.4375	0.04984	-2.4375	0.04314	-2.4375	0.04314	-2.4375	0.04314	-2.4375	0.05882	-2.4375	0.05882	-2.4375	0.05347	-2.4375	0.04706	-2.4375	0.03922	-2.4375	0.0549	-2.4375	0.09804	-2.4375	0.04314	-2.4375	0.05098	-2.4375	0.06667	-2.4375	0.09804			1.36002	0.08901
-2.6	0.04328	-2.6	0.03922	-2.6	0.03922	-2.6	0.04314	-2.6	0.05882	-2.6	0.0549	-2.6	0.04851	-2.6	0.04314	-2.6	0.03529	-2.6	0.04314	-2.6	0.08235	-2.6	0.03922	-2.6	0.05098	-2.6	0.06667	-2.6	0.0902			1.51276	0.08265
-2.7625	0.04328	-2.7625	0.03922	-2.7625	0.04314	-2.7625	0.03529	-2.7625	0.04706	-2.7625	0.047	-2.7625	0.0505	-2.7625	0.03922	-2.7625	0.03922	-2.7625	0.04314	-2.7625	0.08235	-2.7625	0.03529	-2.7625	0.04706	-2.7625	0.0549	-2.7625	0.08235			1.6655	0.07501
-2.925	0.04263	-2.925	0.03529	-2.925	0.03137	-2.925	0.03529	-2.925	0.05098	-2.925	0.04706	-2.925	0.0495	-2.925	0.03922	-2.925	0.03529	-2.925	0.04314	-2.925	0.08235	-2.925	0.03922	-2.925	0.04706	-2.925	0.0549	-2.925	0.07451			1.81824	0.07078
-3.0875	0.0387	-3.0875	0.03137	-3.0875	0.03529	-3.0875	0.03529	-3.0875	0.04706	-3.0875	0.04314	-3.0875	0.04356	-3.0875	0.03922	-3.0875	0.03137	-3.0875	0.03922	-3.0875	0.08235	-3.0875	0.03529	-3.0875	0.04314	-3.0875	0.05882	-3.0875	0.08627			1.97098	0.06573
-3.25	0.03541	-3.25	0.03137	-3.25	0.03137	-3.25	0.02745	-3.25	0.03922	-3.25	0.03922	-3.25	0.04257	-3.25	0.03529	-3.25	0.03137	-3.25	0.03922	-3.25	0.08235	-3.25	0.03529	-3.25	0.03922	-3.25	0.04706	-3.25	0.07843			2.12372	0.06343
-3.4125	0.03477	-3.4125	0.02745	-3.4125	0.02745	-3.4125	0.03137	-3.4125	0.04314	-3.4125	0.03536	-3.4125	0.04356	-3.4125	0.03529	-3.4125	0.02745	-3.4125	0.03922	-3.4125	0.07843	-3.4125	0.03137	-3.4125	0.03529	-3.4125	0.03529	-3.4125	0.07451			2.27646	0.05756
-3.575	0.03148	-3.575	0.02745	-3.575	0.03137	-3.575	0.02745	-3.575	0.04314	-3.575	0.03529	-3.575	0.03663	-3.575	0.03529	-3.575	0.02745	-3.575	0.03529	-3.575	0.07843	-3.575	0.02353	-3.575	0.03529	-3.575	0.03922	-3.575	0.07059			2.4292	0.05471
-3.7375	0.03084	-3.7375	0.02745	-3.7375	0.02353	-3.7375	0.02745	-3.7375	0.03529	-3.7375	0.03137	-3.7375	0.03366	-3.7375	0.03529	-3.7375	0.02745	-3.7375	0.03529	-3.7375	0.07451	-3.7375	0.02353	-3.7375	0.03137	-3.7375	0.04314	-3.7375	0.07843			2.58194	0.05016
-3.9	0.02819	-3.9	0.02353	-3.9	0.02745	-3.9	0.02353	-3.9	0.03529	-3.9	0.03137	-3.9	0.03762	-3.9	0.03529	-3.9	0.02353	-3.9	0.03529	-3.9	0.08235	-3.9	0.02353	-3.9	0.02745	-3.9	0.04314	-3.9	0.06667			2.73468	0.04735
-4.0625	0.03148	-4.0625	0.01961	-4.0625	0.02353	-4.0625	0.02353	-4.0625	0.03529	-4.0625	0.02751	-4.0625	0.03762	-4.0625	0.03137	-4.0625	0.02353	-4.0625	0.03137	-4.0625	0.0902	-4.0625	0.01961	-4.0625	0.03137	-4.0625	0.03529	-4.0625	0.07059			2.88742	0.04488
-4.225	0.0302	-4.225	0.01961	-4.225	0.02353	-4.225	0.02353	-4.225	0.03922	-4.225	0.0236	-4.225	0.03366	-4.225	0.03137	-4.225	0.02353	-4.225	0.03137	-4.225	0.07843	-4.225	0.01961	-4.225	0.03137	-4.225	0.03529	-4.225	0.06667			3.04017	0.04278
-4.3875	0.02425	-4.3875	0.01961	-4.3875	0.02353	-4.3875	0.02353	-4.3875	0.03137	-4.3875	0.02353	-4.3875	0.03168	-4.3875	0.03137	-4.3875	0.01961	-4.3875	0.02745	-4.3875	0.07843	-4.3875	0.01961	-4.3875	0.02745	-4.3875	0.03529	-4.3875	0.07059			3.19291	0.04081
-4.55	0.02691	-4.55	0.01961	-4.55	0.01961	-4.55	0.01961	-4.55	0.02353	-4.55	0.02353	-4.55	0.0297	-4.55	0.03137	-4.55	0.01961	-4.55	0.02745	-4.55	0.07843	-4.55	0.01569	-4.55	0.02353	-4.55	0.03529	-4.55	0.06667			3.34565	0.03928
-4.7125	0.02298	-4.7125	0.01961	-4.7125	0.01961	-4.7125	0.01961	-4.7125	0.02745	-4.7125	0.02353	-4.7125	0.02772	-4.7125	0.02745	-4.7125	0.01569	-4.7125	0.02745	-4.7125	0.07451	-4.7125	0.01961	-4.7125	0.02745	-4.7125	0.03137	-4.7125	0.06667			3.49839	0.03754
-4.875	0.01967	-4.875	0.01961	-4.875	0.01569	-4.875	0.01569	-4.875	0.02353	-4.875	0.02346	-4.875	0.02772	-4.875	0.02745	-4.875	0.01569	-4.875	0.02745	-4.875	0.07843	-4.875	0.01569	-4.875	0.02353	-4.875	0.03137	-4.875	0.07059			3.65113	0.0356
-5.0375	0.01967	-5.0375	0.01569	-5.0375	0.01569	-5.0375	0.01961	-5.0375	0.01961	-5.0375	0.01961	-5.0375	0.02574	-5.0375	0.02353	-5.0375	0.01569	-5.0375	0.02353	-5.0375	0.08235	-5.0375	0.01569	-5.0375	0.02353	-5.0375	0.03137	-5.0375	0.06667			3.80387	0.03412
-5.2	0.01967	-5.2	0.01569	-5.2	0.01569	-5.2	0.01569	-5.2	0.01961	-5.2	0.01954	-5.2	0.02376	-5.2	0.02353	-5.2	0.01569	-5.2	0.02353	-5.2	0.07059	-5.2	0.01569	-5.2	0.02353	-5.2	0.03137	-5.2	0.06275			3.95661	0.03271
-5.3625	0.01904	-5.3625	0.01569	-5.3625	0.01569	-5.3625	0.01569	-5.3625	0.01569	-5.3625	0.01569	-5.3625	0.02376	-5.3625	0.03137	-5.3625	0.01569	-5.3625	0.02353	-5.3625	0.07059	-5.3625	0.01569	-5.3625	0.01961	-5.3625	0.02353	-5.3625	0.06275			4.10935	0.03105
-5.525	0.01574	-5.525	0.01569	-5.525	0.01176	-5.525	0.01569	-5.525	0.01961	-5.525	0.01569	-5.525	0.02178	-5.525	0.02745	-5.525	0.01569	-5.525	0.02353	-5.525	0.07451	-5.525	0.01569	-5.525	0.01961	-5.525	0.01961	-5.525	0.06667			4.26209	0.02998
-5.6875	0.01574	-5.6875	0.01569	-5.6875	0.01176	-5.6875	0.01569	-5.6875	0.01569	-5.6875	0.01569	-5.6875	0.0198	-5.6875	0.02353	-5.6875	0.01569	-5.6875	0.02353	-5.6875	0.07843	-5.6875	0.01569	-5.6875	0.01961	-5.6875	0.02353	-5.6875	0.06275			4.41483	0.02839
-5.85	0.01574	-5.85	0.01569	-5.85	0.01176	-5.85	0.01176	-5.85	0.01569	-5.85	0.01183	-5.85	0.0198	-5.85	0.02745	-5.85	0.01569	-5.85	0.01961	-5.85	0.07451	-5.85	0.01569	-5.85	0.01961	-5.85	0.02745	-5.85	0.06667			4.56757	0.02765
-6.0125	0.01574	-6.0125	0.01176	-6.0125	0.01176	-6.0125	0.01176	-6.0125	0.01569	-6.0125	0.01176	-6.0125	0.0198	-6.0125	0.02353	-6.0125	0.01569	-6.0125	0.01961	-6.0125	0.08627	-6.0125	0.01176	-6.0125	0.01961	-6.0125	0.02353	-6.0125	0.06275			4.72031	0.02657
-6.175	0.01574	-6.175	0.01176	-6.175	0.01176	-6.175	0.01569	-6.175	0.01569	-6.175	0.01176	-6.175	0.0198	-6.175	0.02745	-6.175	0.01176	-6.175	0.01961	-6.175	0.07451	-6.175	0.01176	-6.175	0.01569	-6.175	0.02353	-6.175	0.05882			4.87305	0.02571
-6.3375	0.01574	-6.3375	0.01176	-6.3375	0.01176	-6.3375	0.01176	-6.3375	0.01176	-6.3375	0.01176	-6.3375	0.01782	-6.3375	0.02745	-6.3375	0.01176	-6.3375	0.01961	-6.3375	0.07451	-6.3375	0.01176	-6.3375	0.01961	-6.3375	0.02353	-6.3375	0.06275			5.02579	0.02544
-6.5	0.01512	-6.5	0.01176	-6.5	0.01176	-6.5	0.01176	-6.5	0.01176	-6.5	0.01176	-6.5	0.01584	-6.5	0.02745	-6.5	0.01176	-6.5	0.01961	-6.5	0.07451	-6.5	0.01176	-6.5	0.01569	-6.5	0.02353	-6.5	0.06275			5.17853	0.0242
-6.6625	0.0118	-6.6625	0.01176	-6.6625	0.01176	-6.6625	0.01176	-6.6625	0.01176	-6.6625	0.00784	-6.6625	0.01584	-6.6625	0.03137	-6.6625	0.01176	-6.6625	0.01961	-6.6625	0.07451	-6.6625	0.01176	-6.6625	0.01569	-6.6625	0.01961	-6.6625	0.06275			5.33127	0.02378
-6.825	0.0118	-6.825	0.01176	-6.825	0.00784	-6.825	0.01176	-6.825	0.01176	-6.825	0.00784	-6.825	0.01584	-6.825	0.02353	-6.825	0.01176	-6.825	0.01961	-6.825	0.07843	-6.825	0.01176	-6.825	0.01569	-6.825	0.01961	-6.825	0.05882			5.48401	0.023
-6.9875	0.01242	-6.9875	0.01176	-6.9875	0.00784	-6.9875	0.01176	-6.9875	0.01176	-6.9875	0.00784	-6.9875	0.01485	-6.9875	0.02745	-6.9875	0.01176	-6.9875	0.01961	-6.9875	0.07451	-6.9875	0.01176	-6.9875	0.01569	-6.9875	0.01961	-6.9875	0.05882			5.63675	0.02258
-7.15	0.01513	-7.15	0.01176	-7.15	0.00784	-7.15	0.01176	-7.15	0.01176	-7.15	0.00784	-7.15	0.01287	-7.15	0.02745	-7.15	0.01176	-7.15	0.01961	-7.15	0.07843	-7.15	0.01176	-7.15	0.01176	-7.15	0.01961	-7.15	0.05882			5.78949	0.02217
-7.3125	0.0118	-7.3125	0.01176	-7.3125	0.01176	-7.3125	0.00784	-7.3125	0.01176	-7.3125	0.00784	-7.3125	0.01287	-7.3125	0.02353	-7.3125	0.01176	-7.3125	0.01961	-7.3125	0.07843	-7.3125	0.01176	-7.3125	0.01176	-7.3125	0.01569	-7.3125	0.05882			5.94223	0.02242
-7.475	0.0118	-7.475	0.01176	-7.475	0.00784	-7.475	0.01176	-7.475	0.00784	-7.475	0.00784	-7.475	0.01386	-7.475	0.02745	-7.475	0.01176	-7.475	0.01961	-7.475	0.07843	-7.475	0.00784	-7.475	0.01176	-7.475	0.01569	-7.475	0.06275			6.09497	0.02209
-7.6375	0.0118	-7.6375	0.01176	-7.6375	0.00784	-7.6375	0.01176	-7.6375	0.01176	-7.6375	0.00784	-7.6375	0.01287	-7.6375	0.02353	-7.6375	0.01176	-7.6375	0.01569	-7.6375	0.07843	-7.6375	0.00784	-7.6375	0.01176	-7.6375	0.01569	-7.6375	0.05882			6.24771	0.0211
-7.8	0.0118	-7.8	0.01176	-7.8	0.00784	-7.8	0.00784	-7.8	0.00784	-7.8	0.00784	-7.8	0.01188	-7.8	0.02353	-7.8	0.01176	-7.8	0.01569	-7.8	0.07059	-7.8	0.00784	-7.8	0.01176	-7.8	0.01569	-7.8	0.05882			6.40045	0.02046
-7.9625	0.0118	-7.9625	0.00784	-7.9625	0.00784	-7.9625	0.00784	-7.9625	0.00784	-7.9625	0.00784	-7.9625	0.01188	-7.9625	0.02745	-7.9625	0.01176	-7.9625	0.01569	-7.9625	0.07451	-7.9625	0.00784	-7.9625	0.01176	-7.9625	0.01569	-7.9625	0.06275			6.55319	0.02042
-8.125	0.0118	-8.125	0.01176	-8.125	0.00784	-8.125	0.00784	-8.125	0.00784	-8.125	0.00778	-8.125	0.01188	-8.125	0.02353	-8.125	0.00784	-8.125	0.01569	-8.125	0.07451	-8.125	0.00784	-8.125	0.01176	-8.125	0.01569	-8.125	0.05882			6.70593	0.02096
-8.2875	0.0112	-8.2875	0.00784	-8.2875	0.00784	-8.2875	0.00784	-8.2875	0.00784	-8.2875	0.00778	-8.2875	0.01188	-8.2875	0.02353	-8.2875	0.00784	-8.2875	0.01569	-8.2875	0.07843	-8.2875	0.00784	-8.2875	0.01176	-8.2875	0.01569	-8.2875	0.05882			6.85867	0.0206
-8.45	0.00847	-8.45	0.00784	-8.45	0.00784	-8.45	0.00784	-8.45	0.00784	-8.45	0.00778	-8.45	0.01188	-8.45	0.02745	-8.45	0.00784	-8.45	0.01569	-8.45	0.08235	-8.45	0.00784	-8.45	0.00784	-8.45	0.01569	-8.45	0.06275			7.01141	0.01935
-8.6125	0.01121	-8.6125	0.00784	-8.6125	0.00784	-8.6125	0.00784	-8.6125	0.00784	-8.6125	0.00778	-8.6125	0.01089	-8.6125	0.02353	-8.6125	0.00784	-8.6125	0.01569	-8.6125	0.07059	-8.6125	0.00784	-8.6125	0.00784	-8.6125	0.01176	-8.6125	0.05882			7.16415	0.01928
-8.775	0.00787	-8.775	0.00784	-8.775	0.00784	-8.775	0.00784	-8.775	0.00784	-8.775	0.00392	-8.775	0.00891	-8.775	0.02745	-8.775	0.00784	-8.775	0.01569	-8.775	0.07843	-8.775	0.00784	-8.775	0.01176	-8.775	0.01569	-8.775	0.05882			7.31689	0.01913
-8.9375	0.00787	-8.9375	0.00784	-8.9375	0.00784	-8.9375	0.00784	-8.9375	0.00784	-8.9375	0.00392	-8.9375	0.00792	-8.9375	0.02353	-8.9375	0.00784	-8.9375	0.01569	-8.9375	0.07451	-8.9375	0.00784	-8.9375	0.01176	-8.9375	0.01176	-8.9375	0.05882			7.46963	0.01834
-9.1	0.00787	-9.1	0.00784	-9.1	0.00392	-9.1	0.00784	-9.1	0.00784	-9.1	0.00392	-9.1	0.00792	-9.1	0.02353	-9.1	0.00784	-9.1	0.01569	-9.1	0.07843	-9.1	0.00784	-9.1	0.00784	-9.1	0.01176	-9.1	0.05882			7.62237	0.01878
-9.2625	0.00787	-9.2625	0.00784	-9.2625	0.00392	-9.2625	0.00784	-9.2625	0.00784	-9.2625	0.00392	-9.2625	0.00792	-9.2625	0.02353	-9.2625	0.00784	-9.2625	0.01569	-9.2625	0.07451	-9.2625	0.00784	-9.2625	0.00784	-9.2625	0.01176	-9.2625	0.05882			7.77511	0.01794
-9.425	0.00787	-9.425	0.00784	-9.425	0.00392	-9.425	0.00784	-9.425	0.00784	-9.425	0.00392	-9.425	0.00792	-9.425	0.02353	-9.425	0.00784	-9.425	0.01569	-9.425	0.07451	-9.425	0.00784	-9.425	0.00784	-9.425	0.01176	-9.425	0.05882			7.92785	0.01778
-9.5875	0.00787	-9.5875	0.00784	-9.5875	0.00392	-9.5875	0.00784	-9.5875	0.00784	-9.5875	0.00392	-9.5875	0.00792	-9.5875	0.02745	-9.5875	0.00784	-9.5875	0.01569	-9.5875	0.07451	-9.5875	0.00784	-9.5875	0.00784	-9.5875	0.01176	-9.5875	0.05882			8.08059	0.01759
-9.75	0.00787	-9.75	0.00784	-9.75	0.00392	-9.75	0.00784	-9.75	0.00784	-9.75	0.00392	-9.75	0.00792	-9.75	0.02353	-9.75	0.00784	-9.75	0.01569	-9.75	0.07451	-9.75	0.00784	-9.75	0.00784	-9.75	0.01176	-9.75	0.05882			8.23333	0.0177
-9.9125	0.00787	-9.9125	0.00784	-9.9125	0.00392	-9.9125	0.00392	-9.9125	0.00784	-9.9125	0.00392	-9.9125	0.00792	-9.9125	0.02745	-9.9125	0.00784	-9.9125	0.01569	-9.9125	0.08627	-9.9125	0.00784	-9.9125	0.00784	-9.9125	0.01176	-9.9125	0.06275			8.38607	0.01747
-10.075	0.00787	-10.075	0.00784	-10.075	0.00392	-10.075	0.00784	-10.075	0.00784	-10.075	0.00392	-10.075	0.00792	-10.075	0.02353	-10.075	0.00784	-10.075	0.01569	-10.075	0.07059	-10.075	0.00784	-10.075	0.00784	-10.075	0.01176	-10.075	0.06275			8.53881	0.01755
-10.2375	0.00787	-10.2375	0.00784	-10.2375	0.00392	-10.2375	0.00392	-10.2375	0.00392	-10.2375	0.00392	-10.2375	0.00792	-10.2375	0.02745	-10.2375	0.00784	-10.2375	0.01569	-10.2375	0.07451	-10.2375	0.00784	-10.2375	0.00784	-10.2375	0.01176	-10.2375	0.05882			8.69155	0.01766
-10.4	0.00787	-10.4	0.00784	-10.4	0.00392	-10.4	0.00784	-10.4	0.00392	-10.4	0.00392	-10.4	0.00792	-10.4	0.02745	-10.4	0.00784	-10.4	0.01569	-10.4	0.07451	-10.4	0.00784	-10.4	0.00784	-10.4	0.00784	-10.4	0.05882			8.84429	0.0173
-10.5625	0.00787	-10.5625	0.00784	-10.5625	0.00392	-10.5625	0.00784	-10.5625	0.00392	-10.5625	0.00392	-10.5625	0.00792	-10.5625	0.02745	-10.5625	0.00784	-10.5625	0.01569	-10.5625	0.07451	-10.5625	0.00784	-10.5625	0.00784	-10.5625	0.00784	-10.5625	0.05882			8.99703	0.017
-10.725	0.00787	-10.725	0.00784	-10.725	0.00392	-10.725	0.00784	-10.725	0.00392	-10.725	0.00392	-10.725	0.00792	-10.725	0.02353	-10.725	0.00784	-10.725	0.01569	-10.725	0.07451	-10.725	0.00784	-10.725	0.00784	-10.725	0.00784	-10.725	0.06275			9.14977	0.01725
-10.8875	0.00787	-10.8875	0.00784	-10.8875	0.00392	-10.8875	0.00392	-10.8875	0.00392	-10.8875	0.00392	-10.8875	0.00792	-10.8875	0.02353	-10.8875	0.00784	-10.8875	0.01569	-10.8875	0.07451	-10.8875	0.00784	-10.8875	0.00784	-10.8875	0.00784	-10.8875	0.05882			9.30252	0.0175
-11.05	0.00787	-11.05	0.00784	-11.05	0.00392	-11.05	0.00392	-11.05	0.00392	-11.05	0.00392	-11.05	0.00792	-11.05	0.02353	-11.05	0.00784	-11.05	0.01569	-11.05	0.07451	-11.05	0.00784	-11.05	0.00784	-11.05	0.00784	-11.05	0.05882			9.45526	0.01656
-11.2125	0.00787	-11.2125	0.00784	-11.2125	0.00392	-11.2125	0.00392	-11.2125	0.00392	-11.2125	0.00392	-11.2125	0.00792	-11.2125	0.02745	-11.2125	0.00784	-11.2125	0.01176	-11.2125	0.07451	-11.2125	0.00784	-11.2125	0.00784	-11.2125	0.00784	-11.2125	0.05882			9.608	0.01693
-11.375	0.00787	-11.375	0.00784	-11.375	0.00392	-11.375	0.00392	-11.375	0.00392	-11.375	0.00392	-11.375	0.00792	-11.375	0.02353	-11.375	0.00784	-11.375	0.01176	-11.375	0.07843	-11.375	0.00784	-11.375	0.00784	-11.375	0.00784	-11.375	0.05882			9.76074	0.01682
-11.5375	0.0073	-11.5375	0.00784	-11.5375	0.00392	-11.5375	0.00784	-11.5375	0.00392	-11.5375	0.00392	-11.5375	0.00792	-11.5375	0.02353	-11.5375	0.00784	-11.5375	0.01176	-11.5375	0.07059	-11.5375	0.00784	-11.5375	0.00784	-11.5375	0.00784	-11.5375	0.05882			9.91348	0.01725
-11.7	0.00393	-11.7	0.00784	-11.7	0.00392	-11.7	0.00392	-11.7	0.00392	-11.7	0.00392	-11.7	0.00792	-11.7	0.02353	-11.7	0.00392	-11.7	0.01569	-11.7	0.08627	-11.7	0.00784	-11.7	0.00784	-11.7	0.00784	-11.7	0.05882			10.0662	0.01627
-11.8625	0.00393	-11.8625	0.00784	-11.8625	0.00392	-11.8625	0.00392	-11.8625	0.00392	-11.8625	0.00392	-11.8625	0.00792	-11.8625	0.02745	-11.8625	0.00784	-11.8625	0.01176	-11.8625	0.07843	-11.8625	0.00784	-11.8625	0.00784	-11.8625	0.00784	-11.8625	0.05882			10.219	0.01622
-12.025	0.0045	-12.025	0.00784	-12.025	0.00392	-12.025	0.00392	-12.025	0.00392	-12.025	0.00392	-12.025	0.00792	-12.025	0.02353	-12.025	0.00784	-12.025	0.01176	-12.025	0.07843	-12.025	0.00784	-12.025	0.00784	-12.025	0.00784	-12.025	0.05882			10.3717	0.01643
-12.1875	0.00787	-12.1875	0.00784	-12.1875	0.00392	-12.1875	0.00392	-12.1875	0.00392	-12.1875	0.00392	-12.1875	0.00792	-12.1875	0.02745	-12.1875	0.00784	-12.1875	0.01176	-12.1875	0.07451	-12.1875	0.00784	-12.1875	0.00784	-12.1875	0.00784	-12.1875	0.06275			10.5244	0.01557
-12.35	0.00787	-12.35	0.00784	-12.35	0.00392	-12.35	0.00392	-12.35	0.00392	-12.35	0.00385	-12.35	0.00792	-12.35	0.02745	-12.35	0.00784	-12.35	0.01176	-12.35	0.07843	-12.35	0.00784	-12.35	0.00784	-12.35	0.00784	-12.35	0.05882			10.6772	0.01562
-12.5125	0.00731	-12.5125	0.00784	-12.5125	0.00392	-12.5125	0.00392	-12.5125	0.00392	-12.5125	0.00392	-12.5125	0.00792	-12.5125	0.02745	-12.5125	0.00392	-12.5125	0.01176	-12.5125	0.08627	-12.5125	0.00784	-12.5125	0.00392	-12.5125	0.00784	-12.5125	0.05882			10.8299	0.01626
-12.675	0.00393	-12.675	0.00784	-12.675	0.00392	-12.675	0.00392	-12.675	0.00392	-12.675	7.05882e-05	-12.675	0.00792	-12.675	0.02745	-12.675	0.00392	-12.675	0.01176	-12.675	0.07843	-12.675	0.00784	-12.675	0.00784	-12.675	0.00784	-12.675	0.05882			10.9827	0.01639
-12.8375	0.00393	-12.8375	0.00784	-12.8375	0.00392	-12.8375	0.00784	-12.8375	0.00392	-12.8375	0.00385	-12.8375	0.00792	-12.8375	0.02353	-12.8375	0.00392	-12.8375	0.01176	-12.8375	0.07843	-12.8375	0.00784	-12.8375	0.00784	-12.8375	0.00784	-12.8375	0.06667			11.1354	0.01559
-13	0.00393	-13	0.00784	-13	0.00392	-13	0.00392	-13	0.00392	-13	0.00392	-13	0.00792	-13	0.02353	-13	0.00392	-13	0.01176	-13	0.07059	-13	0.00784	-13	0.00784	-13	0.00784	-13	0.05882			11.2881	0.01555
-13.1625	0.00393	-13.1625	0.00784	-13.1625	0.00392	-13.1625	0.00392	-13.1625	0.00392	-13.1625	7.05882e-05	-13.1625	0.00693	-13.1625	0.02745	-13.1625	0.00784	-13.1625	0.01176	-13.1625	0.07843	-13.1625	0.00784	-13.1625	0.00784	-13.1625	0.00784	-13.1625	0.05882			11.4409	0.016
-13.325	0.00393	-13.325	0.00784	-13.325	0.00392	-13.325	0.00392	-13.325	0.00392	-13.325	0.00385	-13.325	0.00495	-13.325	0.02353	-13.325	0.00392	-13.325	0.01176	-13.325	0.07843	-13.325	0.00784	-13.325	0.00784	-13.325	0.00784	-13.325	0.05882			11.5936	0.01542
-13.4875	0.00393	-13.4875	0.00784	-13.4875	0.00392	-13.4875	0.00392	-13.4875	0.00392	-13.4875	7.05882e-05	-13.4875	0.00396	-13.4875	0.02353	-13.4875	0.00392	-13.4875	0.01176	-13.4875	0.07059	-13.4875	0.00784	-13.4875	0.00392	-13.4875	0.00784	-13.4875	0.05882			11.7464	0.01483
-13.65	0.00393	-13.65	0.00784	-13.65	0.00392	-13.65	0.00392	-13.65	0.00392	-13.65	0	-13.65	0.00396	-13.65	0.02745	-13.65	0.00392	-13.65	0.01176	-13.65	0.07451	-13.65	0.00784	-13.65	0.00784	-13.65	0.00784	-13.65	0.05882			11.8991	0.01476
-13.8125	0.00393	-13.8125	0.00784	-13.8125	0.00392	-13.8125	0.00392	-13.8125	0.00392	-13.8125	0	-13.8125	0.00396	-13.8125	0.02353	-13.8125	0.00392	-13.8125	0.01176	-13.8125	0.07451	-13.8125	0.00784	-13.8125	0.00392	-13.8125	0.00784	-13.8125	0.0549			12.0518	0.01525
-13.975	0.00393	-13.975	0.00784	-13.975	0.00392	-13.975	0.00392	-13.975	0.00392	-13.975	0	-13.975	0.00396	-13.975	0.02745	-13.975	0.00392	-13.975	0.01176	-13.975	0.07451	-13.975	0.00784	-13.975	0.00392	-13.975	0.00784	-13.975	0.05882			12.2046	0.01566
-14.1375	0.00393	-14.1375	0.00784	-14.1375	0.00392	-14.1375	0.00392	-14.1375	0.00392	-14.1375	0	-14.1375	0.00495	-14.1375	0.02353	-14.1375	0.00392	-14.1375	0.01176	-14.1375	0.07843	-14.1375	0.00784	-14.1375	0.00392	-14.1375	0.00784	-14.1375	0.05882			12.3573	0.01537
-14.3	0.00393	-14.3	0.00392	-14.3	0.00392	-14.3	0.00392	-14.3	0.00392	-14.3	0	-14.3	0.00495	-14.3	0.02353	-14.3	0.00392	-14.3	0.01176	-14.3	0.07059	-14.3	0.00784	-14.3	0.00392	-14.3	0.00784	-14.3	0.05882			12.5101	0.01414
-14.4625	0.00393	-14.4625	0.00784	-14.4625	0.00392	-14.4625	0.00392	-14.4625	0.00392	-14.4625	0	-14.4625	0.00396	-14.4625	0.02745	-14.4625	0.00392	-14.4625	0.01176	-14.4625	0.08235	-14.4625	0.00784	-14.4625	0.00392	-14.4625	0.00392	-14.4625	0.05882			12.6628	0.0146
-14.625	0.00393	-14.625	0.00392	-14.625	0.00392	-14.625	0.00392	-14.625	0.00392	-14.625	0	-14.625	0.00396	-14.625	0.02745	-14.625	0.00392	-14.625	0.01176	-14.625	0.07451	-14.625	0.00784	-14.625	0.00392	-14.625	0.00392	-14.625	0.06275			12.8155	0.01464
-14.7875	0.00393	-14.7875	0.00784	-14.7875	0.00392	-14.7875	0.00392	-14.7875	0.00392	-14.7875	0	-14.7875	0.00396	-14.7875	0.02353	-14.7875	0.00392	-14.7875	0.01176	-14.7875	0.07843	-14.7875	0.00784	-14.7875	0.00392	-14.7875	0.00392	-14.7875	0.05882			12.9683	0.01591
-14.95	0.00393	-14.95	0.00784	-14.95	0.00392	-14.95	0.00392	-14.95	0.00392	-14.95	0	-14.95	0.00396	-14.95	0.02353	-14.95	0.00392	-14.95	0.01176	-14.95	0.07451	-14.95	0.00784	-14.95	0.00392	-14.95	0.00392	-14.95	0.05882			13.121	0.01582
-15.1125	0.00393	-15.1125	0.00392	-15.1125	0.00392	-15.1125	0.00392	-15.1125	0.00392	-15.1125	0	-15.1125	0.00396	-15.1125	0.02745	-15.1125	0.00392	-15.1125	0.01176	-15.1125	0.07843	-15.1125	0.00784	-15.1125	0.00392	-15.1125	0.00392	-15.1125	0.05882			13.2738	0.01497
-15.275	0.00393	-15.275	0.00784	-15.275	0.00392	-15.275	0.00392	-15.275	0.00392	-15.275	0	-15.275	0.00396	-15.275	0.02353	-15.275	0.00392	-15.275	0.01176	-15.275	0.08235	-15.275	0.00784	-15.275	0.00392	-15.275	0.00392	-15.275	0.06275			13.4265	0.01464
-15.4375	0.00393	-15.4375	0.00392	-15.4375	0.00392	-15.4375	0.00392	-15.4375	0.00392	-15.4375	0	-15.4375	0.00396	-15.4375	0.02353	-15.4375	0.00392	-15.4375	0.01176	-15.4375	0.07451	-15.4375	0.00784	-15.4375	0.00392	-15.4375	0.00392	-15.4375	0.05882			13.5792	0.01479
-15.6	0.00393	-15.6	0.00392	-15.6	0.00392	-15.6	0.00392	-15.6	0.00392	-15.6	0	-15.6	0.00396	-15.6	0.02353	-15.6	0.00392	-15.6	0.01176	-15.6	0.07843	-15.6	0.00784	-15.6	0.00392	-15.6	0.00392	-15.6	0.05882			13.732	0.01517
-15.7625	0.00393	-15.7625	0.00784	-15.7625	0.00392	-15.7625	0.00392	-15.7625	0.00392	-15.7625	0	-15.7625	0.00396	-15.7625	0.02353	-15.7625	0.00392	-15.7625	0.01176	-15.7625	0.07451	-15.7625	0.00784	-15.7625	0.00392	-15.7625	0.00392	-15.7625	0.05882			13.8847	0.01508
-15.925	0.00393	-15.925	0.00392	-15.925	0.00392	-15.925	0.00392	-15.925	0.00392	-15.925	0	-15.925	0.00396	-15.925	0.02353	-15.925	0.00392	-15.925	0.01176	-15.925	0.07451	-15.925	0.00784	-15.925	0.00392	-15.925	0.00392	-15.925	0.06275			14.0375	0.01484
																																14.1902	0.015
																																14.3429	0.01465
																																14.4957	0.01459
																																14.6484	0.01442
																																14.8012	0.01467
																																14.9539	0.01489
																																15.1066	0.01415
																																15.2594	0.01459
																																15.4121	0.0142
																																15.5649	0.01392
																																15.7176	0.01405
																																15.8704	0.01412

## Sheet: after expansion XZ plot
curve 1		curve 2		curve 3		curve 4		curve 5		curve 6		curve 7		curve 8		curve 9		curve 10		curve 11		curve 12		curve 13		curve 14		curve 15				average curve
X1	Y1	X2	Y2	X3	Y3	X4	Y4	X5	Y5	X6	Y6	X7	Y7	X8	Y8	X9	Y9	X10	Y10	X11	Y11	X12	Y12	X13	Y13	X14	Y14	X15	Y15			average X	average Y
60.9375	0.01408	60.9375	0.005	60.9375	0.00795	60.9375	0.00621	60.9375	0.00606	60.9375	0	60.9375	0.00402	45.9875	0.09884	60.9375	0.01087	60.9375	0.01717	60.9375	0.10569	60.9375	0.0303	60.9375	0.01031	60.9375	0.00392	60.9375	0.06224			-60.6608	0.02304
60.775	0.01408	60.775	0.005	60.775	0.00795	60.775	0.00621	60.775	0.00606	60.775	0	60.775	0.00402	45.825	0.09885	60.775	0.01087	60.775	0.01717	60.775	0.10281	60.775	0.0303	60.775	0.01031	60.775	0.00392	60.775	0.06224			-60.3119	0.02303
60.6125	0.01408	60.6125	0.005	60.6125	0.00795	60.6125	0.00621	60.6125	0.00606	60.6125	0	60.6125	0.00402	45.6625	0.09885	60.6125	0.01087	60.6125	0.01717	60.6125	0.10343	60.6125	0.0303	60.6125	0.01031	60.6125	0.00392	60.6125	0.05809			-59.963	0.02328
60.45	0.01408	60.45	0.005	60.45	0.00795	60.45	0.00621	60.45	0.00606	60.45	0	60.45	0.00402	45.5	0.09342	60.45	0.01087	60.45	0.01717	60.45	0.10774	60.45	0.0303	60.45	0.01031	60.45	0.00392	60.45	0.05809			-59.6141	0.02303
60.2875	0.01408	60.2875	0.005	60.2875	0.00795	60.2875	0.00621	60.2875	0.00606	60.2875	0	60.2875	0.00402	45.3375	0.08694	60.2875	0.01087	60.2875	0.01717	60.2875	0.11237	60.2875	0.0303	60.2875	0.01031	60.2875	0.00392	60.2875	0.05809			-59.2652	0.02271
60.125	0.01408	60.125	0.005	60.125	0.00795	60.125	0.00621	60.125	0.00606	60.125	0	60.125	0.00402	45.175	0.09259	60.125	0.01087	60.125	0.01717	60.125	0.11291	60.125	0.0303	60.125	0.01031	60.125	0.00392	60.125	0.05809			-58.9162	0.02269
59.9625	0.01408	59.9625	0.005	59.9625	0.00795	59.9625	0.00621	59.9625	0.00606	59.9625	0	59.9625	0.00402	45.0125	0.09936	59.9625	0.01087	59.9625	0.01717	59.9625	0.10782	59.9625	0.0303	59.9625	0.01031	59.9625	0.00392	59.9625	0.05809			-58.5673	0.02251
59.8	0.01408	59.8	0.005	59.8	0.00795	59.8	0.00621	59.8	0.00606	59.8	0	59.8	0.00402	44.85	0.09397	59.8	0.01087	59.8	0.01717	59.8	0.10414	59.8	0.0303	59.8	0.01031	59.8	0.00392	59.8	0.05809			-58.2184	0.02295
59.6375	0.01408	59.6375	0.005	59.6375	0.00795	59.6375	0.00621	59.6375	0.00606	59.6375	0	59.6375	0.00402	44.6875	0.08722	59.6375	0.01087	59.6375	0.01717	59.6375	0.10286	59.6375	0.0303	59.6375	0.01031	59.6375	0.00392	59.6375	0.05809			-57.8695	0.02266
59.475	0.01408	59.475	0.005	59.475	0.00795	59.475	0.00621	59.475	0.00606	59.475	0	59.475	0.00402	44.525	0.08156	59.475	0.01087	59.475	0.01717	59.475	0.10247	59.475	0.0303	59.475	0.01031	59.475	0.00392	59.475	0.05809			-57.5206	0.02296
59.3125	0.01408	59.3125	0.005	59.3125	0.00795	59.3125	0.00621	59.3125	0.00606	59.3125	0	59.3125	0.00402	44.3625	0.0804	59.3125	0.01087	59.3125	0.01717	59.3125	0.10138	59.3125	0.0303	59.3125	0.01031	59.3125	0.00392	59.3125	0.05809			-57.1717	0.02298
59.15	0.01408	59.15	0.005	59.15	0.00795	59.15	0.00621	59.15	0.00606	59.15	0	59.15	0.00402	44.2	0.09231	59.15	0.01087	59.15	0.01717	59.15	0.0977	59.15	0.0303	59.15	0.01031	59.15	0.00392	59.15	0.05809			-56.8228	0.02329
58.9875	0.01408	58.9875	0.005	58.9875	0.00795	58.9875	0.00621	58.9875	0.00606	58.9875	0	58.9875	0.00402	44.0375	0.0935	58.9875	0.01087	58.9875	0.01717	58.9875	0.09737	58.9875	0.0303	58.9875	0.01031	58.9875	0.00392	58.9875	0.05809			-56.4739	0.02303
58.825	0.01408	58.825	0.005	58.825	0.00795	58.825	0.00621	58.825	0.00606	58.825	0	58.825	0.00402	43.875	0.08672	58.825	0.01087	58.825	0.01717	58.825	0.10098	58.825	0.0303	58.825	0.01031	58.825	0.00392	58.825	0.05809			-56.125	0.0227
58.6625	0.01408	58.6625	0.005	58.6625	0.00795	58.6625	0.00621	58.6625	0.00606	58.6625	0	58.6625	0.00402	43.7125	0.08666	58.6625	0.01087	58.6625	0.01717	58.6625	0.10773	58.6625	0.0303	58.6625	0.01031	58.6625	0.00392	58.6625	0.06224			-55.776	0.02272
58.5	0.01408	58.5	0.005	58.5	0.00795	58.5	0.00621	58.5	0.00606	58.5	0	58.5	0.00402	43.55	0.08694	58.5	0.01087	58.5	0.01717	58.5	0.1091	58.5	0.0303	58.5	0.01031	58.5	0.00392	58.5	0.06224			-55.4271	0.02244
58.3375	0.01408	58.3375	0.005	58.3375	0.00795	58.3375	0.00621	58.3375	0.00606	58.3375	0	58.3375	0.00402	43.3875	0.08717	58.3375	0.01087	58.3375	0.01717	58.3375	0.10541	58.3375	0.0303	58.3375	0.01031	58.3375	0.00392	58.3375	0.06224			-55.0782	0.02271
58.175	0.01408	58.175	0.005	58.175	0.00795	58.175	0.00621	58.175	0.00606	58.175	0	58.175	0.00402	43.225	0.08722	58.175	0.01087	58.175	0.01717	58.175	0.10322	58.175	0.0303	58.175	0.01031	58.175	0.00392	58.175	0.06224			-54.7293	0.02249
58.0125	0.01408	58.0125	0.005	58.0125	0.00795	58.0125	0.00621	58.0125	0.00606	58.0125	0	58.0125	0.00402	43.0625	0.08164	58.0125	0.01087	58.0125	0.01717	58.0125	0.09981	58.0125	0.0303	58.0125	0.01031	58.0125	0.00392	58.0125	0.06224			-54.3804	0.02278
57.85	0.01408	57.85	0.005	57.85	0.00795	57.85	0.00621	57.85	0.00606	57.85	0	57.85	0.00402	42.9	0.0748	57.85	0.01087	57.85	0.01717	57.85	0.09956	57.85	0.0303	57.85	0.01031	57.85	0.00392	57.85	0.05809			-54.0315	0.02271
57.6875	0.01408	57.6875	0.005	57.6875	0.00795	57.6875	0.00621	57.6875	0.00606	57.6875	0	57.6875	0.00402	42.7375	0.08003	57.6875	0.01087	57.6875	0.01717	57.6875	0.10015	57.6875	0.0303	57.6875	0.01031	57.6875	0.00392	57.6875	0.06224			-53.6826	0.02315
57.525	0.01408	57.525	0.005	57.525	0.00795	57.525	0.00621	57.525	0.00606	57.525	0	57.525	0.00402	42.575	0.08694	57.525	0.01087	57.525	0.01717	57.525	0.09691	57.525	0.0303	57.525	0.01031	57.525	0.00392	57.525	0.06224			-53.3337	0.02304
57.3625	0.01408	57.3625	0.005	57.3625	0.00795	57.3625	0.00621	57.3625	0.00606	57.3625	0	57.3625	0.00402	42.4125	0.08694	57.3625	0.01087	57.3625	0.01717	57.3625	0.09831	57.3625	0.0303	57.3625	0.01031	57.3625	0.00392	57.3625	0.06224			-52.9848	0.02266
57.2	0.01408	57.2	0.005	57.2	0.00795	57.2	0.00621	57.2	0.00606	57.2	0	57.2	0.00402	42.25	0.08146	57.2	0.01087	57.2	0.01717	57.2	0.10122	57.2	0.0303	57.2	0.01031	57.2	0.00392	57.2	0.05809			-52.6358	0.02296
57.0375	0.01408	57.0375	0.005	57.0375	0.00795	57.0375	0.00621	57.0375	0.00606	57.0375	0	57.0375	0.00402	42.0875	0.07999	57.0375	0.01087	57.0375	0.01717	57.0375	0.10246	57.0375	0.0303	57.0375	0.01031	57.0375	0.00392	57.0375	0.05809			-52.2869	0.02269
56.875	0.01408	56.875	0.005	56.875	0.00795	56.875	0.00621	56.875	0.00606	56.875	0	56.875	0.00402	41.925	0.08694	56.875	0.01087	56.875	0.01717	56.875	0.10139	56.875	0.0303	56.875	0.01031	56.875	0.00392	56.875	0.06224			-51.938	0.02278
56.7125	0.01408	56.7125	0.005	56.7125	0.00795	56.7125	0.00621	56.7125	0.00606	56.7125	0	56.7125	0.00402	41.7625	0.09218	56.7125	0.01087	56.7125	0.01717	56.7125	0.09859	56.7125	0.0303	56.7125	0.01031	56.7125	0.00392	56.7125	0.06224			-51.5891	0.02236
56.55	0.01408	56.55	0.005	56.55	0.00795	56.55	0.00621	56.55	0.00606	56.55	0	56.55	0.00402	41.6	0.09364	56.55	0.01087	56.55	0.01717	56.55	0.09982	56.55	0.0303	56.55	0.01031	56.55	0.00392	56.55	0.05809			-51.2402	0.02259
56.3875	0.01408	56.3875	0.005	56.3875	0.00795	56.3875	0.00621	56.3875	0.00606	56.3875	0	56.3875	0.00402	41.4375	0.08694	56.3875	0.01087	56.3875	0.01717	56.3875	0.10384	56.3875	0.0303	56.3875	0.01031	56.3875	0.00392	56.3875	0.05809			-50.8913	0.02207
56.225	0.01408	56.225	0.005	56.225	0.00795	56.225	0.00621	56.225	0.00606	56.225	0	56.225	0.00402	41.275	0.08694	56.225	0.01087	56.225	0.01717	56.225	0.11097	56.225	0.0303	56.225	0.01031	56.225	0.00392	56.225	0.05809			-50.5424	0.02183
56.0625	0.01408	56.0625	0.005	56.0625	0.00795	56.0625	0.00621	56.0625	0.00606	56.0625	0	56.0625	0.00402	41.1125	0.09215	56.0625	0.01087	56.0625	0.01717	56.0625	0.1116	56.0625	0.0303	56.0625	0.01031	56.0625	0.00392	56.0625	0.06224			-50.1935	0.02269
55.9	0.01408	55.9	0.005	55.9	0.00795	55.9	0.00621	55.9	0.00606	55.9	0	55.9	0.00402	40.95	0.09887	55.9	0.01087	55.9	0.01717	55.9	0.1065	55.9	0.0303	55.9	0.01031	55.9	0.00392	55.9	0.06224			-49.8446	0.02276
55.7375	0.01408	55.7375	0.005	55.7375	0.00795	55.7375	0.00621	55.7375	0.00606	55.7375	0	55.7375	0.00402	40.7875	0.09369	55.7375	0.01087	55.7375	0.01717	55.7375	0.10463	55.7375	0.0303	55.7375	0.01031	55.7375	0.00392	55.7375	0.06224			-49.4956	0.02308
55.575	0.01408	55.575	0.005	55.575	0.00795	55.575	0.00621	55.575	0.00606	55.575	0	55.575	0.00402	40.625	0.08177	55.575	0.01087	55.575	0.01717	55.575	0.10755	55.575	0.0303	55.575	0.01031	55.575	0.00392	55.575	0.05809			-49.1467	0.02283
55.4125	0.01408	55.4125	0.005	55.4125	0.00795	55.4125	0.00621	55.4125	0.00606	55.4125	0	55.4125	0.00402	40.4625	0.08018	55.4125	0.01087	55.4125	0.01717	55.4125	0.10833	55.4125	0.0303	55.4125	0.01031	55.4125	0.00392	55.4125	0.05809			-48.7978	0.0229
55.25	0.01408	55.25	0.005	55.25	0.00795	55.25	0.00621	55.25	0.00606	55.25	0	55.25	0.00402	40.3	0.08694	55.25	0.01087	55.25	0.01717	55.25	0.1065	55.25	0.0303	55.25	0.01031	55.25	0.00392	55.25	0.06224			-48.4489	0.02278
55.0875	0.01408	55.0875	0.005	55.0875	0.00795	55.0875	0.00621	55.0875	0.00606	55.0875	0	55.0875	0.00402	40.1375	0.08694	55.0875	0.01087	55.0875	0.01717	55.0875	0.1014	55.0875	0.0303	55.0875	0.01031	55.0875	0.00392	55.0875	0.06224			-48.1	0.02186
54.925	0.01408	54.925	0.005	54.925	0.00795	54.925	0.00621	54.925	0.00606	54.925	0	54.925	0.00402	39.975	0.08694	54.925	0.01087	54.925	0.01717	54.925	0.09813	54.925	0.0303	54.925	0.01031	54.925	0.00392	54.925	0.05809			-47.7511	0.02186
54.7625	0.01408	54.7625	0.005	54.7625	0.00795	54.7625	0.00621	54.7625	0.00606	54.7625	0	54.7625	0.00402	39.8125	0.08694	54.7625	0.01087	54.7625	0.01717	54.7625	0.09856	54.7625	0.0303	54.7625	0.01031	54.7625	0.00392	54.7625	0.05809			-47.4022	0.02267
54.6	0.01408	54.6	0.005	54.6	0.00795	54.6	0.00621	54.6	0.00606	54.6	0	54.6	0.00402	39.65	0.08715	54.6	0.01087	54.6	0.01717	54.6	0.09934	54.6	0.0303	54.6	0.01031	54.6	0.00392	54.6	0.06224			-47.0533	0.02297
54.4375	0.01408	54.4375	0.005	54.4375	0.00795	54.4375	0.00621	54.4375	0.00606	54.4375	0	54.4375	0.00402	39.4875	0.08743	54.4375	0.01087	54.4375	0.01717	54.4375	0.09847	54.4375	0.0303	54.4375	0.01031	54.4375	0.00392	54.4375	0.06224			-46.7043	0.02274
54.275	0.01408	54.275	0.005	54.275	0.00795	54.275	0.00621	54.275	0.00606	54.275	0	54.275	0.00402	39.325	0.08743	54.275	0.01087	54.275	0.01717	54.275	0.09648	54.275	0.0303	54.275	0.01031	54.275	0.00392	54.275	0.06224			-46.3554	0.02321
54.1125	0.01408	54.1125	0.005	54.1125	0.00795	54.1125	0.00621	54.1125	0.00606	54.1125	0	54.1125	0.00402	39.1625	0.08232	54.1125	0.01087	54.1125	0.01717	54.1125	0.0957	54.1125	0.0303	54.1125	0.01031	54.1125	0.00392	54.1125	0.05809			-46.0065	0.0228
53.95	0.01408	53.95	0.005	53.95	0.00795	53.95	0.00621	53.95	0.00606	53.95	0	53.95	0.00402	39	0.07549	53.95	0.01087	53.95	0.01717	53.95	0.09752	53.95	0.0303	53.95	0.01031	53.95	0.00392	53.95	0.06224			-45.6576	0.02381
53.7875	0.01408	53.7875	0.005	53.7875	0.00795	53.7875	0.00621	53.7875	0.00606	53.7875	0	53.7875	0.00402	38.8375	0.07528	53.7875	0.01087	53.7875	0.01717	53.7875	0.10123	53.7875	0.0303	53.7875	0.01031	53.7875	0.00392	53.7875	0.06224			-45.3087	0.02387
53.625	0.01408	53.625	0.005	53.625	0.00795	53.625	0.00621	53.625	0.00606	53.625	0	53.625	0.00402	38.675	0.08008	53.625	0.01087	53.625	0.01717	53.625	0.10019	53.625	0.0303	53.625	0.01031	53.625	0.00392	53.625	0.06224			-44.9598	0.02278
53.4625	0.01408	53.4625	0.005	53.4625	0.00795	53.4625	0.00621	53.4625	0.00606	53.4625	0	53.4625	0.00402	38.5125	0.08694	53.4625	0.01087	53.4625	0.01717	53.4625	0.09553	53.4625	0.0303	53.4625	0.01031	53.4625	0.00392	53.4625	0.06224			-44.6109	0.02283
53.3	0.01408	53.3	0.005	53.3	0.00795	53.3	0.00621	53.3	0.00606	53.3	0	53.3	0.00402	38.35	0.08188	53.3	0.01087	53.3	0.01717	53.3	0.09482	53.3	0.0303	53.3	0.01031	53.3	0.00392	53.3	0.06224			-44.262	0.02219
53.1375	0.01408	53.1375	0.005	53.1375	0.00795	53.1375	0.00621	53.1375	0.00606	53.1375	0	53.1375	0.00402	38.1875	0.075	53.1375	0.01087	53.1375	0.01717	53.1375	0.09992	53.1375	0.0303	53.1375	0.01031	53.1375	0.00392	53.1375	0.05809			-43.9131	0.02268
52.975	0.01408	52.975	0.005	52.975	0.00795	52.975	0.00621	52.975	0.00606	52.975	0	52.975	0.00402	38.025	0.075	52.975	0.01087	52.975	0.01717	52.975	0.10279	52.975	0.0303	52.975	0.01031	52.975	0.00392	52.975	0.06224			-43.5641	0.02266
52.8125	0.01408	52.8125	0.005	52.8125	0.00795	52.8125	0.00621	52.8125	0.00606	52.8125	0	52.8125	0.00402	37.8625	0.08003	52.8125	0.01087	52.8125	0.01717	52.8125	0.1002	52.8125	0.0303	52.8125	0.01031	52.8125	0.00392	52.8125	0.06639			-43.2152	0.02298
52.65	0.01408	52.65	0.005	52.65	0.00795	52.65	0.00621	52.65	0.00606	52.65	0	52.65	0.00402	37.7	0.08694	52.65	0.01087	52.65	0.01717	52.65	0.09649	52.65	0.0303	52.65	0.01031	52.65	0.00392	52.65	0.06224			-42.8663	0.02297
52.4875	0.01408	52.4875	0.005	52.4875	0.00795	52.4875	0.00621	52.4875	0.00606	52.4875	0	52.4875	0.00402	37.5375	0.08193	52.4875	0.01087	52.4875	0.01717	52.4875	0.09571	52.4875	0.0303	52.4875	0.01031	52.4875	0.00392	52.4875	0.06224			-42.5174	0.02358
52.325	0.01408	52.325	0.005	52.325	0.00795	52.325	0.00621	52.325	0.00606	52.325	0	52.325	0.00402	37.375	0.08	52.325	0.01087	52.325	0.01717	52.325	0.09613	52.325	0.0303	52.325	0.01031	52.325	0.00392	52.325	0.05809			-42.1685	0.02299
52.1625	0.01408	52.1625	0.005	52.1625	0.00795	52.1625	0.00621	52.1625	0.00606	52.1625	0	52.1625	0.00402	37.2125	0.08694	52.1625	0.01087	52.1625	0.01717	52.1625	0.09691	52.1625	0.0303	52.1625	0.01031	52.1625	0.00392	52.1625	0.05809			-41.8196	0.02269
52	0.01408	52	0.005	52	0.00795	52	0.00621	52	0.00606	52	0	52	0.00402	37.05	0.08714	52	0.01087	52	0.01717	52	0.09649	52	0.0303	52	0.01031	52	0.00392	52	0.05809			-41.4707	0.02299
51.8375	0.01408	51.8375	0.005	51.8375	0.00795	51.8375	0.00621	51.8375	0.00606	51.8375	0	51.8375	0.00402	36.8875	0.08741	51.8375	0.01087	51.8375	0.01717	51.8375	0.09613	51.8375	0.0303	51.8375	0.01031	51.8375	0.00392	51.8375	0.05809			-41.1218	0.02196
51.675	0.01408	51.675	0.005	51.675	0.00795	51.675	0.00621	51.675	0.00606	51.675	0	51.675	0.00402	36.725	0.08244	51.675	0.01087	51.675	0.01717	51.675	0.0987	51.675	0.0303	51.675	0.01031	51.675	0.00392	51.675	0.05809			-40.7729	0.02287
51.5125	0.01408	51.5125	0.005	51.5125	0.00795	51.5125	0.00621	51.5125	0.00606	51.5125	0	51.5125	0.00402	36.5625	0.08023	51.5125	0.01087	51.5125	0.01717	51.5125	0.10517	51.5125	0.0303	51.5125	0.01031	51.5125	0.00392	51.5125	0.05809			-40.4239	0.02224
51.35	0.01408	51.35	0.005	51.35	0.00795	51.35	0.00621	51.35	0.00606	51.35	0	51.35	0.00402	36.4	0.08694	51.35	0.01087	51.35	0.01717	51.35	0.10923	51.35	0.0303	51.35	0.01031	51.35	0.00392	51.35	0.06224			-40.075	0.02264
51.1875	0.01408	51.1875	0.005	51.1875	0.00795	51.1875	0.00621	51.1875	0.00606	51.1875	0	51.1875	0.00402	36.2375	0.08714	51.1875	0.01087	51.1875	0.01717	51.1875	0.10455	51.1875	0.0303	51.1875	0.01031	51.1875	0.00392	51.1875	0.06224			-39.7261	0.02214
51.025	0.01408	51.025	0.005	51.025	0.00795	51.025	0.00621	51.025	0.00606	51.025	0	51.025	0.00402	36.075	0.08741	51.025	0.01087	51.025	0.01717	51.025	0.10159	51.025	0.0303	51.025	0.01031	51.025	0.00392	51.025	0.06224			-39.3772	0.02236
50.8625	0.01408	50.8625	0.005	50.8625	0.00795	50.8625	0.00621	50.8625	0.00606	50.8625	0	50.8625	0.00402	35.9125	0.08228	50.8625	0.01087	50.8625	0.01717	50.8625	0.10123	50.8625	0.0303	50.8625	0.01031	50.8625	0.00392	50.8625	0.06224			-39.0283	0.0226
50.7	0.01408	50.7	0.005	50.7	0.00795	50.7	0.00621	50.7	0.00606	50.7	0	50.7	0.00402	35.75	0.07499	50.7	0.01087	50.7	0.01717	50.7	0.10474	50.7	0.0303	50.7	0.01031	50.7	0.00392	50.7	0.05809			-38.6794	0.02261
50.5375	0.01408	50.5375	0.005	50.5375	0.00795	50.5375	0.00621	50.5375	0.00606	50.5375	0	50.5375	0.00402	35.5875	0.07499	50.5375	0.01087	50.5375	0.01717	50.5375	0.10847	50.5375	0.0303	50.5375	0.01031	50.5375	0.00392	50.5375	0.05809			-38.3305	0.02295
50.375	0.01408	50.375	0.005	50.375	0.00795	50.375	0.00621	50.375	0.00606	50.375	0	50.375	0.00402	35.425	0.07989	50.375	0.01087	50.375	0.01717	50.375	0.10415	50.375	0.0303	50.375	0.01031	50.375	0.00392	50.375	0.05809			-37.9816	0.02272
50.2125	0.01408	50.2125	0.005	50.2125	0.00795	50.2125	0.00621	50.2125	0.00606	50.2125	0	50.2125	0.00402	35.2625	0.08694	50.2125	0.01087	50.2125	0.01717	50.2125	0.10083	50.2125	0.0303	50.2125	0.01031	50.2125	0.00392	50.2125	0.05809			-37.6327	0.02291
50.05	0.01408	50.05	0.005	50.05	0.00795	50.05	0.00621	50.05	0.00606	50.05	0	50.05	0.00402	35.1	0.08694	50.05	0.01087	50.05	0.01717	50.05	0.10219	50.05	0.0303	50.05	0.01031	50.05	0.00392	50.05	0.05809			-37.2837	0.02299
49.8875	0.01408	49.8875	0.005	49.8875	0.00795	49.8875	0.00621	49.8875	0.00606	49.8875	0	49.8875	0.00402	34.9375	0.08675	49.8875	0.01087	49.8875	0.01717	49.8875	0.10652	49.8875	0.0303	49.8875	0.01031	49.8875	0.00392	49.8875	0.05809			-36.9348	0.02321
49.725	0.01408	49.725	0.005	49.725	0.00795	49.725	0.00621	49.725	0.00606	49.725	0	49.725	0.00402	34.775	0.08667	49.725	0.01087	49.725	0.01717	49.725	0.10808	49.725	0.0303	49.725	0.01031	49.725	0.00392	49.725	0.05809			-36.5859	0.02334
49.5625	0.01408	49.5625	0.005	49.5625	0.00795	49.5625	0.00621	49.5625	0.00606	49.5625	0	49.5625	0.00402	34.6125	0.08694	49.5625	0.01087	49.5625	0.01717	49.5625	0.10298	49.5625	0.0303	49.5625	0.01031	49.5625	0.00392	49.5625	0.05809			-36.237	0.02225
49.4	0.01408	49.4	0.005	49.4	0.00795	49.4	0.00621	49.4	0.00606	49.4	0	49.4	0.00402	34.45	0.08676	49.4	0.01087	49.4	0.01717	49.4	0.10006	49.4	0.0303	49.4	0.01031	49.4	0.00392	49.4	0.05809			-35.8881	0.02241
49.2375	0.01408	49.2375	0.005	49.2375	0.00795	49.2375	0.00621	49.2375	0.00606	49.2375	0	49.2375	0.00402	34.2875	0.08164	49.2375	0.01087	49.2375	0.01717	49.2375	0.10124	49.2375	0.0303	49.2375	0.01031	49.2375	0.00392	49.2375	0.05809			-35.5392	0.0224
49.075	0.01408	49.075	0.005	49.075	0.00795	49.075	0.00621	49.075	0.00606	49.075	0	49.075	0.00402	34.125	0.07954	49.075	0.01087	49.075	0.01717	49.075	0.10377	49.075	0.0303	49.075	0.01031	49.075	0.00392	49.075	0.05809			-35.1903	0.02309
48.9125	0.01408	48.9125	0.005	48.9125	0.00795	48.9125	0.00621	48.9125	0.00606	48.9125	0	48.9125	0.00402	33.9625	0.08694	48.9125	0.01087	48.9125	0.01717	48.9125	0.10535	48.9125	0.0303	48.9125	0.01031	48.9125	0.00392	48.9125	0.05809			-34.8414	0.02284
48.75	0.01408	48.75	0.005	48.75	0.00795	48.75	0.00621	48.75	0.00606	48.75	0	48.75	0.00402	33.8	0.08694	48.75	0.01087	48.75	0.01717	48.75	0.10025	48.75	0.0303	48.75	0.01031	48.75	0.00392	48.75	0.05809			-34.4924	0.0221
48.5875	0.01408	48.5875	0.005	48.5875	0.00795	48.5875	0.00621	48.5875	0.00606	48.5875	0	48.5875	0.00402	33.6375	0.08694	48.5875	0.01087	48.5875	0.01717	48.5875	0.09691	48.5875	0.0303	48.5875	0.01031	48.5875	0.00392	48.5875	0.05809			-34.1435	0.02198
48.425	0.01408	48.425	0.005	48.425	0.00795	48.425	0.00621	48.425	0.00606	48.425	0	48.425	0.00402	33.475	0.08214	48.425	0.01087	48.425	0.01717	48.425	0.09826	48.425	0.0303	48.425	0.01031	48.425	0.00392	48.425	0.05809			-33.7946	0.02262
48.2625	0.01408	48.2625	0.005	48.2625	0.00795	48.2625	0.00621	48.2625	0.00606	48.2625	0	48.2625	0.00402	33.3125	0.07497	48.2625	0.01087	48.2625	0.01717	48.2625	0.1026	48.2625	0.0303	48.2625	0.01031	48.2625	0.00392	48.2625	0.05809			-33.4457	0.02299
48.1	0.01408	48.1	0.005	48.1	0.00795	48.1	0.00621	48.1	0.00606	48.1	0	48.1	0.00402	33.15	0.07994	48.1	0.01087	48.1	0.01717	48.1	0.10284	48.1	0.0303	48.1	0.01031	48.1	0.00392	48.1	0.06224			-33.0968	0.02308
47.9375	0.01408	47.9375	0.005	47.9375	0.00795	47.9375	0.00621	47.9375	0.00606	47.9375	0	47.9375	0.00402	32.9875	0.08739	47.9375	0.01087	47.9375	0.01717	47.9375	0.09691	47.9375	0.0303	47.9375	0.01031	47.9375	0.00392	47.9375	0.06224			-32.7479	0.02346
47.775	0.01408	47.775	0.005	47.775	0.00795	47.775	0.00621	47.775	0.00606	47.775	0	47.775	0.00402	32.825	0.08721	47.775	0.01087	47.775	0.01717	47.775	0.09731	47.775	0.0303	47.775	0.01031	47.775	0.00392	47.775	0.05809			-32.399	0.02318
47.6125	0.01408	47.6125	0.005	47.6125	0.00795	47.6125	0.00621	47.6125	0.00606	47.6125	0	47.6125	0.00402	32.6625	0.08218	47.6125	0.01087	47.6125	0.01717	47.6125	0.09848	47.6125	0.0303	47.6125	0.01031	47.6125	0.00392	47.6125	0.05809			-32.0501	0.0229
47.45	0.01408	47.45	0.005	47.45	0.00795	47.45	0.00621	47.45	0.00606	47.45	0	47.45	0.00402	32.5	0.07972	47.45	0.01087	47.45	0.01717	47.45	0.10059	47.45	0.0303	47.45	0.01031	47.45	0.00392	47.45	0.05809			-31.7012	0.02303
47.2875	0.01408	47.2875	0.005	47.2875	0.00795	47.2875	0.00621	47.2875	0.00606	47.2875	0	47.2875	0.00402	32.3375	0.08694	47.2875	0.01087	47.2875	0.01717	47.2875	0.10143	47.2875	0.0303	47.2875	0.01031	47.2875	0.00392	47.2875	0.05809			-31.3523	0.02221
47.125	0.01408	47.125	0.005	47.125	0.00795	47.125	0.00621	47.125	0.00606	47.125	0	47.125	0.00402	32.175	0.09168	47.125	0.01087	47.125	0.01717	47.125	0.09767	47.125	0.0303	47.125	0.01031	47.125	0.00392	47.125	0.05809			-31.0033	0.02335
46.9625	0.01408	46.9625	0.005	46.9625	0.00795	46.9625	0.00621	46.9625	0.00606	46.9625	0	46.9625	0.00402	32.0125	0.09419	46.9625	0.01087	46.9625	0.01717	46.9625	0.09691	46.9625	0.0303	46.9625	0.01031	46.9625	0.00392	46.9625	0.05809			-30.6544	0.0225
46.8	0.01408	46.8	0.005	46.8	0.00795	46.8	0.00621	46.8	0.00606	46.8	0	46.8	0.00402	31.85	0.08677	46.8	0.01087	46.8	0.01717	46.8	0.09825	46.8	0.0303	46.8	0.01031	46.8	0.00392	46.8	0.05809			-30.3055	0.02328
46.6375	0.01408	46.6375	0.005	46.6375	0.00795	46.6375	0.00621	46.6375	0.00606	46.6375	0	46.6375	0.00402	31.6875	0.0865	46.6375	0.01087	46.6375	0.01717	46.6375	0.10259	46.6375	0.0303	46.6375	0.01031	46.6375	0.00392	46.6375	0.05809			-29.9566	0.02299
46.475	0.01408	46.475	0.005	46.475	0.00795	46.475	0.00621	46.475	0.00606	46.475	0	46.475	0.00402	31.525	0.08667	46.475	0.01087	46.475	0.01717	46.475	0.10288	46.475	0.0303	46.475	0.01031	46.475	0.00392	46.475	0.06224			-29.6077	0.02328
46.3125	0.01408	46.3125	0.005	46.3125	0.00795	46.3125	0.00621	46.3125	0.00606	46.3125	0	46.3125	0.00402	31.3625	0.08694	46.3125	0.01087	46.3125	0.01717	46.3125	0.09652	46.3125	0.0303	46.3125	0.01031	46.3125	0.00392	46.3125	0.06224			-29.2588	0.02325
46.15	0.01408	46.15	0.005	46.15	0.00795	46.15	0.00621	46.15	0.00606	46.15	0	46.15	0.00402	31.2	0.08694	46.15	0.01087	46.15	0.01717	46.15	0.09576	46.15	0.0303	46.15	0.01031	46.15	0.00392	46.15	0.06224			-28.9099	0.02394
45.9875	0.01408	45.9875	0.01	45.9875	0.00795	45.9875	0.00621	45.9875	0.00606	45.9875	0	45.9875	0.00402	31.0375	0.08694	45.9875	0.01087	45.9875	0.01717	45.9875	0.09615	45.9875	0.0303	45.9875	0.01031	45.9875	0.00392	45.9875	0.05809			-28.561	0.02421
45.825	0.01408	45.825	0.01	45.825	0.00795	45.825	0.00621	45.825	0.00606	45.825	0	45.825	0.00402	30.875	0.08677	45.825	0.01087	45.825	0.01717	45.825	0.09825	45.825	0.0303	45.825	0.01031	45.825	0.00392	45.825	0.05809			-28.2121	0.02395
45.6625	0.01408	45.6625	0.01	45.6625	0.00795	45.6625	0.00621	45.6625	0.00606	45.6625	0	45.6625	0.00402	30.7125	0.08667	45.6625	0.01087	45.6625	0.01717	45.6625	0.09913	45.6625	0.0303	45.6625	0.01031	45.6625	0.00392	45.6625	0.06224			-27.8631	0.02421
45.5	0.01408	45.5	0.01	45.5	0.00795	45.5	0.00621	45.5	0.00606	45.5	0	45.5	0.00402	30.55	0.09159	45.5	0.01087	45.5	0.01717	45.5	0.09615	45.5	0.0303	45.5	0.01031	45.5	0.00392	45.5	0.06224			-27.5142	0.02367
45.3375	0.01408	45.3375	0.01	45.3375	0.00795	45.3375	0.00621	45.3375	0.00606	45.3375	0	45.3375	0.00402	30.3875	0.09411	45.3375	0.01087	45.3375	0.01717	45.3375	0.0973	45.3375	0.0303	45.3375	0.01031	45.3375	0.00392	45.3375	0.05809			-27.1653	0.02482
45.175	0.01408	45.175	0.005	45.175	0.00795	45.175	0.00621	45.175	0.00606	45.175	0	45.175	0.00402	30.225	0.08187	45.175	0.01087	45.175	0.01717	45.175	0.09844	45.175	0.0303	45.175	0.01031	45.175	0.00392	45.175	0.05809			-26.8164	0.02438
45.0125	0.01408	45.0125	0.005	45.0125	0.00795	45.0125	0.00621	45.0125	0.00606	45.0125	0	45.0125	0.00402	30.0625	0.07932	45.0125	0.01087	45.0125	0.01717	45.0125	0.09882	45.0125	0.0303	45.0125	0.01031	45.0125	0.00392	45.0125	0.05809			-26.4675	0.02341
44.85	0.01408	44.85	0.005	44.85	0.00795	44.85	0.00621	44.85	0.00606	44.85	0	44.85	0.00402	29.9	0.08694	44.85	0.01087	44.85	0.01717	44.85	0.09634	44.85	0.0303	44.85	0.01031	44.85	0.00392	44.85	0.06224			-26.1186	0.024
44.6875	0.01408	44.6875	0.005	44.6875	0.00795	44.6875	0.00621	44.6875	0.00606	44.6875	0	44.6875	0.00402	29.7375	0.08711	44.6875	0.01087	44.6875	0.01717	44.6875	0.09295	44.6875	0.0303	44.6875	0.01031	44.6875	0.00392	44.6875	0.06224			-25.7697	0.02494
44.525	0.01408	44.525	0.005	44.525	0.00795	44.525	0.00621	44.525	0.00606	44.525	0	44.525	0.00402	29.575	0.08721	44.525	0.01087	44.525	0.01717	44.525	0.09428	44.525	0.0303	44.525	0.01031	44.525	0.00392	44.525	0.05809			-25.4208	0.02524
44.3625	0.01408	44.3625	0.005	44.3625	0.00795	44.3625	0.00621	44.3625	0.00606	44.3625	0	44.3625	0.00402	29.4125	0.08694	44.3625	0.01087	44.3625	0.01717	44.3625	0.09862	44.3625	0.0303	44.3625	0.01031	44.3625	0.00392	44.3625	0.06224			-25.0719	0.02503
44.2	0.01408	44.2	0.005	44.2	0.00795	44.2	0.00621	44.2	0.00606	44.2	0	44.2	0.00402	29.25	0.08236	44.2	0.01087	44.2	0.01717	44.2	0.10163	44.2	0.0303	44.2	0.01031	44.2	0.00392	44.2	0.06224			-24.7229	0.02543
44.0375	0.01408	44.0375	0.005	44.0375	0.00795	44.0375	0.00621	44.0375	0.00606	44.0375	0	44.0375	0.00402	29.0875	0.07953	44.0375	0.01087	44.0375	0.01717	44.0375	0.10049	44.0375	0.0303	44.0375	0.01031	44.0375	0.00392	44.0375	0.06224			-24.374	0.02573
43.875	0.01408	43.875	0.005	43.875	0.00795	43.875	0.00621	43.875	0.00606	43.875	0	43.875	0.00402	28.925	0.08694	43.875	0.01087	43.875	0.01717	43.875	0.09879	43.875	0.0303	43.875	0.01031	43.875	0.00392	43.875	0.06224			-24.0251	0.02716
43.7125	0.01408	43.7125	0.005	43.7125	0.00795	43.7125	0.00621	43.7125	0.00606	43.7125	0	43.7125	0.00402	28.7625	0.08239	43.7125	0.01087	43.7125	0.01717	43.7125	0.09824	43.7125	0.0303	43.7125	0.01031	43.7125	0.00392	43.7125	0.06224			-23.6762	0.02754
43.55	0.01408	43.55	0.005	43.55	0.00795	43.55	0.00621	43.55	0.00606	43.55	0	43.55	0.00402	28.6	0.07495	43.55	0.01087	43.55	0.01717	43.55	0.10258	43.55	0.0303	43.55	0.01031	43.55	0.00392	43.55	0.05809			-23.3273	0.02788
43.3875	0.01408	43.3875	0.005	43.3875	0.00795	43.3875	0.00621	43.3875	0.00606	43.3875	0	43.3875	0.00402	28.4375	0.07949	43.3875	0.01087	43.3875	0.01717	43.3875	0.10427	43.3875	0.0303	43.3875	0.01031	43.3875	0.00392	43.3875	0.05809			-22.9784	0.02768
43.225	0.01408	43.225	0.005	43.225	0.00795	43.225	0.00621	43.225	0.00606	43.225	0	43.225	0.00402	28.275	0.08694	43.225	0.01087	43.225	0.01717	43.225	0.09918	43.225	0.0303	43.225	0.01031	43.225	0.00392	43.225	0.05809			-22.6295	0.02674
43.0625	0.01408	43.0625	0.005	43.0625	0.00795	43.0625	0.00621	43.0625	0.00606	43.0625	0	43.0625	0.00402	28.1125	0.08694	43.0625	0.01087	43.0625	0.01717	43.0625	0.09578	43.0625	0.0303	43.0625	0.01031	43.0625	0.00392	43.0625	0.05809			-22.2806	0.02654
42.9	0.01408	42.9	0.005	42.9	0.00795	42.9	0.00621	42.9	0.00606	42.9	0	42.9	0.00402	27.95	0.08678	42.9	0.01087	42.9	0.01717	42.9	0.09615	42.9	0.0303	42.9	0.01031	42.9	0.00392	42.9	0.05809			-21.9316	0.02725
42.7375	0.01408	42.7375	0.005	42.7375	0.00795	42.7375	0.00621	42.7375	0.00606	42.7375	0	42.7375	0.00402	27.7875	0.08652	42.7375	0.01087	42.7375	0.01717	42.7375	0.0986	42.7375	0.0303	42.7375	0.01031	42.7375	0.00392	42.7375	0.06224			-21.5827	0.02794
42.575	0.01408	42.575	0.005	42.575	0.00795	42.575	0.00621	42.575	0.00606	42.575	0	42.575	0.00402	27.625	0.08652	42.575	0.01087	42.575	0.01717	42.575	0.10164	42.575	0.0303	42.575	0.01031	42.575	0.00392	42.575	0.06224			-21.2338	0.02815
42.4125	0.01408	42.4125	0.005	42.4125	0.00795	42.4125	0.00621	42.4125	0.00606	42.4125	0	42.4125	0.00402	27.4625	0.08668	42.4125	0.01087	42.4125	0.01717	42.4125	0.09957	42.4125	0.0303	42.4125	0.01031	42.4125	0.00392	42.4125	0.06224			-20.8849	0.02843
42.25	0.01408	42.25	0.005	42.25	0.00795	42.25	0.00621	42.25	0.00606	42.25	0	42.25	0.00402	27.3	0.08694	42.25	0.01087	42.25	0.01717	42.25	0.09522	42.25	0.0303	42.25	0.01031	42.25	0.00392	42.25	0.06224			-20.536	0.02826
42.0875	0.01408	42.0875	0.005	42.0875	0.00795	42.0875	0.00621	42.0875	0.00606	42.0875	0	42.0875	0.00402	27.1375	0.08231	42.0875	0.01087	42.0875	0.01717	42.0875	0.09181	42.0875	0.0303	42.0875	0.01031	42.0875	0.00392	42.0875	0.05809			-20.1871	0.02918
41.925	0.01408	41.925	0.005	41.925	0.00795	41.925	0.00621	41.925	0.00606	41.925	0	41.925	0.00402	26.975	0.07468	41.925	0.01087	41.925	0.01717	41.925	0.09349	41.925	0.0303	41.925	0.01031	41.925	0.00392	41.925	0.05809			-19.8382	0.02951
41.7625	0.01408	41.7625	0.005	41.7625	0.00795	41.7625	0.00621	41.7625	0.00606	41.7625	0	41.7625	0.00402	26.8125	0.0751	41.7625	0.01087	41.7625	0.01717	41.7625	0.09691	41.7625	0.0303	41.7625	0.01031	41.7625	0.00392	41.7625	0.06224			-19.4893	0.02982
41.6	0.01408	41.6	0.005	41.6	0.00795	41.6	0.00621	41.6	0.00606	41.6	0	41.6	0.00402	26.65	0.07996	41.6	0.01087	41.6	0.01717	41.6	0.09523	41.6	0.0303	41.6	0.01031	41.6	0.00392	41.6	0.06224			-19.1404	0.03093
41.4375	0.01408	41.4375	0.005	41.4375	0.00795	41.4375	0.00621	41.4375	0.00606	41.4375	0	41.4375	0.00402	26.4875	0.08778	41.4375	0.01087	41.4375	0.01717	41.4375	0.09349	41.4375	0.0303	41.4375	0.01031	41.4375	0.00392	41.4375	0.05809			-18.7914	0.03074
41.275	0.01408	41.275	0.005	41.275	0.00795	41.275	0.00621	41.275	0.00606	41.275	0	41.275	0.00402	26.325	0.08319	41.275	0.01087	41.275	0.01717	41.275	0.09822	41.275	0.0303	41.275	0.01031	41.275	0.00392	41.275	0.05809			-18.4425	0.03263
41.1125	0.01408	41.1125	0.005	41.1125	0.00795	41.1125	0.00621	41.1125	0.00606	41.1125	0	41.1125	0.00402	26.1625	0.07962	41.1125	0.01087	41.1125	0.01717	41.1125	0.10257	41.1125	0.0303	41.1125	0.01031	41.1125	0.00392	41.1125	0.05809			-18.0936	0.03263
40.95	0.01408	40.95	0.005	40.95	0.00795	40.95	0.00621	40.95	0.00606	40.95	0	40.95	0.00402	26	0.08694	40.95	0.01087	40.95	0.01717	40.95	0.10432	40.95	0.0303	40.95	0.01031	40.95	0.00392	40.95	0.06224			-17.7447	0.03332
40.7875	0.01408	40.7875	0.005	40.7875	0.00795	40.7875	0.00621	40.7875	0.00606	40.7875	0	40.7875	0.00402	25.8375	0.08709	40.7875	0.01087	40.7875	0.01717	40.7875	0.09922	40.7875	0.0303	40.7875	0.01031	40.7875	0.00392	40.7875	0.06224			-17.3958	0.03369
40.625	0.01408	40.625	0.005	40.625	0.00795	40.625	0.00621	40.625	0.00606	40.625	0	40.625	0.00402	25.675	0.08736	40.625	0.01087	40.625	0.01717	40.625	0.0958	40.625	0.0303	40.625	0.01031	40.625	0.00392	40.625	0.05809			-17.0469	0.03399
40.4625	0.01408	40.4625	0.005	40.4625	0.00795	40.4625	0.00621	40.4625	0.00606	40.4625	0	40.4625	0.00402	25.5125	0.08735	40.4625	0.01087	40.4625	0.01717	40.4625	0.09485	40.4625	0.0303	40.4625	0.01031	40.4625	0.00392	40.4625	0.05809			-16.698	0.03477
40.3	0.01408	40.3	0.005	40.3	0.00795	40.3	0.00621	40.3	0.00606	40.3	0	40.3	0.00402	25.35	0.08283	40.3	0.01087	40.3	0.01717	40.3	0.09423	40.3	0.0303	40.3	0.01031	40.3	0.00392	40.3	0.05809			-16.3491	0.03486
40.1375	0.01408	40.1375	0.005	40.1375	0.00795	40.1375	0.00621	40.1375	0.00606	40.1375	0	40.1375	0.00402	25.1875	0.07493	40.1375	0.01087	40.1375	0.01717	40.1375	0.09524	40.1375	0.0303	40.1375	0.01031	40.1375	0.00392	40.1375	0.06224			-16.0002	0.03584
39.975	0.01408	39.975	0.005	39.975	0.00795	39.975	0.00621	39.975	0.00606	39.975	0	39.975	0.00402	25.025	0.07929	39.975	0.01087	39.975	0.01717	39.975	0.09181	39.975	0.0303	39.975	0.01031	39.975	0.00392	39.975	0.06224			-15.6512	0.03623
39.8125	0.01408	39.8125	0.005	39.8125	0.00795	39.8125	0.00621	39.8125	0.00606	39.8125	0	39.8125	0.00402	24.8625	0.08694	39.8125	0.01087	39.8125	0.01717	39.8125	0.09217	39.8125	0.0303	39.8125	0.01031	39.8125	0.00392	39.8125	0.05809			-15.3023	0.03836
39.65	0.01408	39.65	0.005	39.65	0.00795	39.65	0.00621	39.65	0.00606	39.65	0	39.65	0.00402	24.7	0.0826	39.65	0.01087	39.65	0.01717	39.65	0.09422	39.65	0.0303	39.65	0.01031	39.65	0.00392	39.65	0.05809			-14.9534	0.03949
39.4875	0.01408	39.4875	0.005	39.4875	0.00795	39.4875	0.00621	39.4875	0.00606	39.4875	0	39.4875	0.00402	24.5375	0.07493	39.4875	0.01087	39.4875	0.01717	39.4875	0.09727	39.4875	0.0303	39.4875	0.01031	39.4875	0.00392	39.4875	0.05809			-14.6045	0.04039
39.325	0.01408	39.325	0.005	39.325	0.00795	39.325	0.00621	39.325	0.00606	39.325	0	39.325	0.00402	24.375	0.07925	39.325	0.01087	39.325	0.01717	39.325	0.09765	39.325	0.0303	39.325	0.01031	39.325	0.00392	39.325	0.06224			-14.2556	0.04222
39.1625	0.01408	39.1625	0.005	39.1625	0.00795	39.1625	0.00621	39.1625	0.00606	39.1625	0	39.1625	0.00402	24.2125	0.08694	39.1625	0.01087	39.1625	0.01717	39.1625	0.09561	39.1625	0.0303	39.1625	0.01031	39.1625	0.00392	39.1625	0.06224			-13.9067	0.04197
39	0.01408	39	0.005	39	0.00795	39	0.00621	39	0.00606	39	0	39	0.00402	24.05	0.08694	39	0.01087	39	0.01717	39	0.09421	39	0.0303	39	0.01031	39	0.00392	39	0.05809			-13.5578	0.04501
38.8375	0.01408	38.8375	0.005	38.8375	0.00795	38.8375	0.00621	38.8375	0.00606	38.8375	0	38.8375	0.00402	23.8875	0.08264	38.8375	0.01087	38.8375	0.01717	38.8375	0.09691	38.8375	0.0303	38.8375	0.01031	38.8375	0.00392	38.8375	0.05809			-13.2089	0.0454
38.675	0.01408	38.675	0.005	38.675	0.00795	38.675	0.00621	38.675	0.00606	38.675	0	38.675	0.00402	23.725	0.07493	38.675	0.01087	38.675	0.01717	38.675	0.09856	38.675	0.0303	38.675	0.01031	38.675	0.00392	38.675	0.05809			-12.8599	0.04784
38.5125	0.01408	38.5125	0.005	38.5125	0.00795	38.5125	0.00621	38.5125	0.00606	38.5125	0	38.5125	0.00402	23.5625	0.07507	38.5125	0.01087	38.5125	0.01717	38.5125	0.10036	38.5125	0.0303	38.5125	0.01031	38.5125	0.00392	38.5125	0.06224			-12.511	0.05115
38.35	0.01408	38.35	0.005	38.35	0.00795	38.35	0.00621	38.35	0.00606	38.35	0	38.35	0.00402	23.4	0.07547	38.35	0.01087	38.35	0.01717	38.35	0.09691	38.35	0.0303	38.35	0.01031	38.35	0.00392	38.35	0.06224			-12.1621	0.05323
38.1875	0.01408	38.1875	0.005	38.1875	0.00795	38.1875	0.00621	38.1875	0.00606	38.1875	0	38.1875	0.00402	23.2375	0.07558	38.1875	0.01087	38.1875	0.01717	38.1875	0.09726	38.1875	0.0303	38.1875	0.01031	38.1875	0.00392	38.1875	0.06224			-11.8132	0.05689
38.025	0.01408	38.025	0.005	38.025	0.00795	38.025	0.00621	38.025	0.00606	38.025	0	38.025	0.00402	23.075	0.07532	38.025	0.01087	38.025	0.01717	38.025	0.09801	38.025	0.0303	38.025	0.01031	38.025	0.00392	38.025	0.06224			-11.4643	0.05779
37.8625	0.01408	37.8625	0.005	37.8625	0.00795	37.8625	0.00621	37.8625	0.00606	37.8625	0	37.8625	0.00402	22.9125	0.07518	37.8625	0.01087	37.8625	0.01717	37.8625	0.09801	37.8625	0.0303	37.8625	0.01031	37.8625	0.00392	37.8625	0.05809			-11.1154	0.06094
37.7	0.01408	37.7	0.005	37.7	0.00795	37.7	0.00621	37.7	0.00606	37.7	0	37.7	0.00402	22.75	0.07916	37.7	0.01087	37.7	0.01717	37.7	0.09765	37.7	0.0303	37.7	0.01031	37.7	0.00392	37.7	0.06224			-10.7665	0.05978
37.5375	0.01408	37.5375	0.005	37.5375	0.00795	37.5375	0.00621	37.5375	0.00606	37.5375	0	37.5375	0.00402	22.5875	0.08694	37.5375	0.01087	37.5375	0.01717	37.5375	0.09691	37.5375	0.0303	37.5375	0.01031	37.5375	0.00392	37.5375	0.06224			-10.4176	0.06546
37.375	0.01408	37.375	0.005	37.375	0.00795	37.375	0.00621	37.375	0.00606	37.375	0	37.375	0.00402	22.425	0.08694	37.375	0.01087	37.375	0.01717	37.375	0.09562	37.375	0.0303	37.375	0.01031	37.375	0.00392	37.375	0.05809			-10.0687	0.06865
37.2125	0.01408	37.2125	0.01	37.2125	0.00795	37.2125	0.00621	37.2125	0.00606	37.2125	0	37.2125	0.00402	22.2625	0.0868	37.2125	0.01087	37.2125	0.01717	37.2125	0.09419	37.2125	0.0303	37.2125	0.01031	37.2125	0.00392	37.2125	0.06224			-9.71974	0.07305
37.05	0.01408	37.05	0.01	37.05	0.00795	37.05	0.00621	37.05	0.00606	37.05	0	37.05	0.00402	22.1	0.08669	37.05	0.01087	37.05	0.01717	37.05	0.09691	37.05	0.0303	37.05	0.01031	37.05	0.00392	37.05	0.06224			-9.37083	0.07739
36.8875	0.01408	36.8875	0.01	36.8875	0.00795	36.8875	0.00621	36.8875	0.00606	36.8875	0	36.8875	0.00402	21.9375	0.08694	36.8875	0.01087	36.8875	0.01717	36.8875	0.09562	36.8875	0.0303	36.8875	0.01031	36.8875	0.00392	36.8875	0.06224			-9.02192	0.07819
36.725	0.01408	36.725	0.01	36.725	0.00795	36.725	0.00621	36.725	0.00606	36.725	0	36.725	0.00402	21.775	0.08694	36.725	0.01087	36.725	0.01717	36.725	0.0929	36.725	0.0303	36.725	0.01031	36.725	0.00392	36.725	0.06224			-8.67301	0.08166
36.5625	0.01408	36.5625	0.01	36.5625	0.00795	36.5625	0.00621	36.5625	0.00606	36.5625	0	36.5625	0.00402	21.6125	0.08694	36.5625	0.01087	36.5625	0.01717	36.5625	0.0929	36.5625	0.0303	36.5625	0.01031	36.5625	0.00392	36.5625	0.05809			-8.3241	0.08704
36.4	0.01408	36.4	0.005	36.4	0.00795	36.4	0.00621	36.4	0.00606	36.4	0	36.4	0.00402	21.45	0.08681	36.4	0.01087	36.4	0.01717	36.4	0.09417	36.4	0.0303	36.4	0.01031	36.4	0.00392	36.4	0.05809			-7.97519	0.0942
36.2375	0.01408	36.2375	0.005	36.2375	0.00795	36.2375	0.00621	36.2375	0.00606	36.2375	0	36.2375	0.00402	21.2875	0.08239	36.2375	0.01087	36.2375	0.01717	36.2375	0.09691	36.2375	0.0303	36.2375	0.01031	36.2375	0.00392	36.2375	0.05809			-7.62628	0.10023
36.075	0.01408	36.075	0.005	36.075	0.00795	36.075	0.00621	36.075	0.00606	36.075	0	36.075	0.00402	21.125	0.07466	36.075	0.01087	36.075	0.01717	36.075	0.09529	36.075	0.0303	36.075	0.01031	36.075	0.00392	36.075	0.06224			-7.27736	0.12154
35.9125	0.01408	35.9125	0.005	35.9125	0.00795	35.9125	0.00621	35.9125	0.00606	35.9125	0	35.9125	0.00402	20.9625	0.07906	35.9125	0.01087	35.9125	0.01717	35.9125	0.09181	35.9125	0.0303	35.9125	0.01031	35.9125	0.00392	35.9125	0.06224			-6.92845	0.14415
35.75	0.01408	35.75	0.005	35.75	0.00795	35.75	0.00621	35.75	0.00606	35.75	0	35.75	0.00402	20.8	0.08681	35.75	0.01087	35.75	0.01717	35.75	0.09343	35.75	0.0303	35.75	0.01031	35.75	0.00392	35.75	0.06224			-6.57954	0.17118
35.5875	0.01408	35.5875	0.005	35.5875	0.00795	35.5875	0.00621	35.5875	0.00606	35.5875	0	35.5875	0.00402	20.6375	0.08243	35.5875	0.01087	35.5875	0.01717	35.5875	0.09853	35.5875	0.0303	35.5875	0.01031	35.5875	0.00392	35.5875	0.06224			-6.23063	0.20677
35.425	0.01408	35.425	0.005	35.425	0.00795	35.425	0.00621	35.425	0.00606	35.425	0	35.425	0.00402	20.475	0.07864	35.425	0.01087	35.425	0.01717	35.425	0.10201	35.425	0.0303	35.425	0.01031	35.425	0.00392	35.425	0.06224			-5.88172	0.25734
35.2625	0.01408	35.2625	0.005	35.2625	0.00795	35.2625	0.00621	35.2625	0.00606	35.2625	0	35.2625	0.00402	20.3125	0.08669	35.2625	0.01087	35.2625	0.01717	35.2625	0.09912	35.2625	0.0303	35.2625	0.01031	35.2625	0.00392	35.2625	0.06224			-5.53281	0.31398
35.1	0.01408	35.1	0.005	35.1	0.00795	35.1	0.00621	35.1	0.00606	35.1	0	35.1	0.00402	20.15	0.08694	35.1	0.01087	35.1	0.01717	35.1	0.09254	35.1	0.0303	35.1	0.01031	35.1	0.00392	35.1	0.06224			-5.1839	0.3683
34.9375	0.01408	34.9375	0.005	34.9375	0.00795	34.9375	0.00621	34.9375	0.00606	34.9375	0	34.9375	0.00402	19.9875	0.08694	34.9375	0.01087	34.9375	0.01717	34.9375	0.09181	34.9375	0.0303	34.9375	0.01031	34.9375	0.00392	34.9375	0.05809			-4.83498	0.41307
34.775	0.01408	34.775	0.005	34.775	0.00795	34.775	0.00621	34.775	0.00606	34.775	0	34.775	0.00402	19.825	0.08694	34.775	0.01087	34.775	0.01717	34.775	0.09342	34.775	0.0303	34.775	0.01031	34.775	0.00392	34.775	0.06224			-4.48607	0.44526
34.6125	0.01408	34.6125	0.005	34.6125	0.00795	34.6125	0.00621	34.6125	0.00606	34.6125	0	34.6125	0.00402	19.6625	0.08274	34.6125	0.01087	34.6125	0.01717	34.6125	0.09691	34.6125	0.0303	34.6125	0.01031	34.6125	0.00392	34.6125	0.06224			-4.13716	0.48581
34.45	0.01408	34.45	0.005	34.45	0.00795	34.45	0.00621	34.45	0.00606	34.45	0	34.45	0.00402	19.5	0.07859	34.45	0.01087	34.45	0.01717	34.45	0.09531	34.45	0.0303	34.45	0.01031	34.45	0.00392	34.45	0.06224			-3.78825	0.51697
34.2875	0.01408	34.2875	0.005	34.2875	0.00795	34.2875	0.00621	34.2875	0.00606	34.2875	0	34.2875	0.00402	19.3375	0.08656	34.2875	0.01087	34.2875	0.01717	34.2875	0.09215	34.2875	0.0303	34.2875	0.01031	34.2875	0.00392	34.2875	0.06224			-3.43934	0.51988
34.125	0.01408	34.125	0.005	34.125	0.00795	34.125	0.00621	34.125	0.00606	34.125	0	34.125	0.00402	19.175	0.08251	34.125	0.01087	34.125	0.01717	34.125	0.09288	34.125	0.0303	34.125	0.01031	34.125	0.00392	34.125	0.05809			-3.09043	0.51821
33.9625	0.01408	33.9625	0.005	33.9625	0.00795	33.9625	0.00621	33.9625	0.00606	33.9625	0	33.9625	0.00402	19.0125	0.07452	33.9625	0.01087	33.9625	0.01717	33.9625	0.09414	33.9625	0.0303	33.9625	0.01031	33.9625	0.00392	33.9625	0.05809			-2.74152	0.52917
33.8	0.01408	33.8	0.005	33.8	0.00795	33.8	0.00621	33.8	0.00606	33.8	0	33.8	0.00402	18.85	0.07465	33.8	0.01087	33.8	0.01717	33.8	0.09724	33.8	0.0303	33.8	0.01031	33.8	0.00392	33.8	0.05809			-2.39261	0.5448
33.6375	0.01408	33.6375	0.005	33.6375	0.00795	33.6375	0.00621	33.6375	0.00606	33.6375	0	33.6375	0.00402	18.6875	0.07892	33.6375	0.01087	33.6375	0.01717	33.6375	0.09638	33.6375	0.0303	33.6375	0.01031	33.6375	0.00392	33.6375	0.06224			-2.04369	0.57855
33.475	0.01408	33.475	0.005	33.475	0.00795	33.475	0.00621	33.475	0.00606	33.475	0	33.475	0.00402	18.525	0.08694	33.475	0.01087	33.475	0.01717	33.475	0.09413	33.475	0.0303	33.475	0.01031	33.475	0.00392	33.475	0.06224			-1.69478	0.63147
33.3125	0.01408	33.3125	0.005	33.3125	0.00795	33.3125	0.00621	33.3125	0.00606	33.3125	0	33.3125	0.00402	18.3625	0.08294	33.3125	0.01087	33.3125	0.01717	33.3125	0.09691	33.3125	0.0303	33.3125	0.01031	33.3125	0.00392	33.3125	0.05809			-1.34587	0.7163
33.15	0.01408	33.15	0.005	33.15	0.00795	33.15	0.00621	33.15	0.00606	33.15	0	33.15	0.00402	18.2	0.0789	33.15	0.01087	33.15	0.01717	33.15	0.09724	33.15	0.0303	33.15	0.01031	33.15	0.00392	33.15	0.06224			-0.99696	0.8116
32.9875	0.01408	32.9875	0.005	32.9875	0.00795	32.9875	0.00621	32.9875	0.00606	32.9875	0	32.9875	0.00402	18.0375	0.08694	32.9875	0.01087	32.9875	0.01717	32.9875	0.09638	32.9875	0.0303	32.9875	0.01031	32.9875	0.00392	32.9875	0.06224			-0.64805	0.90329
32.825	0.01408	32.825	0.005	32.825	0.00795	32.825	0.00621	32.825	0.00606	32.825	0	32.825	0.00402	17.875	0.09105	32.825	0.01087	32.825	0.01717	32.825	0.09254	32.825	0.0303	32.825	0.01031	32.825	0.00392	32.825	0.06224			-0.29914	0.9634
32.6625	0.01408	32.6625	0.005	32.6625	0.00795	32.6625	0.00621	32.6625	0.00606	32.6625	0	32.6625	0.00402	17.7125	0.09924	32.6625	0.01087	32.6625	0.01717	32.6625	0.09181	32.6625	0.0303	32.6625	0.01031	32.6625	0.00392	32.6625	0.06224			0.04977	0.99544
32.5	0.01408	32.5	0.005	32.5	0.00795	32.5	0.00621	32.5	0.00606	32.5	0	32.5	0.00402	17.55	0.09503	32.5	0.01087	32.5	0.01717	32.5	0.09181	32.5	0.0303	32.5	0.01031	32.5	0.00392	32.5	0.06224			0.39869	0.94447
32.3375	0.01408	32.3375	0.005	32.3375	0.00795	32.3375	0.00621	32.3375	0.00606	32.3375	0	32.3375	0.00402	17.3875	0.08694	32.3375	0.01087	32.3375	0.01717	32.3375	0.09372	32.3375	0.0303	32.3375	0.01031	32.3375	0.00392	32.3375	0.05809			0.7476	0.87544
32.175	0.01408	32.175	0.005	32.175	0.00795	32.175	0.00621	32.175	0.00606	32.175	0	32.175	0.00402	17.225	0.08694	32.175	0.01087	32.175	0.01717	32.175	0.09796	32.175	0.0303	32.175	0.01031	32.175	0.00392	32.175	0.05809			1.09651	0.77472
32.0125	0.01408	32.0125	0.005	32.0125	0.00795	32.0125	0.00621	32.0125	0.00606	32.0125	0	32.0125	0.00402	17.0625	0.08694	32.0125	0.01087	32.0125	0.01717	32.0125	0.09638	32.0125	0.0303	32.0125	0.01031	32.0125	0.00392	32.0125	0.05809			1.44542	0.66592
31.85	0.01408	31.85	0.005	31.85	0.00795	31.85	0.00621	31.85	0.00606	31.85	0	31.85	0.00402	16.9	0.08694	31.85	0.01087	31.85	0.01717	31.85	0.09253	31.85	0.0303	31.85	0.01031	31.85	0.00392	31.85	0.05809			1.79433	0.57581
31.6875	0.01408	31.6875	0.005	31.6875	0.00795	31.6875	0.00621	31.6875	0.00606	31.6875	0	31.6875	0.00402	16.7375	0.08682	31.6875	0.01087	31.6875	0.01717	31.6875	0.09306	31.6875	0.0303	31.6875	0.01031	31.6875	0.00392	31.6875	0.05809			2.14324	0.50204
31.525	0.01408	31.525	0.01	31.525	0.00795	31.525	0.00621	31.525	0.00606	31.525	0	31.525	0.00402	16.575	0.08266	31.525	0.01087	31.525	0.01717	31.525	0.09743	31.525	0.0303	31.525	0.01031	31.525	0.00392	31.525	0.05809			2.49215	0.43196
31.3625	0.01408	31.3625	0.01	31.3625	0.00795	31.3625	0.00621	31.3625	0.00606	31.3625	0	31.3625	0.00402	16.4125	0.07452	31.3625	0.01087	31.3625	0.01717	31.3625	0.09971	31.3625	0.0303	31.3625	0.01031	31.3625	0.00392	31.3625	0.06224			2.84107	0.36549
31.2	0.01408	31.2	0.01	31.2	0.00795	31.2	0.00621	31.2	0.00606	31.2	0	31.2	0.00402	16.25	0.07854	31.2	0.01087	31.2	0.01717	31.2	0.09659	31.2	0.0303	31.2	0.01031	31.2	0.00392	31.2	0.06224			3.18998	0.3025
31.0375	0.01408	31.0375	0.01	31.0375	0.00795	31.0375	0.00621	31.0375	0.00606	31.0375	0	31.0375	0.00402	16.0875	0.08694	31.0375	0.01087	31.0375	0.01717	31.0375	0.09462	31.0375	0.0303	31.0375	0.01031	31.0375	0.00392	31.0375	0.06224			3.53889	0.26008
30.875	0.01408	30.875	0.01	30.875	0.00795	30.875	0.00621	30.875	0.00606	30.875	0	30.875	0.00402	15.925	0.08295	30.875	0.01087	30.875	0.01717	30.875	0.09181	30.875	0.0303	30.875	0.01031	30.875	0.00392	30.875	0.05809			3.8878	0.22122
30.7125	0.01408	30.7125	0.01	30.7125	0.00795	30.7125	0.00621	30.7125	0.00606	30.7125	0	30.7125	0.00402	15.7625	0.07839	30.7125	0.01087	30.7125	0.01717	30.7125	0.09305	30.7125	0.0303	30.7125	0.01031	30.7125	0.00392	30.7125	0.05809			4.23671	0.19039
30.55	0.01408	30.55	0.01	30.55	0.00795	30.55	0.00621	30.55	0.00606	30.55	0	30.55	0.00402	15.6	0.08658	30.55	0.01087	30.55	0.01717	30.55	0.09587	30.55	0.0303	30.55	0.01031	30.55	0.00392	30.55	0.06224			4.58562	0.16907
30.3875	0.01408	30.3875	0.01	30.3875	0.00795	30.3875	0.00621	30.3875	0.00606	30.3875	0	30.3875	0.00402	15.4375	0.08658	30.3875	0.01087	30.3875	0.01717	30.3875	0.09463	30.3875	0.0303	30.3875	0.01031	30.3875	0.00392	30.3875	0.06224			4.93453	0.15296
30.225	0.01408	30.225	0.01	30.225	0.00795	30.225	0.00621	30.225	0.00606	30.225	0	30.225	0.00402	15.275	0.08658	30.225	0.01087	30.225	0.01717	30.225	0.09181	30.225	0.0303	30.225	0.01031	30.225	0.00392	30.225	0.06224			5.28345	0.13493
30.0625	0.01408	30.0625	0.01	30.0625	0.00795	30.0625	0.00621	30.0625	0.00606	30.0625	0	30.0625	0.00402	15.1125	0.08658	30.0625	0.01087	30.0625	0.01717	30.0625	0.09213	30.0625	0.0303	30.0625	0.01031	30.0625	0.00392	30.0625	0.06224			5.63236	0.11812
29.9	0.01408	29.9	0.01	29.9	0.00795	29.9	0.00621	29.9	0.00606	29.9	0	29.9	0.00402	14.95	0.08276	29.9	0.01087	29.9	0.01717	29.9	0.09284	29.9	0.0303	29.9	0.01031	29.9	0.00392	29.9	0.05809			5.98127	0.10495
29.7375	0.01408	29.7375	0.01	29.7375	0.00795	29.7375	0.00621	29.7375	0.00606	29.7375	0	29.7375	0.00402	14.7875	0.07464	29.7375	0.01087	29.7375	0.01717	29.7375	0.09253	29.7375	0.0303	29.7375	0.01031	29.7375	0.00392	29.7375	0.06224			6.33018	0.09284
29.575	0.01408	29.575	0.01	29.575	0.00795	29.575	0.00621	29.575	0.00606	29.575	0	29.575	0.00402	14.625	0.07488	29.575	0.01087	29.575	0.01717	29.575	0.09181	29.575	0.0303	29.575	0.01031	29.575	0.00392	29.575	0.06224			6.67909	0.08477
29.4125	0.01408	29.4125	0.01	29.4125	0.00795	29.4125	0.00621	29.4125	0.00606	29.4125	0	29.4125	0.00402	14.4625	0.07488	29.4125	0.01087	29.4125	0.01717	29.4125	0.09181	29.4125	0.0303	29.4125	0.01031	29.4125	0.00392	29.4125	0.05809			7.028	0.07565
29.25	0.01408	29.25	0.005	29.25	0.00795	29.25	0.00621	29.25	0.00606	29.25	0	29.25	0.00402	14.3	0.07488	29.25	0.01087	29.25	0.01717	29.25	0.09335	29.25	0.0303	29.25	0.01031	29.25	0.00392	29.25	0.05809			7.37691	0.06963
29.0875	0.01408	29.0875	0.005	29.0875	0.00795	29.0875	0.00621	29.0875	0.00606	29.0875	0	29.0875	0.00402	14.1375	0.07855	29.0875	0.01087	29.0875	0.01717	29.0875	0.09846	29.0875	0.0303	29.0875	0.01031	29.0875	0.00392	29.0875	0.06224			7.72583	0.0646
28.925	0.01408	28.925	0.005	28.925	0.00795	28.925	0.00621	28.925	0.00606	28.925	0	28.925	0.00402	13.975	0.0867	28.925	0.01087	28.925	0.01717	28.925	0.10046	28.925	0.0303	28.925	0.01031	28.925	0.00392	28.925	0.06224			8.07474	0.06107
28.7625	0.01408	28.7625	0.005	28.7625	0.00795	28.7625	0.00621	28.7625	0.00606	28.7625	0	28.7625	0.00402	13.8125	0.08694	28.7625	0.01087	28.7625	0.01717	28.7625	0.09691	28.7625	0.0303	28.7625	0.01031	28.7625	0.00392	28.7625	0.06224			8.42365	0.05679
28.6	0.01408	28.6	0.005	28.6	0.00795	28.6	0.00621	28.6	0.00606	28.6	0	28.6	0.00402	13.65	0.08694	28.6	0.01087	28.6	0.01717	28.6	0.09537	28.6	0.0303	28.6	0.01031	28.6	0.00392	28.6	0.06224			8.77256	0.05274
28.4375	0.01408	28.4375	0.01	28.4375	0.00795	28.4375	0.00621	28.4375	0.00606	28.4375	0	28.4375	0.00402	13.4875	0.08694	28.4375	0.01087	28.4375	0.01717	28.4375	0.09335	28.4375	0.0303	28.4375	0.01031	28.4375	0.00392	28.4375	0.06224			9.12147	0.0504
28.275	0.01408	28.275	0.01	28.275	0.00795	28.275	0.00621	28.275	0.00606	28.275	0	28.275	0.00402	13.325	0.08683	28.275	0.01087	28.275	0.01717	28.275	0.09814	28.275	0.0303	28.275	0.01031	28.275	0.00392	28.275	0.06224			9.47038	0.0473
28.1125	0.01408	28.1125	0.01	28.1125	0.00795	28.1125	0.00621	28.1125	0.00606	28.1125	0	28.1125	0.00402	13.1625	0.0867	28.1125	0.01087	28.1125	0.01717	28.1125	0.09976	28.1125	0.0303	28.1125	0.01031	28.1125	0.00392	28.1125	0.06224			9.81929	0.04533
27.95	0.01408	27.95	0.01	27.95	0.00795	27.95	0.00621	27.95	0.00606	27.95	0	27.95	0.00402	13	0.08694	27.95	0.01087	27.95	0.01717	27.95	0.09569	27.95	0.0303	27.95	0.01031	27.95	0.00392	27.95	0.06224			10.1682	0.04145
27.7875	0.01408	27.7875	0.01	27.7875	0.00795	27.7875	0.00621	27.7875	0.00606	27.7875	0	27.7875	0.00402	12.8375	0.08694	27.7875	0.01087	27.7875	0.01717	27.7875	0.09252	27.7875	0.0303	27.7875	0.01031	27.7875	0.00392	27.7875	0.06224			10.5171	0.03939
27.625	0.01408	27.625	0.005	27.625	0.00795	27.625	0.00621	27.625	0.00606	27.625	0	27.625	0.00402	12.675	0.08694	27.625	0.01087	27.625	0.01717	27.625	0.09334	27.625	0.0303	27.625	0.01031	27.625	0.00392	27.625	0.06224			10.866	0.03901
27.4625	0.01408	27.4625	0.005	27.4625	0.00795	27.4625	0.00621	27.4625	0.00606	27.4625	0	27.4625	0.00402	12.5125	0.08705	27.4625	0.01087	27.4625	0.01717	27.4625	0.09722	27.4625	0.0303	27.4625	0.01031	27.4625	0.00392	27.4625	0.06224			11.2149	0.03701
27.3	0.01408	27.3	0.005	27.3	0.00795	27.3	0.00621	27.3	0.00606	27.3	0	27.3	0.00402	12.35	0.08729	27.3	0.01087	27.3	0.01717	27.3	0.0964	27.3	0.0303	27.3	0.01031	27.3	0.00392	27.3	0.06224			11.5639	0.03484
27.1375	0.01408	27.1375	0.005	27.1375	0.00795	27.1375	0.00621	27.1375	0.00606	27.1375	0	27.1375	0.00402	12.1875	0.08729	27.1375	0.01087	27.1375	0.01717	27.1375	0.09252	27.1375	0.0303	27.1375	0.01031	27.1375	0.00392	27.1375	0.06224			11.9128	0.03446
26.975	0.01408	26.975	0.005	26.975	0.00795	26.975	0.00621	26.975	0.00606	26.975	0	26.975	0.00402	12.025	0.08729	26.975	0.01087	26.975	0.01717	26.975	0.09181	26.975	0.0303	26.975	0.01031	26.975	0.00392	26.975	0.06224			12.2617	0.03482
26.8125	0.01408	26.8125	0.01	26.8125	0.00795	26.8125	0.00621	26.8125	0.00606	26.8125	0	26.8125	0.00402	11.8625	0.08352	26.8125	0.01087	26.8125	0.01717	26.8125	0.09211	26.8125	0.0303	26.8125	0.01031	26.8125	0.00392	26.8125	0.06639			12.6106	0.03325
26.65	0.01408	26.65	0.01	26.65	0.00795	26.65	0.00621	26.65	0.00606	26.65	0	26.65	0.00402	11.7	0.07486	26.65	0.01087	26.65	0.01717	26.65	0.09282	26.65	0.0303	26.65	0.01031	26.65	0.00392	26.65	0.06639			12.9595	0.03189
26.4875	0.01408	26.4875	0.01	26.4875	0.00795	26.4875	0.00621	26.4875	0.00606	26.4875	0	26.4875	0.00402	11.5375	0.07851	26.4875	0.01087	26.4875	0.01717	26.4875	0.09252	26.4875	0.0303	26.4875	0.01031	26.4875	0.00392	26.4875	0.06639			13.3084	0.03177
26.325	0.01408	26.325	0.01	26.325	0.00795	26.325	0.00621	26.325	0.00606	26.325	0	26.325	0.00402	11.375	0.08694	26.325	0.01087	26.325	0.01717	26.325	0.09181	26.325	0.0303	26.325	0.01031	26.325	0.00784	26.325	0.06639			13.6573	0.03226
26.1625	0.01408	26.1625	0.01	26.1625	0.00795	26.1625	0.00621	26.1625	0.00606	26.1625	0	26.1625	0.00402	11.2125	0.08684	26.1625	0.01087	26.1625	0.01717	26.1625	0.09181	26.1625	0.0303	26.1625	0.01031	26.1625	0.00784	26.1625	0.06224			14.0062	0.03151
26	0.01408	26	0.01	26	0.00795	26	0.00621	26	0.00606	26	0	26	0.00402	11.05	0.0866	26	0.01087	26	0.01717	26	0.09302	26	0.0303	26	0.01031	26	0.00784	26	0.05809			14.3551	0.03049
25.8375	0.01408	25.8375	0.01	25.8375	0.00795	25.8375	0.00621	25.8375	0.00606	25.8375	0	25.8375	0.00402	10.8875	0.08671	25.8375	0.01087	25.8375	0.01717	25.8375	0.09741	25.8375	0.0303	25.8375	0.01031	25.8375	0.00784	25.8375	0.05809			14.7041	0.03043
25.675	0.01408	25.675	0.01	25.675	0.00795	25.675	0.00621	25.675	0.00606	25.675	0	25.675	0.00402	10.725	0.08694	25.675	0.01087	25.675	0.01717	25.675	0.0995	25.675	0.0303	25.675	0.01031	25.675	0.00784	25.675	0.06224			15.053	0.0289
25.5125	0.01408	25.5125	0.01	25.5125	0.00795	25.5125	0.00621	25.5125	0.00606	25.5125	0	25.5125	0.00402	10.5625	0.08694	25.5125	0.01087	25.5125	0.01717	25.5125	0.0959	25.5125	0.0303	25.5125	0.01031	25.5125	0.00392	25.5125	0.06224			15.4019	0.02913
25.35	0.01408	25.35	0.01	25.35	0.00795	25.35	0.00621	25.35	0.00606	25.35	0	25.35	0.00402	10.4	0.08694	25.35	0.01087	25.35	0.01717	25.35	0.0947	25.35	0.0303	25.35	0.01031	25.35	0.00392	25.35	0.06224			15.7508	0.02852
25.1875	0.01408	25.1875	0.01	25.1875	0.00795	25.1875	0.00621	25.1875	0.00606	25.1875	0.00392	25.1875	0.00402	10.2375	0.08694	25.1875	0.01087	25.1875	0.01717	25.1875	0.09302	25.1875	0.0303	25.1875	0.01031	25.1875	0.00392	25.1875	0.06224			16.0997	0.0296
25.025	0.01408	25.025	0.01	25.025	0.00795	25.025	0.00621	25.025	0.00606	25.025	0.00392	25.025	0.00402	10.075	0.08694	25.025	0.01087	25.025	0.01717	25.025	0.09591	25.025	0.0303	25.025	0.01031	25.025	0.00392	25.025	0.06224			16.4486	0.0279
24.8625	0.01408	24.8625	0.01	24.8625	0.00795	24.8625	0.00621	24.8625	0.00606	24.8625	0.00392	24.8625	0.00402	9.9125	0.08694	24.8625	0.01087	24.8625	0.01717	24.8625	0.09591	24.8625	0.0303	24.8625	0.01031	24.8625	0.00392	24.8625	0.06224			16.7975	0.02882
24.7	0.01408	24.7	0.01	24.7	0.00795	24.7	0.00621	24.7	0.00606	24.7	0.00392	24.7	0.00402	9.75	0.09049	24.7	0.01087	24.7	0.01717	24.7	0.09591	24.7	0.0303	24.7	0.01031	24.7	0.00392	24.7	0.06224			17.1464	0.02836
24.5375	0.01408	24.5375	0.01	24.5375	0.00795	24.5375	0.00621	24.5375	0.00606	24.5375	0.00392	24.5375	0.00402	9.5875	0.09903	24.5375	0.01087	24.5375	0.01717	24.5375	0.09591	24.5375	0.0303	24.5375	0.01031	24.5375	0.00392	24.5375	0.06224			17.4953	0.02861
24.375	0.01408	24.375	0.01	24.375	0.00795	24.375	0.00621	24.375	0.00606	24.375	0.00392	24.375	0.00402	9.425	0.09903	24.375	0.01087	24.375	0.01717	24.375	0.09621	24.375	0.0303	24.375	0.01031	24.375	0.00392	24.375	0.06224			17.8443	0.02859
24.2125	0.01408	24.2125	0.01	24.2125	0.00795	24.2125	0.00621	24.2125	0.00606	24.2125	0.00392	24.2125	0.00402	9.2625	0.09903	24.2125	0.01087	24.2125	0.01717	24.2125	0.09571	24.2125	0.0303	24.2125	0.01031	24.2125	0.00392	24.2125	0.06639			18.1932	0.02732
24.05	0.01408	24.05	0.01	24.05	0.00795	24.05	0.00621	24.05	0.00606	24.05	0.00392	24.05	0.00402	9.1	0.10264	24.05	0.01087	24.05	0.01717	24.05	0.09251	24.05	0.0303	24.05	0.01031	24.05	0.00392	24.05	0.06639			18.5421	0.02689
23.8875	0.01408	23.8875	0.01	23.8875	0.00795	23.8875	0.00621	23.8875	0.00606	23.8875	0.00392	23.8875	0.00402	8.9375	0.11146	23.8875	0.01087	23.8875	0.01717	23.8875	0.09181	23.8875	0.0303	23.8875	0.01031	23.8875	0.00784	23.8875	0.06639			18.891	0.02552
23.725	0.01408	23.725	0.01	23.725	0.00795	23.725	0.00621	23.725	0.00606	23.725	0.00392	23.725	0.00402	8.775	0.10787	23.725	0.01087	23.725	0.01717	23.725	0.09181	23.725	0.0303	23.725	0.01031	23.725	0.00784	23.725	0.06224			19.2399	0.02624
23.5625	0.01408	23.5625	0.01	23.5625	0.00795	23.5625	0.00621	23.5625	0.00606	23.5625	0.00392	23.5625	0.00402	8.6125	0.09904	23.5625	0.01087	23.5625	0.01717	23.5625	0.09329	23.5625	0.0303	23.5625	0.01031	23.5625	0.00784	23.5625	0.06224			19.5888	0.02581
23.4	0.01408	23.4	0.01	23.4	0.00795	23.4	0.00621	23.4	0.00606	23.4	0.00392	23.4	0.00402	8.45	0.09904	23.4	0.01087	23.4	0.01717	23.4	0.09691	23.4	0.0303	23.4	0.01031	23.4	0.00784	23.4	0.06224			19.9377	0.02616
23.2375	0.01408	23.2375	0.01	23.2375	0.00795	23.2375	0.00621	23.2375	0.00606	23.2375	0.00392	23.2375	0.00402	8.2875	0.09913	23.2375	0.01087	23.2375	0.01717	23.2375	0.09662	23.2375	0.0303	23.2375	0.01031	23.2375	0.00784	23.2375	0.06224			20.2866	0.02587
23.075	0.01408	23.075	0.01	23.075	0.00795	23.075	0.00621	23.075	0.00606	23.075	0.00392	23.075	0.00402	8.125	0.09936	23.075	0.01087	23.075	0.01717	23.075	0.09593	23.075	0.0303	23.075	0.01031	23.075	0.00784	23.075	0.06224			20.6355	0.02602
22.9125	0.01408	22.9125	0.01	22.9125	0.00795	22.9125	0.00621	22.9125	0.00606	22.9125	0.00392	22.9125	0.00402	7.9625	0.09936	22.9125	0.01087	22.9125	0.01717	22.9125	0.09593	22.9125	0.0303	22.9125	0.01031	22.9125	0.00784	22.9125	0.06224			20.9845	0.02608
22.75	0.01408	22.75	0.01	22.75	0.00795	22.75	0.00621	22.75	0.00606	22.75	0.00392	22.75	0.00803	7.8	0.09936	22.75	0.02174	22.75	0.01717	22.75	0.09621	22.75	0.0303	22.75	0.01031	22.75	0.00784	22.75	0.05809			21.3334	0.02502
22.5875	0.01408	22.5875	0.01	22.5875	0.00795	22.5875	0.00621	22.5875	0.00606	22.5875	0.00392	22.5875	0.00803	7.6375	0.09936	22.5875	0.02174	22.5875	0.01717	22.5875	0.09691	22.5875	0.0303	22.5875	0.01031	22.5875	0.00784	22.5875	0.06224			21.6823	0.025
22.425	0.01408	22.425	0.01	22.425	0.00795	22.425	0.00621	22.425	0.00606	22.425	0.00392	22.425	0.00803	7.475	0.10288	22.425	0.02174	22.425	0.01717	22.425	0.09662	22.425	0.0303	22.425	0.01031	22.425	0.00784	22.425	0.06224			22.0312	0.02525
22.2625	0.01408	22.2625	0.01	22.2625	0.00795	22.2625	0.00621	22.2625	0.00606	22.2625	0.00392	22.2625	0.00803	7.3125	0.11178	22.2625	0.02174	22.2625	0.01717	22.2625	0.09474	22.2625	0.0303	22.2625	0.01031	22.2625	0.00784	22.2625	0.06224			22.3801	0.02593
22.1	0.01408	22.1	0.01	22.1	0.00795	22.1	0.00621	22.1	0.00606	22.1	0.00392	22.1	0.00803	7.15	0.10838	22.1	0.02174	22.1	0.01717	22.1	0.09209	22.1	0.0303	22.1	0.01031	22.1	0.00784	22.1	0.06224			22.729	0.02525
21.9375	0.01408	21.9375	0.01	21.9375	0.00795	21.9375	0.00621	21.9375	0.00606	21.9375	0.00392	21.9375	0.00803	6.9875	0.10308	21.9375	0.01087	21.9375	0.01717	21.9375	0.09307	21.9375	0.0303	21.9375	0.01031	21.9375	0.00784	21.9375	0.05809			23.0779	0.02415
21.775	0.01408	21.775	0.01	21.775	0.00795	21.775	0.00621	21.775	0.00606	21.775	0.00392	21.775	0.00803	6.825	0.11178	21.775	0.01087	21.775	0.01717	21.775	0.09348	21.775	0.0303	21.775	0.01031	21.775	0.00784	21.775	0.06224			23.4268	0.02418
21.6125	0.01408	21.6125	0.01	21.6125	0.00795	21.6125	0.00621	21.6125	0.00606	21.6125	0.00392	21.6125	0.00803	6.6625	0.11178	21.6125	0.01087	21.6125	0.01717	21.6125	0.09278	21.6125	0.0303	21.6125	0.01031	21.6125	0.00784	21.6125	0.06224			23.7757	0.0241
21.45	0.01408	21.45	0.01	21.45	0.00795	21.45	0.00621	21.45	0.00606	21.45	0.00392	21.45	0.00803	6.5	0.11178	21.45	0.01087	21.45	0.01717	21.45	0.0925	21.45	0.0303	21.45	0.01031	21.45	0.00784	21.45	0.06224			24.1247	0.02481
21.2875	0.01408	21.2875	0.01	21.2875	0.00795	21.2875	0.00621	21.2875	0.00606	21.2875	0.00392	21.2875	0.00803	6.3375	0.11515	21.2875	0.01087	21.2875	0.01717	21.2875	0.09209	21.2875	0.0303	21.2875	0.02062	21.2875	0.00784	21.2875	0.05809			24.4736	0.02398
21.125	0.01408	21.125	0.01	21.125	0.00795	21.125	0.00621	21.125	0.00606	21.125	0.00392	21.125	0.00803	6.175	0.12398	21.125	0.02174	21.125	0.01717	21.125	0.09396	21.125	0.0303	21.125	0.02062	21.125	0.00784	21.125	0.06224			24.8225	0.02459
20.9625	0.01408	20.9625	0.01	20.9625	0.00795	20.9625	0.00621	20.9625	0.00606	20.9625	0.00392	20.9625	0.00803	6.0125	0.1242	20.9625	0.02174	20.9625	0.01717	20.9625	0.09691	20.9625	0.0303	20.9625	0.02062	20.9625	0.00784	20.9625	0.06224			25.1714	0.02372
20.8	0.01408	20.8	0.01	20.8	0.00795	20.8	0.00621	20.8	0.00606	20.8	0.00392	20.8	0.00803	5.85	0.12763	20.8	0.02174	20.8	0.01717	20.8	0.09546	20.8	0.0303	20.8	0.02062	20.8	0.00784	20.8	0.06224			25.5203	0.02445
20.6375	0.01408	20.6375	0.01	20.6375	0.00795	20.6375	0.00621	20.6375	0.00606	20.6375	0.00392	20.6375	0.00803	5.6875	0.13995	20.6375	0.02174	20.6375	0.01717	20.6375	0.09181	20.6375	0.0303	20.6375	0.02062	20.6375	0.00784	20.6375	0.06224			25.8692	0.02444
20.475	0.01408	20.475	0.01	20.475	0.00795	20.475	0.00621	20.475	0.00606	20.475	0.00392	20.475	0.00803	5.525	0.15206	20.475	0.02174	20.475	0.01717	20.475	0.09299	20.475	0.0303	20.475	0.02062	20.475	0.00784	20.475	0.05809			26.2181	0.02408
20.3125	0.01408	20.3125	0.01	20.3125	0.00795	20.3125	0.00621	20.3125	0.00606	20.3125	0.00392	20.3125	0.00803	5.3625	0.16416	20.3125	0.01087	20.3125	0.01717	20.3125	0.09595	20.3125	0.0303	20.3125	0.02062	20.3125	0.00784	20.3125	0.06224			26.567	0.02426
20.15	0.01408	20.15	0.01	20.15	0.00795	20.15	0.00621	20.15	0.00606	20.15	0.00392	20.15	0.00803	5.2	0.17626	20.15	0.01087	20.15	0.01717	20.15	0.09595	20.15	0.0303	20.15	0.02062	20.15	0.00784	20.15	0.06224			26.9159	0.02321
19.9875	0.01408	19.9875	0.01	19.9875	0.00795	19.9875	0.00621	19.9875	0.00606	19.9875	0.00392	19.9875	0.00803	5.0375	0.18837	19.9875	0.01087	19.9875	0.01717	19.9875	0.09595	19.9875	0.0303	19.9875	0.02062	19.9875	0.00784	19.9875	0.06639			27.2649	0.02398
19.825	0.01408	19.825	0.01	19.825	0.00795	19.825	0.00621	19.825	0.00606	19.825	0.00392	19.825	0.00803	4.875	0.19728	19.825	0.01087	19.825	0.01717	19.825	0.09595	19.825	0.0303	19.825	0.02062	19.825	0.00784	19.825	0.06639			27.6138	0.02389
19.6625	0.01408	19.6625	0.01	19.6625	0.00795	19.6625	0.00621	19.6625	0.00606	19.6625	0.00392	19.6625	0.00803	4.7125	0.19759	19.6625	0.01087	19.6625	0.01717	19.6625	0.09595	19.6625	0.0303	19.6625	0.02062	19.6625	0.00784	19.6625	0.06224			27.9627	0.0244
19.5	0.01408	19.5	0.01	19.5	0.00795	19.5	0.00621	19.5	0.00606	19.5	0.00392	19.5	0.00803	4.55	0.19789	19.5	0.02174	19.5	0.01717	19.5	0.09622	19.5	0.0303	19.5	0.02062	19.5	0.00784	19.5	0.06224			28.3116	0.02436
19.3375	0.01408	19.3375	0.01	19.3375	0.00795	19.3375	0.00621	19.3375	0.00606	19.3375	0.00392	19.3375	0.00803	4.3875	0.1982	19.3375	0.02174	19.3375	0.01717	19.3375	0.09547	19.3375	0.0303	19.3375	0.02062	19.3375	0.00784	19.3375	0.06224			28.6605	0.02345
19.175	0.01408	19.175	0.01	19.175	0.00795	19.175	0.00621	19.175	0.00606	19.175	0.00392	19.175	0.00803	4.225	0.1985	19.175	0.02174	19.175	0.01717	19.175	0.09181	19.175	0.0303	19.175	0.02062	19.175	0.00784	19.175	0.06224			29.0094	0.02404
19.0125	0.01408	19.0125	0.01	19.0125	0.00795	19.0125	0.00621	19.0125	0.00606	19.0125	0.00392	19.0125	0.00803	4.0625	0.19881	19.0125	0.02174	19.0125	0.01717	19.0125	0.09181	19.0125	0.0303	19.0125	0.02062	19.0125	0.00784	19.0125	0.06224			29.3583	0.02367
18.85	0.01408	18.85	0.01	18.85	0.00795	18.85	0.00621	18.85	0.00606	18.85	0.00392	18.85	0.00803	3.9	0.19903	18.85	0.02174	18.85	0.01717	18.85	0.09208	18.85	0.0303	18.85	0.02062	18.85	0.00784	18.85	0.06224			29.7072	0.02418
18.6875	0.01408	18.6875	0.01	18.6875	0.00795	18.6875	0.00621	18.6875	0.00606	18.6875	0.00392	18.6875	0.00803	3.7375	0.20233	18.6875	0.02174	18.6875	0.01717	18.6875	0.09393	18.6875	0.0303	18.6875	0.02062	18.6875	0.00784	18.6875	0.06224			30.0562	0.02365
18.525	0.01408	18.525	0.01	18.525	0.00795	18.525	0.01242	18.525	0.00606	18.525	0.00392	18.525	0.00803	3.575	0.21145	18.525	0.02174	18.525	0.01717	18.525	0.09575	18.525	0.0303	18.525	0.02062	18.525	0.00784	18.525	0.06224			30.4051	0.02478
18.3625	0.02817	18.3625	0.01	18.3625	0.00795	18.3625	0.01242	18.3625	0.00606	18.3625	0.00392	18.3625	0.00803	3.4125	0.21152	18.3625	0.02174	18.3625	0.01717	18.3625	0.09276	18.3625	0.0303	18.3625	0.02062	18.3625	0.00784	18.3625	0.06224			30.754	0.0239
18.2	0.02817	18.2	0.01	18.2	0.00795	18.2	0.01242	18.2	0.00606	18.2	0.00392	18.2	0.00803	3.25	0.21822	18.2	0.02174	18.2	0.01717	18.2	0.09392	18.2	0.0303	18.2	0.02062	18.2	0.00784	18.2	0.06224			31.1029	0.02437
18.0375	0.02817	18.0375	0.01	18.0375	0.00795	18.0375	0.01242	18.0375	0.00606	18.0375	0.00392	18.0375	0.00803	3.0875	0.24274	18.0375	0.02174	18.0375	0.01717	18.0375	0.09691	18.0375	0.0303	18.0375	0.02062	18.0375	0.00784	18.0375	0.06224			31.4518	0.02441
17.875	0.02817	17.875	0.01	17.875	0.00795	17.875	0.00621	17.875	0.01212	17.875	0.00392	17.875	0.00803	2.925	0.27053	17.875	0.02174	17.875	0.02221	17.875	0.09833	17.875	0.0303	17.875	0.02062	17.875	0.00784	17.875	0.05809			31.8007	0.02356
17.7125	0.02817	17.7125	0.01	17.7125	0.00795	17.7125	0.00621	17.7125	0.01212	17.7125	0.00392	17.7125	0.00803	2.7625	0.30422	17.7125	0.02174	17.7125	0.0229	17.7125	0.10174	17.7125	0.0303	17.7125	0.02062	17.7125	0.00784	17.7125	0.05809			32.1496	0.02425
17.55	0.02817	17.55	0.01	17.55	0.00795	17.55	0.00621	17.55	0.01212	17.55	0.00392	17.55	0.00803	2.6	0.32875	17.55	0.02174	17.55	0.0229	17.55	0.09991	17.55	0.0303	17.55	0.02062	17.55	0.00784	17.55	0.05809			32.4985	0.02331
17.3875	0.02817	17.3875	0.01	17.3875	0.00795	17.3875	0.00621	17.3875	0.01212	17.3875	0.00392	17.3875	0.00803	2.4375	0.35351	17.3875	0.02174	17.3875	0.0229	17.3875	0.09691	17.3875	0.0303	17.3875	0.02062	17.3875	0.00784	17.3875	0.05809			32.8475	0.0239
17.225	0.02817	17.225	0.01	17.225	0.00795	17.225	0.00621	17.225	0.01212	17.225	0.00392	17.225	0.00803	2.275	0.38199	17.225	0.02174	17.225	0.0229	17.225	0.09717	17.225	0.0303	17.225	0.02062	17.225	0.00784	17.225	0.05809			33.1964	0.02351
17.0625	0.02817	17.0625	0.01	17.0625	0.00795	17.0625	0.01242	17.0625	0.01212	17.0625	0.00392	17.0625	0.00803	2.1125	0.41616	17.0625	0.02174	17.0625	0.0229	17.0625	0.09811	17.0625	0.0303	17.0625	0.02062	17.0625	0.00784	17.0625	0.05809			33.5453	0.02383
16.9	0.02817	16.9	0.01	16.9	0.00795	16.9	0.01242	16.9	0.01212	16.9	0.00392	16.9	0.00803	1.95	0.44149	16.9	0.02174	16.9	0.0229	16.9	0.09853	16.9	0.0303	16.9	0.02062	16.9	0.00784	16.9	0.06224			33.8942	0.02376
16.7375	0.02817	16.7375	0.01	16.7375	0.00795	16.7375	0.01242	16.7375	0.01212	16.7375	0.00392	16.7375	0.00803	1.7875	0.46667	16.7375	0.02174	16.7375	0.0229	16.7375	0.09644	16.7375	0.0303	16.7375	0.02062	16.7375	0.00784	16.7375	0.06224			34.2431	0.02336
16.575	0.02817	16.575	0.01	16.575	0.00795	16.575	0.01242	16.575	0.01212	16.575	0.00392	16.575	0.00803	1.625	0.4983	16.575	0.02174	16.575	0.0229	16.575	0.09275	16.575	0.0303	16.575	0.02062	16.575	0.00784	16.575	0.06224			34.592	0.02412
16.4125	0.02817	16.4125	0.01	16.4125	0.00795	16.4125	0.01242	16.4125	0.01212	16.4125	0.00392	16.4125	0.00803	1.4625	0.54483	16.4125	0.02174	16.4125	0.0229	16.4125	0.09416	16.4125	0.0303	16.4125	0.02062	16.4125	0.00784	16.4125	0.06224			34.9409	0.02351
16.25	0.02817	16.25	0.01	16.25	0.00795	16.25	0.01242	16.25	0.01212	16.25	0.00392	16.25	0.00803	1.3	0.58545	16.25	0.02174	16.25	0.0229	16.25	0.09925	16.25	0.0303	16.25	0.02062	16.25	0.00784	16.25	0.06639			35.2898	0.02423
16.0875	0.02817	16.0875	0.01	16.0875	0.00795	16.0875	0.01242	16.0875	0.01212	16.0875	0.00392	16.0875	0.00803	1.1375	0.63208	16.0875	0.02174	16.0875	0.0229	16.0875	0.10154	16.0875	0.0303	16.0875	0.02062	16.0875	0.00784	16.0875	0.07054			35.6387	0.02334
15.925	0.02817	15.925	0.01	15.925	0.00795	15.925	0.01242	15.925	0.01212	15.925	0.00392	15.925	0.00803	0.975	0.67281	15.925	0.02174	15.925	0.0229	15.925	0.09759	15.925	0.0303	15.925	0.02062	15.925	0.01176	15.925	0.06639			35.9877	0.02375
15.7625	0.02817	15.7625	0.01	15.7625	0.00795	15.7625	0.01242	15.7625	0.01212	15.7625	0.00392	15.7625	0.00803	0.8125	0.72516	15.7625	0.02174	15.7625	0.0229	15.7625	0.09665	15.7625	0.0303	15.7625	0.02062	15.7625	0.01176	15.7625	0.06224			36.3366	0.02375
15.6	0.02817	15.6	0.01	15.6	0.00795	15.6	0.01242	15.6	0.01212	15.6	0.00784	15.6	0.00803	0.65	0.78628	15.6	0.02174	15.6	0.0229	15.6	0.09623	15.6	0.0303	15.6	0.02062	15.6	0.01176	15.6	0.05809			36.6855	0.0238
15.4375	0.02817	15.4375	0.01	15.4375	0.00795	15.4375	0.01242	15.4375	0.01212	15.4375	0.00784	15.4375	0.00803	0.4875	0.84727	15.4375	0.02174	15.4375	0.0229	15.4375	0.09805	15.4375	0.0303	15.4375	0.02062	15.4375	0.01176	15.4375	0.05809			37.0344	0.02447
15.275	0.02817	15.275	0.01	15.275	0.00795	15.275	0.01242	15.275	0.01212	15.275	0.00784	15.275	0.00803	0.325	0.90841	15.275	0.02174	15.275	0.0229	15.275	0.09968	15.275	0.0303	15.275	0.02062	15.275	0.01176	15.275	0.05809			37.3833	0.02333
15.1125	0.02817	15.1125	0.01	15.1125	0.00795	15.1125	0.01242	15.1125	0.01212	15.1125	0.00784	15.1125	0.00803	0.1625	0.96631	15.1125	0.02174	15.1125	0.0229	15.1125	0.09598	15.1125	0.0303	15.1125	0.02062	15.1125	0.01176	15.1125	0.05809			37.7322	0.02404
14.95	0.02817	14.95	0.01	14.95	0.00795	14.95	0.01242	14.95	0.01212	14.95	0.00784	14.95	0.00803	0	1	14.95	0.02174	14.95	0.0229	14.95	0.09712	14.95	0.0303	14.95	0.02062	14.95	0.01176	14.95	0.05809			38.0811	0.02339
14.7875	0.02817	14.7875	0.01	14.7875	0.00795	14.7875	0.01242	14.7875	0.01818	14.7875	0.00784	14.7875	0.00803	-0.1625	0.98816	14.7875	0.02174	14.7875	0.0229	14.7875	0.10041	14.7875	0.04545	14.7875	0.02062	14.7875	0.01176	14.7875	0.06224			38.43	0.02408
14.625	0.02817	14.625	0.01	14.625	0.0151	14.625	0.01242	14.625	0.01818	14.625	0.00784	14.625	0.00803	-0.325	0.97631	14.625	0.02174	14.625	0.0229	14.625	0.10109	14.625	0.04545	14.625	0.02062	14.625	0.01176	14.625	0.06224			38.7789	0.02323
14.4625	0.02817	14.4625	0.01	14.4625	0.01591	14.4625	0.01242	14.4625	0.01818	14.4625	0.00784	14.4625	0.00803	-0.4875	0.96739	14.4625	0.02174	14.4625	0.0229	14.4625	0.0997	14.4625	0.04545	14.4625	0.02062	14.4625	0.01176	14.4625	0.06224			39.1279	0.02356
14.3	0.02817	14.3	0.01	14.3	0.01591	14.3	0.01242	14.3	0.01818	14.3	0.00784	14.3	0.00803	-0.65	0.96135	14.3	0.02174	14.3	0.0229	14.3	0.09599	14.3	0.04545	14.3	0.02062	14.3	0.01176	14.3	0.06224			39.4768	0.02393
14.1375	0.02817	14.1375	0.01	14.1375	0.01591	14.1375	0.01242	14.1375	0.01818	14.1375	0.00784	14.1375	0.00803	-0.8125	0.93959	14.1375	0.02174	14.1375	0.0229	14.1375	0.09599	14.1375	0.04545	14.1375	0.03093	14.1375	0.01176	14.1375	0.06224			39.8257	0.02356
13.975	0.02817	13.975	0.01	13.975	0.01591	13.975	0.01242	13.975	0.01212	13.975	0.00784	13.975	0.01205	-0.975	0.92635	13.975	0.03261	13.975	0.0229	13.975	0.09737	13.975	0.0303	13.975	0.03093	13.975	0.01176	13.975	0.06224			40.1746	0.02394
13.8125	0.02817	13.8125	0.01	13.8125	0.01591	13.8125	0.01242	13.8125	0.01212	13.8125	0.00784	13.8125	0.01205	-1.1375	0.91016	13.8125	0.03261	13.8125	0.0229	13.8125	0.10109	13.8125	0.0303	13.8125	0.03093	13.8125	0.01176	13.8125	0.06639			40.5235	0.02333
13.65	0.02817	13.65	0.01	13.65	0.01591	13.65	0.01242	13.65	0.01212	13.65	0.01176	13.65	0.01205	-1.3	0.88775	13.65	0.03261	13.65	0.0229	13.65	0.09971	13.65	0.0303	13.65	0.03093	13.65	0.01176	13.65	0.06639			40.8724	0.02509
13.4875	0.02817	13.4875	0.01	13.4875	0.01591	13.4875	0.01242	13.4875	0.01212	13.4875	0.01176	13.4875	0.01205	-1.4625	0.8687	13.4875	0.03261	13.4875	0.0229	13.4875	0.09599	13.4875	0.0303	13.4875	0.03093	13.4875	0.01176	13.4875	0.06224			41.2213	0.02415
13.325	0.02817	13.325	0.01	13.325	0.01591	13.325	0.01242	13.325	0.01212	13.325	0.01176	13.325	0.01205	-1.625	0.83148	13.325	0.03261	13.325	0.0229	13.325	0.096	13.325	0.0303	13.325	0.03093	13.325	0.01176	13.325	0.06224			41.5702	0.02431
13.1625	0.02817	13.1625	0.01	13.1625	0.01591	13.1625	0.01242	13.1625	0.01818	13.1625	0.00784	13.1625	0.01205	-1.7875	0.79433	13.1625	0.02174	13.1625	0.0229	13.1625	0.09487	13.1625	0.04545	13.1625	0.03093	13.1625	0.01176	13.1625	0.06224			41.9191	0.02366
13	0.02817	13	0.01	13	0.01591	13	0.01242	13	0.01818	13	0.00784	13	0.01205	-1.95	0.75446	13	0.02174	13	0.0229	13	0.09181	13	0.04545	13	0.03093	13	0.01176	13	0.06224			42.2681	0.02373
12.8375	0.02817	12.8375	0.01	12.8375	0.01591	12.8375	0.01242	12.8375	0.01818	12.8375	0.00784	12.8375	0.01205	-2.1125	0.70821	12.8375	0.02174	12.8375	0.0229	12.8375	0.09181	12.8375	0.04545	12.8375	0.03093	12.8375	0.01176	12.8375	0.06224			42.617	0.02428
12.675	0.04225	12.675	0.01	12.675	0.01591	12.675	0.01242	12.675	0.01818	12.675	0.00784	12.675	0.01205	-2.275	0.67112	12.675	0.02174	12.675	0.0229	12.675	0.09293	12.675	0.04545	12.675	0.03093	12.675	0.01569	12.675	0.06224			42.9659	0.02317
12.5125	0.04225	12.5125	0.01	12.5125	0.01591	12.5125	0.01242	12.5125	0.01818	12.5125	0.00784	12.5125	0.01205	-2.4375	0.63758	12.5125	0.02174	12.5125	0.0229	12.5125	0.096	12.5125	0.04545	12.5125	0.03093	12.5125	0.01569	12.5125	0.06224			43.3148	0.02421
12.35	0.04225	12.35	0.015	12.35	0.01591	12.35	0.01242	12.35	0.01818	12.35	0.00784	12.35	0.01205	-2.6	0.6141	12.35	0.03261	12.35	0.0229	12.35	0.09736	12.35	0.04545	12.35	0.03093	12.35	0.01569	12.35	0.06224			43.6637	0.02421
12.1875	0.04225	12.1875	0.015	12.1875	0.01591	12.1875	0.01242	12.1875	0.01818	12.1875	0.00784	12.1875	0.01205	-2.7625	0.60499	12.1875	0.03261	12.1875	0.02797	12.1875	0.09999	12.1875	0.04545	12.1875	0.03093	12.1875	0.01569	12.1875	0.06224			44.0126	0.02472
12.025	0.04225	12.025	0.015	12.025	0.01591	12.025	0.01242	12.025	0.01818	12.025	0.00784	12.025	0.01205	-2.925	0.64515	12.025	0.03261	12.025	0.02862	12.025	0.09555	12.025	0.04545	12.025	0.03093	12.025	0.01569	12.025	0.06224			44.3615	0.02382
11.8625	0.04225	11.8625	0.015	11.8625	0.01591	11.8625	0.01242	11.8625	0.01818	11.8625	0.00784	11.8625	0.01205	-3.0875	0.6889	11.8625	0.03261	11.8625	0.02862	11.8625	0.09181	11.8625	0.04545	11.8625	0.03093	11.8625	0.01569	11.8625	0.06224			44.7104	0.02398
11.7	0.04225	11.7	0.015	11.7	0.01591	11.7	0.01242	11.7	0.01818	11.7	0.01176	11.7	0.01205	-3.25	0.7077	11.7	0.03261	11.7	0.02862	11.7	0.09181	11.7	0.04545	11.7	0.03093	11.7	0.01569	11.7	0.06224			45.0594	0.02467
11.5375	0.04225	11.5375	0.015	11.5375	0.01591	11.5375	0.01242	11.5375	0.02424	11.5375	0.01176	11.5375	0.01205	-3.4125	0.71047	11.5375	0.03261	11.5375	0.02862	11.5375	0.09316	11.5375	0.04545	11.5375	0.03093	11.5375	0.01569	11.5375	0.06639			45.4083	0.02449
11.375	0.04225	11.375	0.015	11.375	0.02307	11.375	0.01863	11.375	0.02424	11.375	0.01176	11.375	0.01205	-3.575	0.71959	11.375	0.03261	11.375	0.02862	11.375	0.09691	11.375	0.04545	11.375	0.03093	11.375	0.01569	11.375	0.06639			45.7572	0.02521
11.2125	0.04225	11.2125	0.015	11.2125	0.02386	11.2125	0.01863	11.2125	0.02424	11.2125	0.01176	11.2125	0.01205	-3.7375	0.71959	11.2125	0.03261	11.2125	0.02862	11.2125	0.09691	11.2125	0.04545	11.2125	0.03093	11.2125	0.01961	11.2125	0.06639			46.1061	0.02487
11.05	0.05634	11.05	0.015	11.05	0.02386	11.05	0.01863	11.05	0.02424	11.05	0.01176	11.05	0.01205	-3.9	0.71379	11.05	0.03261	11.05	0.02862	11.05	0.09802	11.05	0.04545	11.05	0.03093	11.05	0.01961	11.05	0.06639			46.455	0.02527
10.8875	0.05634	10.8875	0.015	10.8875	0.02386	10.8875	0.01863	10.8875	0.02424	10.8875	0.01176	10.8875	0.01205	-4.0625	0.68584	10.8875	0.03261	10.8875	0.02862	10.8875	0.10246	10.8875	0.04545	10.8875	0.04124	10.8875	0.01961	10.8875	0.06639			46.8039	0.02474
10.725	0.05634	10.725	0.015	10.725	0.02386	10.725	0.01863	10.725	0.02424	10.725	0.01176	10.725	0.01205	-4.225	0.64556	10.725	0.03261	10.725	0.02862	10.725	0.10732	10.725	0.04545	10.725	0.04124	10.725	0.01961	10.725	0.06224			47.1528	0.02474
10.5625	0.05634	10.5625	0.015	10.5625	0.02386	10.5625	0.01863	10.5625	0.02424	10.5625	0.01176	10.5625	0.01205	-4.3875	0.59871	10.5625	0.03261	10.5625	0.02862	10.5625	0.11042	10.5625	0.04545	10.5625	0.04124	10.5625	0.01961	10.5625	0.06224			47.5017	0.02485
10.4	0.05634	10.4	0.015	10.4	0.02386	10.4	0.01863	10.4	0.02424	10.4	0.01569	10.4	0.01205	-4.55	0.56122	10.4	0.03261	10.4	0.02862	10.4	0.10908	10.4	0.04545	10.4	0.04124	10.4	0.02353	10.4	0.06224			47.8506	0.02479
10.2375	0.07042	10.2375	0.015	10.2375	0.02386	10.2375	0.01863	10.2375	0.02424	10.2375	0.01569	10.2375	0.01606	-4.7125	0.51819	10.2375	0.03261	10.2375	0.02862	10.2375	0.10533	10.2375	0.04545	10.2375	0.05155	10.2375	0.02353	10.2375	0.06224			48.1996	0.02514
10.075	0.07042	10.075	0.02	10.075	0.02386	10.075	0.01863	10.075	0.02424	10.075	0.01569	10.075	0.01606	-4.875	0.45634	10.075	0.03261	10.075	0.02862	10.075	0.10399	10.075	0.04545	10.075	0.05155	10.075	0.02353	10.075	0.06224			48.5485	0.02467
9.9125	0.07042	9.9125	0.02	9.9125	0.03104	9.9125	0.01863	9.9125	0.0303	9.9125	0.01569	9.9125	0.01606	-5.0375	0.39435	9.9125	0.04348	9.9125	0.03371	9.9125	0.10046	9.9125	0.06061	9.9125	0.05155	9.9125	0.02353	9.9125	0.06639			48.8974	0.02518
9.75	0.07042	9.75	0.02	9.75	0.03182	9.75	0.02484	9.75	0.0303	9.75	0.01961	9.75	0.02008	-5.2	0.33255	9.75	0.04348	9.75	0.03435	9.75	0.10089	9.75	0.06061	9.75	0.05155	9.75	0.02353	9.75	0.06639			49.2463	0.02493
9.5875	0.08451	9.5875	0.02	9.5875	0.03182	9.5875	0.02484	9.5875	0.0303	9.5875	0.01961	9.5875	0.02008	-5.3625	0.27639	9.5875	0.04348	9.5875	0.03435	9.5875	0.10024	9.5875	0.06061	9.5875	0.05155	9.5875	0.02353	9.5875	0.06639			49.5952	0.02512
9.425	0.08451	9.425	0.02	9.425	0.03182	9.425	0.02484	9.425	0.0303	9.425	0.01961	9.425	0.02008	-5.525	0.2479	9.425	0.04348	9.425	0.03435	9.425	0.09914	9.425	0.06061	9.425	0.05155	9.425	0.02353	9.425	0.06639			49.9441	0.02519
9.2625	0.08451	9.2625	0.025	9.2625	0.03182	9.2625	0.02484	9.2625	0.0303	9.2625	0.01961	9.2625	0.02008	-5.6875	0.25068	9.2625	0.04348	9.2625	0.03435	9.2625	0.09735	9.2625	0.07576	9.2625	0.05155	9.2625	0.02353	9.2625	0.06639			50.293	0.02502
9.1	0.08451	9.1	0.025	9.1	0.03182	9.1	0.02484	9.1	0.03636	9.1	0.02353	9.1	0.02008	-5.85	0.26038	9.1	0.04348	9.1	0.03943	9.1	0.10113	9.1	0.07576	9.1	0.06186	9.1	0.02353	9.1	0.06639			50.6419	0.02526
8.9375	0.09859	8.9375	0.025	8.9375	0.03182	8.9375	0.03106	8.9375	0.03636	8.9375	0.02353	8.9375	0.02008	-6.0125	0.26333	8.9375	0.04348	8.9375	0.04007	8.9375	0.10113	8.9375	0.07576	8.9375	0.06186	8.9375	0.02745	8.9375	0.06639			50.9908	0.02523
8.775	0.09859	8.775	0.025	8.775	0.03182	8.775	0.03106	8.775	0.03636	8.775	0.02353	8.775	0.02008	-6.175	0.27574	8.775	0.04348	8.775	0.04007	8.775	0.10136	8.775	0.07576	8.775	0.06186	8.775	0.02745	8.775	0.06639			51.3398	0.02573
8.6125	0.09859	8.6125	0.025	8.6125	0.03182	8.6125	0.03106	8.6125	0.04242	8.6125	0.02745	8.6125	0.0241	-6.3375	0.28263	8.6125	0.04348	8.6125	0.04007	8.6125	0.10201	8.6125	0.07576	8.6125	0.07216	8.6125	0.03137	8.6125	0.07054			51.6887	0.02475
8.45	0.11268	8.45	0.03	8.45	0.039	8.45	0.03106	8.45	0.04242	8.45	0.02745	8.45	0.0241	-6.5	0.27002	8.45	0.04348	8.45	0.04516	8.45	0.10333	8.45	0.07576	8.45	0.07216	8.45	0.03137	8.45	0.07054			52.0376	0.02463
8.2875	0.11268	8.2875	0.03	8.2875	0.03977	8.2875	0.03106	8.2875	0.04848	8.2875	0.02745	8.2875	0.02811	-6.6625	0.25767	8.2875	0.05435	8.2875	0.04579	8.2875	0.10711	8.2875	0.07576	8.2875	0.07216	8.2875	0.03137	8.2875	0.07054			52.3865	0.02469
8.125	0.11268	8.125	0.035	8.125	0.03977	8.125	0.03727	8.125	0.05455	8.125	0.03137	8.125	0.03213	-6.825	0.24545	8.125	0.05435	8.125	0.05089	8.125	0.10711	8.125	0.07576	8.125	0.07216	8.125	0.03529	8.125	0.07469			52.7354	0.02517
7.9625	0.11268	7.9625	0.035	7.9625	0.04696	7.9625	0.03727	7.9625	0.05455	7.9625	0.03137	7.9625	0.03213	-6.9875	0.2331	7.9625	0.05435	7.9625	0.05152	7.9625	0.10734	7.9625	0.07576	7.9625	0.07216	7.9625	0.03922	7.9625	0.07469			53.0843	0.025
7.8	0.11268	7.8	0.035	7.8	0.04772	7.8	0.03727	7.8	0.06061	7.8	0.03529	7.8	0.03213	-7.15	0.21819	7.8	0.06522	7.8	0.05152	7.8	0.1093	7.8	0.07576	7.8	0.07216	7.8	0.03922	7.8	0.07884			53.4332	0.02482
7.6375	0.11268	7.6375	0.035	7.6375	0.04772	7.6375	0.04348	7.6375	0.06061	7.6375	0.03922	7.6375	0.03614	-7.3125	0.19074	7.6375	0.06522	7.6375	0.05152	7.6375	0.11331	7.6375	0.09091	7.6375	0.07216	7.6375	0.04314	7.6375	0.07884			53.7821	0.02521
7.475	0.11268	7.475	0.035	7.475	0.05491	7.475	0.04969	7.475	0.06061	7.475	0.03922	7.475	0.03614	-7.475	0.16165	7.475	0.06522	7.475	0.05662	7.475	0.11418	7.475	0.09091	7.475	0.07216	7.475	0.04706	7.475	0.07884			54.131	0.0246
7.3125	0.11268	7.3125	0.035	7.3125	0.05568	7.3125	0.0559	7.3125	0.06667	7.3125	0.04314	7.3125	0.03614	-7.6375	0.16146	7.3125	0.07609	7.3125	0.05724	7.3125	0.11568	7.3125	0.09091	7.3125	0.07216	7.3125	0.05098	7.3125	0.08299			54.48	0.02504
7.15	0.12676	7.15	0.035	7.15	0.05568	7.15	0.06211	7.15	0.06667	7.15	0.04706	7.15	0.04016	-7.8	0.16146	7.15	0.07609	7.15	0.05724	7.15	0.11927	7.15	0.09091	7.15	0.08247	7.15	0.05098	7.15	0.08299			54.8289	0.02474
6.9875	0.12676	6.9875	0.035	6.9875	0.06287	6.9875	0.06211	6.9875	0.07273	6.9875	0.05098	6.9875	0.04418	-7.9625	0.15877	6.9875	0.08696	6.9875	0.06235	6.9875	0.12327	6.9875	0.09091	6.9875	0.08247	6.9875	0.0549	6.9875	0.08714			55.1778	0.02541
6.825	0.12676	6.825	0.04	6.825	0.07082	6.825	0.06211	6.825	0.07879	6.825	0.0549	6.825	0.04819	-8.125	0.14359	6.825	0.09783	6.825	0.06297	6.825	0.12555	6.825	0.10606	6.825	0.09278	6.825	0.05882	6.825	0.09129			55.5267	0.02537
6.6625	0.14085	6.6625	0.04	6.6625	0.07877	6.6625	0.06832	6.6625	0.08485	6.6625	0.0549	6.6625	0.05221	-8.2875	0.12158	6.6625	0.09783	6.6625	0.06807	6.6625	0.12599	6.6625	0.10606	6.6625	0.09278	6.6625	0.06275	6.6625	0.09129			55.8756	0.02554
6.5	0.14085	6.5	0.04	6.5	0.08673	6.5	0.06832	6.5	0.09091	6.5	0.05882	6.5	0.06024	-8.45	0.11178	6.5	0.1087	6.5	0.06869	6.5	0.12937	6.5	0.10606	6.5	0.09278	6.5	0.07059	6.5	0.09544			56.2245	0.02558
6.3375	0.15493	6.3375	0.04	6.3375	0.09469	6.3375	0.06832	6.3375	0.09697	6.3375	0.06275	6.3375	0.06426	-8.6125	0.11183	6.3375	0.1087	6.3375	0.0738	6.3375	0.13024	6.3375	0.10606	6.3375	0.10309	6.3375	0.07451	6.3375	0.09544			56.5734	0.02487
6.175	0.16901	6.175	0.045	6.175	0.10264	6.175	0.07453	6.175	0.10303	6.175	0.06275	6.175	0.06827	-8.775	0.11202	6.175	0.11957	6.175	0.07953	6.175	0.1311	6.175	0.10606	6.175	0.10309	6.175	0.08235	6.175	0.09959			56.9223	0.02516
6.0125	0.1831	6.0125	0.045	6.0125	0.1034	6.0125	0.08075	6.0125	0.10909	6.0125	0.06667	6.0125	0.07631	-8.9375	0.11451	6.0125	0.13043	6.0125	0.08525	6.0125	0.13197	6.0125	0.12121	6.0125	0.1134	6.0125	0.08627	6.0125	0.10373			57.2713	0.02497
5.85	0.19718	5.85	0.05	5.85	0.1106	5.85	0.08696	5.85	0.11515	5.85	0.06667	5.85	0.08032	-9.1	0.12402	5.85	0.1413	5.85	0.08586	5.85	0.13283	5.85	0.12121	5.85	0.1134	5.85	0.09804	5.85	0.10373			57.6202	0.02505
5.6875	0.21127	5.6875	0.05	5.6875	0.11135	5.6875	0.09317	5.6875	0.12727	5.6875	0.07059	5.6875	0.08835	-9.2625	0.12673	5.6875	0.15217	5.6875	0.09097	5.6875	0.13605	5.6875	0.12121	5.6875	0.12371	5.6875	0.1098	5.6875	0.10788			57.9691	0.02504
5.525	0.21127	5.525	0.055	5.525	0.11855	5.525	0.09938	5.525	0.13333	5.525	0.07451	5.525	0.09237	-9.425	0.13639	5.525	0.15217	5.525	0.0967	5.525	0.14603	5.525	0.13636	5.525	0.14433	5.525	0.12157	5.525	0.11203			58.318	0.02547
5.3625	0.22535	5.3625	0.06	5.3625	0.12651	5.3625	0.10559	5.3625	0.13939	5.3625	0.08235	5.3625	0.1004	-9.5875	0.13384	5.3625	0.16304	5.3625	0.10242	5.3625	0.15537	5.3625	0.13636	5.3625	0.15464	5.3625	0.13333	5.3625	0.11618			58.6669	0.02562
5.2	0.23944	5.2	0.065	5.2	0.12726	5.2	0.11801	5.2	0.14545	5.2	0.08627	5.2	0.10442	-9.75	0.12143	5.2	0.16304	5.2	0.10304	5.2	0.16578	5.2	0.15152	5.2	0.17526	5.2	0.1451	5.2	0.12033			59.0158	0.02468
5.0375	0.25352	5.0375	0.07	5.0375	0.13446	5.0375	0.13043	5.0375	0.15152	5.0375	0.09412	5.0375	0.11245	-9.9125	0.10902	5.0375	0.16304	5.0375	0.10815	5.0375	0.17723	5.0375	0.15152	5.0375	0.18557	5.0375	0.16471	5.0375	0.12448			59.3647	0.02496
4.875	0.26761	4.875	0.075	4.875	0.13521	4.875	0.14286	4.875	0.15758	4.875	0.10196	4.875	0.12048	-10.075	0.10161	4.875	0.17391	4.875	0.10876	4.875	0.18084	4.875	0.16667	4.875	0.20619	4.875	0.18039	4.875	0.12863			59.7136	0.02508
4.7125	0.26761	4.7125	0.08	4.7125	0.14242	4.7125	0.15528	4.7125	0.15758	4.7125	0.1098	4.7125	0.12851	-10.2375	0.1138	4.7125	0.17391	4.7125	0.11388	4.7125	0.18042	4.7125	0.18182	4.7125	0.21649	4.7125	0.19608	4.7125	0.13278			60.0625	0.02558
4.55	0.28169	4.55	0.085	4.55	0.15037	4.55	0.15528	4.55	0.16364	4.55	0.11765	4.55	0.13655	-10.4	0.12111	4.55	0.18478	4.55	0.1196	4.55	0.18128	4.55	0.19697	4.55	0.23711	4.55	0.21569	4.55	0.14108			60.4115	0.02544
4.3875	0.30986	4.3875	0.085	4.3875	0.16553	4.3875	0.16149	4.3875	0.1697	4.3875	0.12549	4.3875	0.14458	-10.5625	0.11156	4.3875	0.18478	4.3875	0.13045	4.3875	0.18234	4.3875	0.22727	4.3875	0.25773	4.3875	0.23529	4.3875	0.14523			60.7604	0.02529
4.225	0.33803	4.225	0.09	4.225	0.17424	4.225	0.16149	4.225	0.1697	4.225	0.13333	4.225	0.15261	-10.725	0.1116	4.225	0.19565	4.225	0.13678	4.225	0.1851	4.225	0.24242	4.225	0.26804	4.225	0.26667	4.225	0.15353
4.0625	0.3662	4.0625	0.095	4.0625	0.1894	4.0625	0.1677	4.0625	0.17576	4.0625	0.14118	4.0625	0.16064	-10.8875	0.10939	4.0625	0.19565	4.0625	0.1425	4.0625	0.19339	4.0625	0.25758	4.0625	0.30928	4.0625	0.30196	4.0625	0.16183
3.9	0.40845	3.9	0.115	3.9	0.1981	3.9	0.1677	3.9	0.18788	3.9	0.14902	3.9	0.17269	-11.05	0.09981	3.9	0.21739	3.9	0.15335	3.9	0.20847	3.9	0.27273	3.9	0.34021	3.9	0.33725	3.9	0.17012
3.7375	0.4507	3.7375	0.13	3.7375	0.22047	3.7375	0.17391	3.7375	0.2	3.7375	0.16078	3.7375	0.18072	-11.2125	0.09977	3.7375	0.23913	3.7375	0.16992	3.7375	0.22292	3.7375	0.30303	3.7375	0.37113	3.7375	0.37255	3.7375	0.17842
3.575	0.47887	3.575	0.15	3.575	0.23713	3.575	0.18634	3.575	0.21818	3.575	0.16863	3.575	0.19277	-11.375	0.09959	3.575	0.26087	3.575	0.1871	3.575	0.23864	3.575	0.31818	3.575	0.40206	3.575	0.40392	3.575	0.18672
3.4125	0.52113	3.4125	0.165	3.4125	0.26024	3.4125	0.19876	3.4125	0.2303	3.4125	0.18039	3.4125	0.20482	-11.5375	0.09959	3.4125	0.28261	3.4125	0.20427	3.4125	0.25692	3.4125	0.33333	3.4125	0.43299	3.4125	0.43529	3.4125	0.19502
3.25	0.5493	3.25	0.185	3.25	0.2769	3.25	0.20497	3.25	0.24848	3.25	0.18824	3.25	0.21687	-11.7	0.09954	3.25	0.31522	3.25	0.22658	3.25	0.27264	3.25	0.34848	3.25	0.46392	3.25	0.46275	3.25	0.20332
3.0875	0.59155	3.0875	0.22	3.0875	0.30002	3.0875	0.21739	3.0875	0.27273	3.0875	0.21569	3.0875	0.249	-11.8625	0.09936	3.0875	0.33696	3.0875	0.24948	3.0875	0.2922	3.0875	0.39394	3.0875	0.50515	3.0875	0.49412	3.0875	0.22407
2.925	0.6338	2.925	0.25	2.925	0.32388	2.925	0.26087	2.925	0.29697	2.925	0.23922	2.925	0.27711	-12.025	0.09699	2.925	0.3587	2.925	0.27751	2.925	0.31155	2.925	0.43939	2.925	0.53608	2.925	0.52157	2.925	0.24896
2.7625	0.66197	2.7625	0.285	2.7625	0.35495	2.7625	0.29814	2.7625	0.32121	2.7625	0.26667	2.7625	0.30924	-12.1875	0.08716	2.7625	0.38043	2.7625	0.31126	2.7625	0.32944	2.7625	0.48485	2.7625	0.57732	2.7625	0.54902	2.7625	0.26971
2.6	0.71831	2.6	0.315	2.6	0.37956	2.6	0.34161	2.6	0.34545	2.6	0.29412	2.6	0.34137	-12.35	0.08716	2.6	0.41304	2.6	0.34049	2.6	0.34579	2.6	0.5303	2.6	0.60825	2.6	0.57255	2.6	0.29461
2.4375	0.76056	2.4375	0.345	2.4375	0.40342	2.4375	0.38509	2.4375	0.3697	2.4375	0.32157	2.4375	0.37349	-12.5125	0.08481	2.4375	0.43478	2.4375	0.37424	2.4375	0.3641	2.4375	0.57576	2.4375	0.65979	2.4375	0.59608	2.4375	0.3195
2.275	0.80282	2.275	0.38	2.275	0.43451	2.275	0.42236	2.275	0.38788	2.275	0.36078	2.275	0.40964	-12.675	0.07495	2.275	0.47826	2.275	0.40859	2.275	0.37878	2.275	0.60606	2.275	0.70103	2.275	0.61961	2.275	0.3361
2.1125	0.84507	2.1125	0.41	2.1125	0.48075	2.1125	0.45963	2.1125	0.4	2.1125	0.4	2.1125	0.4498	-12.8375	0.07491	2.1125	0.52174	2.1125	0.45835	2.1125	0.39388	2.1125	0.65152	2.1125	0.74227	2.1125	0.64314	2.1125	0.35685
1.95	0.87324	1.95	0.44	1.95	0.52127	1.95	0.49689	1.95	0.41818	1.95	0.43922	1.95	0.48996	-13	0.07706	1.95	0.56522	1.95	0.50474	1.95	0.40856	1.95	0.69697	1.95	0.78351	1.95	0.67451	1.95	0.37759
1.7875	0.90141	1.7875	0.47	1.7875	0.56826	1.7875	0.53416	1.7875	0.43636	1.7875	0.48235	1.7875	0.53012	-13.1625	0.08694	1.7875	0.6087	1.7875	0.55568	1.7875	0.42657	1.7875	0.74242	1.7875	0.82474	1.7875	0.71765	1.7875	0.39419
1.625	0.92958	1.625	0.515	1.625	0.60877	1.625	0.57143	1.625	0.45455	1.625	0.52157	1.625	0.5743	-13.325	0.08698	1.625	0.65217	1.625	0.60207	1.625	0.4531	1.625	0.78788	1.625	0.84536	1.625	0.76471	1.625	0.41494
1.4625	0.94366	1.4625	0.585	1.4625	0.65576	1.4625	0.61491	1.4625	0.53939	1.4625	0.57647	1.4625	0.6506	-13.4875	0.08715	1.4625	0.71739	1.4625	0.65815	1.4625	0.48006	1.4625	0.81818	1.4625	0.86598	1.4625	0.80784	1.4625	0.44813
1.3	0.97183	1.3	0.66	1.3	0.7107	1.3	0.68323	1.3	0.62424	1.3	0.63137	1.3	0.72691	-13.65	0.08711	1.3	0.78261	1.3	0.71539	1.3	0.5066	1.3	0.86364	1.3	0.89691	1.3	0.85098	1.3	0.48133
1.1375	0.98592	1.1375	0.73	1.1375	0.76639	1.1375	0.75155	1.1375	0.71515	1.1375	0.68627	1.1375	0.80321	-13.8125	0.08467	1.1375	0.84783	1.1375	0.77265	1.1375	0.53479	1.1375	0.89394	1.1375	0.91753	1.1375	0.88627	1.1375	0.51037
0.975	0.98592	0.975	0.805	0.975	0.82207	0.975	0.81988	0.975	0.8	0.975	0.74118	0.975	0.88353	-13.975	0.07473	0.975	0.91304	0.975	0.83504	0.975	0.57635	0.975	0.92424	0.975	0.93814	0.975	0.91373	0.975	0.54357
0.8125	0.98592	0.8125	0.865	0.8125	0.87775	0.8125	0.8882	0.8125	0.87879	0.8125	0.79608	0.8125	0.94779	-14.1375	0.07469	0.8125	0.96739	0.8125	0.89287	0.8125	0.65369	0.8125	0.95455	0.8125	0.94845	0.8125	0.93725	0.8125	0.58091
0.65	1	0.65	0.895	0.65	0.91899	0.65	0.95031	0.65	0.90303	0.65	0.83922	0.65	0.95984	-14.3	0.07452	0.65	0.97826	0.65	0.9347	0.65	0.74315	0.65	0.9697	0.65	0.96907	0.65	0.96471	0.65	0.66805
0.4875	1	0.4875	0.93	0.4875	0.93709	0.4875	0.96273	0.4875	0.93333	0.4875	0.88627	0.4875	0.97189	-14.4625	0.07452	0.4875	0.97826	0.4875	0.94905	0.4875	0.83086	0.4875	0.9697	0.4875	0.97938	0.4875	0.98824	0.4875	0.75519
0.325	1	0.325	0.965	0.325	0.96022	0.325	0.97516	0.325	0.95758	0.325	0.92941	0.325	0.98394	-14.625	0.07452	0.325	0.98913	0.325	0.96565	0.325	0.9214	0.325	0.98485	0.325	0.98969	0.325	1	0.325	0.84232
0.1625	1	0.1625	0.995	0.1625	0.97686	0.1625	0.98758	0.1625	0.98788	0.1625	0.97255	0.1625	0.99598	-14.7875	0.07452	0.1625	0.98913	0.1625	0.98283	0.1625	0.99305	0.1625	1	0.1625	1	0.1625	1	0.1625	0.92946
0	1	0	1	0	1	0	1	0	1	0	1	0	1	-14.95	0.07452	0	1	0	1	0	1	0	1	0	1	0	1	0	1
-0.1625	1	-0.1625	0.965	-0.1625	0.9805	-0.1625	0.98758	-0.1625	0.97576	-0.1625	0.96471	-0.1625	0.98795	-15.1125	0.07452	-0.1625	0.96739	-0.1625	0.976	-0.1625	0.99638	-0.1625	0.98485	-0.1625	0.98969	-0.1625	1	-0.1625	0.9834
-0.325	1	-0.325	0.935	-0.325	0.92049	-0.325	0.91925	-0.325	0.95152	-0.325	0.92157	-0.325	0.9759	-15.275	0.07452	-0.325	0.94565	-0.325	0.91648	-0.325	0.99131	-0.325	0.98485	-0.325	0.98969	-0.325	1	-0.325	0.9668
-0.4875	1	-0.4875	0.9	-0.4875	0.86409	-0.4875	0.84472	-0.4875	0.92121	-0.4875	0.88235	-0.4875	0.96787	-15.4375	0.07452	-0.4875	0.92391	-0.4875	0.85865	-0.4875	0.98442	-0.4875	0.9697	-0.4875	0.98969	-0.4875	0.97255	-0.4875	0.95021
-0.65	0.98592	-0.65	0.865	-0.65	0.80117	-0.65	0.7764	-0.65	0.89697	-0.65	0.83922	-0.65	0.95582	-15.6	0.07452	-0.65	0.90217	-0.65	0.8014	-0.65	0.97182	-0.65	0.95455	-0.65	0.96907	-0.65	0.92941	-0.65	0.93361
-0.8125	0.97183	-0.8125	0.83	-0.8125	0.73753	-0.8125	0.70186	-0.8125	0.84848	-0.8125	0.79608	-0.8125	0.91566	-15.7625	0.07452	-0.8125	0.86957	-0.8125	0.73899	-0.8125	0.93147	-0.8125	0.95455	-0.8125	0.93814	-0.8125	0.88627	-0.8125	0.91286
-0.975	0.94366	-0.975	0.785	-0.975	0.68836	-0.975	0.63354	-0.975	0.73939	-0.975	0.73333	-0.975	0.83534	-15.925	0.07452	-0.975	0.81522	-0.975	0.69663	-0.975	0.88846	-0.975	0.93939	-0.975	0.90722	-0.975	0.84706	-0.975	0.88382
-1.1375	0.92958	-1.1375	0.745	-1.1375	0.64786	-1.1375	0.57764	-1.1375	0.6303	-1.1375	0.67451	-1.1375	0.751	-16.0875	0.07452	-1.1375	0.76087	-1.1375	0.65655	-1.1375	0.8481	-1.1375	0.93939	-1.1375	0.87629	-1.1375	0.80392	-1.1375	0.85477
-1.3	0.92958	-1.3	0.705	-1.3	0.60086	-1.3	0.52174	-1.3	0.52121	-1.3	0.61176	-1.3	0.67068	-16.25	0.07452	-1.3	0.70652	-1.3	0.62163	-1.3	0.80385	-1.3	0.93939	-1.3	0.84536	-1.3	0.74902	-1.3	0.82988
-1.4625	0.91549	-1.4625	0.66	-1.4625	0.56036	-1.4625	0.45963	-1.4625	0.41212	-1.4625	0.55294	-1.4625	0.58635	-16.4125	0.07665	-1.4625	0.65217	-1.4625	0.58728	-1.4625	0.76228	-1.4625	0.92424	-1.4625	0.80412	-1.4625	0.6902	-1.4625	0.80083
-1.625	0.91549	-1.625	0.625	-1.625	0.52059	-1.625	0.40373	-1.625	0.36364	-1.625	0.50588	-1.625	0.53012	-16.575	0.08675	-1.625	0.61957	-1.625	0.54777	-1.625	0.72948	-1.625	0.90909	-1.625	0.76289	-1.625	0.63137	-1.625	0.75519
-1.7875	0.91549	-1.7875	0.595	-1.7875	0.50253	-1.7875	0.37267	-1.7875	0.38788	-1.7875	0.48235	-1.7875	0.50201	-16.7375	0.08675	-1.7875	0.6087	-1.7875	0.52833	-1.7875	0.69712	-1.7875	0.87879	-1.7875	0.71134	-1.7875	0.57255	-1.7875	0.68465
-1.95	0.90141	-1.95	0.565	-1.95	0.50109	-1.95	0.36646	-1.95	0.41212	-1.95	0.45882	-1.95	0.47791	-16.9	0.08675	-1.95	0.59783	-1.95	0.51115	-1.95	0.66414	-1.95	0.84848	-1.95	0.6701	-1.95	0.51373	-1.95	0.60996
-2.1125	0.91549	-2.1125	0.53	-2.1125	0.50109	-2.1125	0.36025	-2.1125	0.43636	-2.1125	0.43922	-2.1125	0.4498	-17.0625	0.08462	-2.1125	0.58696	-2.1125	0.49913	-2.1125	0.63136	-2.1125	0.81818	-2.1125	0.62887	-2.1125	0.50588	-2.1125	0.53942
-2.275	0.92958	-2.275	0.5	-2.275	0.50109	-2.275	0.36025	-2.275	0.46061	-2.275	0.41569	-2.275	0.42169	-17.225	0.07436	-2.275	0.58696	-2.275	0.48252	-2.275	0.59654	-2.275	0.80303	-2.275	0.62887	-2.275	0.5098	-2.275	0.46473
-2.4375	0.94366	-2.4375	0.465	-2.4375	0.50109	-2.4375	0.35404	-2.4375	0.46667	-2.4375	0.4	-2.4375	0.41767	-17.3875	0.07452	-2.4375	0.57609	-2.4375	0.46535	-2.4375	0.55328	-2.4375	0.77273	-2.4375	0.62887	-2.4375	0.51373	-2.4375	0.41494
-2.6	0.95775	-2.6	0.425	-2.6	0.50109	-2.6	0.35404	-2.6	0.45455	-2.6	0.4	-2.6	0.42972	-17.55	0.07452	-2.6	0.58696	-2.6	0.46366	-2.6	0.51163	-2.6	0.75758	-2.6	0.63918	-2.6	0.52157	-2.6	0.39419
-2.7625	0.98592	-2.7625	0.385	-2.7625	0.50833	-2.7625	0.35404	-2.7625	0.44242	-2.7625	0.4	-2.7625	0.44578	-17.7125	0.07452	-2.7625	0.59783	-2.7625	0.4585	-2.7625	0.47226	-2.7625	0.72727	-2.7625	0.64948	-2.7625	0.52549	-2.7625	0.36929
-2.925	0.94366	-2.925	0.35	-2.925	0.51628	-2.925	0.36025	-2.925	0.4303	-2.925	0.4	-2.925	0.45783	-17.875	0.07449	-2.925	0.6087	-2.925	0.45794	-2.925	0.4338	-2.925	0.71212	-2.925	0.65979	-2.925	0.54118	-2.925	0.34855
-3.0875	0.88732	-3.0875	0.31	-3.0875	0.517	-3.0875	0.36025	-3.0875	0.41818	-3.0875	0.40392	-3.0875	0.4739	-18.0375	0.07436	-3.0875	0.61957	-3.0875	0.45277	-3.0875	0.4307	-3.0875	0.69697	-3.0875	0.62887	-3.0875	0.55686	-3.0875	0.3278
-3.25	0.83099	-3.25	0.3	-3.25	0.52424	-3.25	0.36025	-3.25	0.4	-3.25	0.40784	-3.25	0.49398	-18.2	0.07452	-3.25	0.61957	-3.25	0.45221	-3.25	0.49932	-3.25	0.69697	-3.25	0.59794	-3.25	0.57255	-3.25	0.3195
-3.4125	0.76056	-3.4125	0.3	-3.4125	0.5322	-3.4125	0.34783	-3.4125	0.37576	-3.4125	0.41961	-3.4125	0.51406	-18.3625	0.07452	-3.4125	0.6087	-3.4125	0.46771	-3.4125	0.57067	-3.4125	0.69697	-3.4125	0.56701	-3.4125	0.59216	-3.4125	0.33195
-3.575	0.70423	-3.575	0.305	-3.575	0.54015	-3.575	0.32919	-3.575	0.35152	-3.575	0.43137	-3.575	0.53815	-18.525	0.07452	-3.575	0.59783	-3.575	0.47972	-3.575	0.63913	-3.575	0.69697	-3.575	0.52577	-3.575	0.60784	-3.575	0.3444
-3.7375	0.64789	-3.7375	0.305	-3.7375	0.5481	-3.7375	0.31677	-3.7375	0.32727	-3.7375	0.44314	-3.7375	0.56225	-18.6875	0.07452	-3.7375	0.58696	-3.7375	0.49634	-3.7375	0.70415	-3.7375	0.71212	-3.7375	0.49485	-3.7375	0.55294	-3.7375	0.35685
-3.9	0.61972	-3.9	0.305	-3.9	0.5633	-3.9	0.29814	-3.9	0.30303	-3.9	0.4549	-3.9	0.58635	-18.85	0.07652	-3.9	0.57609	-3.9	0.51352	-3.9	0.72369	-3.9	0.71212	-3.9	0.47423	-3.9	0.49804	-3.9	0.36929
-4.0625	0.57746	-4.0625	0.305	-4.0625	0.57197	-4.0625	0.2795	-4.0625	0.28485	-4.0625	0.47059	-4.0625	0.58635	-19.0125	0.08676	-4.0625	0.53261	-4.0625	0.53069	-4.0625	0.66731	-4.0625	0.68182	-4.0625	0.4433	-4.0625	0.44314	-4.0625	0.36515
-4.225	0.5493	-4.225	0.31	-4.225	0.56543	-4.225	0.26708	-4.225	0.27273	-4.225	0.48235	-4.225	0.57831	-19.175	0.08676	-4.225	0.52174	-4.225	0.53752	-4.225	0.61281	-4.225	0.63636	-4.225	0.41237	-4.225	0.38431	-4.225	0.34855
-4.3875	0.50704	-4.3875	0.31	-4.3875	0.55747	-4.3875	0.25466	-4.3875	0.26061	-4.3875	0.49412	-4.3875	0.57028	-19.3375	0.08479	-4.3875	0.52174	-4.3875	0.53807	-4.3875	0.55641	-4.3875	0.59091	-4.3875	0.39175	-4.3875	0.33333	-4.3875	0.33195
-4.55	0.50704	-4.55	0.315	-4.55	0.54952	-4.55	0.24224	-4.55	0.24848	-4.55	0.50588	-4.55	0.56225	-19.5	0.07455	-4.55	0.52174	-4.55	0.54325	-4.55	0.50526	-4.55	0.54545	-4.55	0.36082	-4.55	0.30588	-4.55	0.31535
-4.7125	0.50704	-4.7125	0.315	-4.7125	0.54156	-4.7125	0.2236	-4.7125	0.25455	-4.7125	0.51765	-4.7125	0.55422	-19.6625	0.0747	-4.7125	0.51087	-4.7125	0.5438	-4.7125	0.47004	-4.7125	0.5	-4.7125	0.35052	-4.7125	0.28235	-4.7125	0.29876
-4.875	0.50704	-4.875	0.285	-4.875	0.5336	-4.875	0.21118	-4.875	0.24848	-4.875	0.50196	-4.875	0.50201	-19.825	0.07473	-4.875	0.51087	-4.875	0.5438	-4.875	0.45987	-4.875	0.5	-4.875	0.34021	-4.875	0.2549	-4.875	0.27801
-5.0375	0.50704	-5.0375	0.255	-5.0375	0.49664	-5.0375	0.20497	-5.0375	0.26061	-5.0375	0.47059	-5.0375	0.44177	-19.9875	0.07485	-5.0375	0.5	-5.0375	0.50238	-5.0375	0.44988	-5.0375	0.51515	-5.0375	0.34021	-5.0375	0.23137	-5.0375	0.25726
-5.2	0.50704	-5.2	0.22	-5.2	0.45687	-5.2	0.20497	-5.2	0.27879	-5.2	0.43922	-5.2	0.38153	-20.15	0.0747	-5.2	0.48913	-5.2	0.4514	-5.2	0.44031	-5.2	0.51515	-5.2	0.3299	-5.2	0.20784	-5.2	0.23651
-5.3625	0.4507	-5.3625	0.19	-5.3625	0.40984	-5.3625	0.19876	-5.3625	0.29091	-5.3625	0.40784	-5.3625	0.32129	-20.3125	0.07467	-5.3625	0.48913	-5.3625	0.40505	-5.3625	0.42798	-5.3625	0.5303	-5.3625	0.31959	-5.3625	0.20392	-5.3625	0.21162
-5.525	0.39437	-5.525	0.155	-5.525	0.36937	-5.525	0.19255	-5.525	0.30303	-5.525	0.37647	-5.525	0.25703	-20.475	0.07452	-5.525	0.47826	-5.525	0.35407	-5.525	0.40524	-5.525	0.5303	-5.525	0.27835	-5.525	0.19608	-5.525	0.19087
-5.6875	0.33803	-5.6875	0.14	-5.6875	0.3296	-5.6875	0.20497	-5.6875	0.28485	-5.6875	0.33725	-5.6875	0.23293	-20.6375	0.07452	-5.6875	0.44565	-5.6875	0.30772	-5.6875	0.37074	-5.6875	0.48485	-5.6875	0.23711	-5.6875	0.19216	-5.6875	0.17427
-5.85	0.28169	-5.85	0.125	-5.85	0.29708	-5.85	0.18634	-5.85	0.26061	-5.85	0.29804	-5.85	0.21687	-20.8	0.07452	-5.85	0.41304	-5.85	0.28784	-5.85	0.33346	-5.85	0.42424	-5.85	0.20619	-5.85	0.18824	-5.85	0.16183
-6.0125	0.22535	-6.0125	0.105	-6.0125	0.27252	-6.0125	0.1677	-6.0125	0.2303	-6.0125	0.2549	-6.0125	0.19679	-20.9625	0.07452	-6.0125	0.36957	-6.0125	0.26548	-6.0125	0.29894	-6.0125	0.37879	-6.0125	0.16495	-6.0125	0.18039	-6.0125	0.15353
-6.175	0.21127	-6.175	0.09	-6.175	0.2414	-6.175	0.14286	-6.175	0.20606	-6.175	0.21176	-6.175	0.18072	-21.125	0.07452	-6.175	0.33696	-6.175	0.24257	-6.175	0.26495	-6.175	0.33333	-6.175	0.15464	-6.175	0.17255	-6.175	0.14108
-6.3375	0.19718	-6.3375	0.075	-6.3375	0.21684	-6.3375	0.12422	-6.3375	0.18182	-6.3375	0.16863	-6.3375	0.16064	-21.2875	0.07452	-6.3375	0.29348	-6.3375	0.21967	-6.3375	0.2512	-6.3375	0.28788	-6.3375	0.14433	-6.3375	0.16471	-6.3375	0.13278
-6.5	0.1831	-6.5	0.07	-6.5	0.19298	-6.5	0.09938	-6.5	0.15758	-6.5	0.1451	-6.5	0.14458	-21.45	0.07452	-6.5	0.26087	-6.5	0.19677	-6.5	0.25395	-6.5	0.27273	-6.5	0.14433	-6.5	0.15294	-6.5	0.12033
-6.6625	0.1831	-6.6625	0.065	-6.6625	0.16911	-6.6625	0.09317	-6.6625	0.13333	-6.6625	0.12549	-6.6625	0.12851	-21.6125	0.07452	-6.6625	0.22826	-6.6625	0.18425	-6.6625	0.25477	-6.6625	0.24242	-6.6625	0.14433	-6.6625	0.1451	-6.6625	0.11203
-6.825	0.1831	-6.825	0.065	-6.825	0.15251	-6.825	0.08696	-6.825	0.11515	-6.825	0.10588	-6.825	0.10843	-21.775	0.07452	-6.825	0.19565	-6.825	0.16761	-6.825	0.25835	-6.825	0.22727	-6.825	0.14433	-6.825	0.13333	-6.825	0.10373
[truncated: 333 more rows]
