# Supplementary material for: Fast photostable expansion microscopy using QDots and deconvolution
Source: PLoS One. 2025 Jun 13;20(6):e0325155. doi: 10.1371/journal.pone.0325155 (PMC12165338; doi:10.1371/journal.pone.0325155)
Supplement: S2 Fig — Raw cross-sections of the point spread function used to produce Fig 4. (ZIP) [file pone.0325155.s004.zip]

Archive with 9 entries (8 files):
- S2 Point Spread Function Data/
- S2 Point Spread Function Data/Figure b.tif
- S2 Point Spread Function Data/Figure f.tif
- S2 Point Spread Function Data/Figure c.tif
- S2 Point Spread Function Data/Figure e.tif
- S2 Point Spread Function Data/Figure g.tif
- S2 Point Spread Function Data/Figure h.tif
- S2 Point Spread Function Data/Figure d.tif
- S2 Point Spread Function Data/Figure i.tif
